# Supplementary material for: Comparative Transcriptomes of the Body Wall of Wild and Farmed Sea Cucumber Isostichopus badionotus
Source: Int J Mol Sci. 2021 Apr 9;22(8):3882. doi: 10.3390/ijms22083882 (PMC8070510; doi:10.3390/ijms22083882)
Supplement: Supplementary file 1 [file ijms-22-03882-s001.zip]

Archive with 4 entries (4 files):
- ijms-1124128.pdf
- Supplementary Table S5..xlsx
- Supplementary Table S8..xlsx
- Supplementary Table S9.xlsx
