# Supplementary material for: Comparative Transcriptomes of the Body Wall of Wild and Farmed Sea Cucumber Isostichopus badionotus
Source: Int J Mol Sci. 2021 Apr 9;22(8):3882. doi: 10.3390/ijms22083882 (PMC8070510; doi:10.3390/ijms22083882)
Supplement: Supplementary file 1 [file ijms-22-03882-s001.zip › Supplementary Table S5..xlsx]

## Sheet: BP
GO term BP	Freq
positive regulation of superoxide dismutase activity	149
positive regulation of polynucleotide adenylyltransferase activity	94
positive regulation of GTPase activity	59
negative regulation of barrier septum assembly	38
positive regulation of ubiquitin protein ligase activity	30
negative regulation of ubiquitin protein ligase activity	28
activation of GTPase activity	27
positive regulation of cell wall organization or biogenesis	24
positive regulation of voltage-gated potassium channel activity	24
tRNA 3'-terminal CCA addition	23
NAD biosynthetic process	21
NADP biosynthetic process	20
NADP catabolic process	19
positive regulation of hematopoietic stem cell differentiation	19
apoptotic process	18
NADP metabolic process	18
regulation of GTPase activity	18
positive regulation of transcription, DNA-templated	17
barrier septum assembly	16
positive regulation of transcription from RNA polymerase II promoter	16
positive regulation of Wnt signaling pathway	16
1,6-anhydro-N-acetyl-beta-muramic acid catabolic process	15
negative regulation of transcription, DNA-templated	15
positive regulation of hypoxia-inducible factor-1alpha signaling pathway	15
adenylate cyclase-activating G-protein coupled receptor signaling pathway	14
attachment of spindle microtubules to kinetochore	14
folic acid-containing compound biosynthetic process	14
mRNA 5'-splice site recognition	14
negative regulation of high voltage-gated calcium channel activity	14
negative regulation of mRNA polyadenylation	14
negative regulation of response to salt stress	14
negative regulation of transcription from RNA polymerase II promoter	14
negative regulation of Wnt signaling pathway	14
positive regulation of proteasomal protein catabolic process	14
ubiquinone biosynthetic process	14
anaphase-promoting complex-dependent catabolic process	13
ER to Golgi vesicle-mediated transport	13
generation of catalytic spliceosome for second transesterification step	13
isopentenyl diphosphate biosynthetic process, methylerythritol 4-phosphate pathway	13
pilus assembly	13
positive regulation of catalytic activity	13
protein folding	13
cAMP biosynthetic process	12
intracellular signal transduction	12
isoprenoid biosynthetic process	12
negative regulation of activation of membrane attack complex	12
negative regulation of ERK1 and ERK2 cascade	12
negative regulation of translation	12
phylloquinone biosynthetic process	12
positive regulation of stress-activated MAPK cascade	12
positive regulation of T cell receptor signaling pathway	12
adenylate cyclase-inhibiting G-protein coupled receptor signaling pathway	11
adenylate cyclase-modulating G-protein coupled receptor signaling pathway	11
cAMP catabolic process	11
enterobactin biosynthetic process	11
negative regulation of catalytic activity	11
negative regulation of G-protein coupled receptor protein signaling pathway	11
negative regulation of smoothened signaling pathway	11
negative regulation of stress-activated MAPK cascade	11
nuclear migration along microtubule	11
peptidyl-lysine modification to peptidyl-hypusine	11
positive regulation of protein kinase B signaling	11
positive regulation of smoothened signaling pathway	11
positive regulation of translation	11
release of sequestered calcium ion into cytosol	11
thiamine diphosphate biosynthetic process	11
type IV pilus biogenesis	11
(1->3)-beta-D-glucan biosynthetic process	10
anaerobic cobalamin biosynthetic process	10
cellular modified amino acid biosynthetic process	10
cellular modified amino acid catabolic process	10
cinnamic acid biosynthetic process	10
ergothioneine biosynthetic process	10
folic acid biosynthetic process	10
glutamate biosynthetic process	10
L-phenylalanine biosynthetic process	10
lipoate biosynthetic process	10
menaquinone biosynthetic process	10
modification-dependent protein catabolic process	10
NAD metabolic process	10
negative regulation of amyloid precursor protein biosynthetic process	10
neuron apoptotic process	10
pathogenesis	10
positive regulation of DNA-templated transcription, elongation	10
positive regulation of TOR signaling	10
pyrroloquinoline quinone biosynthetic process	10
quinone biosynthetic process	10
regulation of barrier septum assembly	10
siderophore biosynthetic process	10
Wnt signaling pathway	10
1-deoxy-D-xylulose 5-phosphate biosynthetic process	9
cell wall organization	9
CENP-A containing nucleosome assembly	9
detection of chemical stimulus involved in sensory perception of smell	9
endoplasmic reticulum calcium ion homeostasis	9
G-protein coupled receptor signaling pathway	9
gamma-aminobutyric acid catabolic process	9
GPI anchor biosynthetic process	9
guanosine-containing compound biosynthetic process	9
hydrogen peroxide catabolic process	9
intracellular transport of virus	9
JNK cascade	9
mannose trimming involved in glycoprotein ERAD pathway	9
MAPK cascade	9
mRNA splicing, via spliceosome	9
negative regulation of apoptotic process	9
negative regulation of bacterial-type flagellum assembly	9
negative regulation of DNA topoisomerase (ATP-hydrolyzing) activity	9
negative regulation of fibril organization	9
negative regulation of lens fiber cell differentiation	9
negative regulation of pharyngeal pumping	9
negative regulation of TOR signaling	9
nonribosomal peptide biosynthetic process	9
phosphatidylinositol biosynthetic process	9
positive regulation of actin filament depolymerization	9
positive regulation of BMP signaling pathway	9
positive regulation of cellular biosynthetic process	9
positive regulation of lymphangiogenesis	9
positive regulation of nitric oxide biosynthetic process	9
positive regulation of phosphatidylinositol 3-kinase signaling	9
positive regulation of T cell differentiation	9
positive regulation of TORC1 signaling	9
protein targeting to vacuole involved in ubiquitin-dependent protein catabolic process via the multivesicular body sorting pathway	9
regulation of cell cycle	9
respiratory electron transport chain	9
retrograde vesicle-mediated transport, Golgi to ER	9
spliceosomal tri-snRNP complex assembly	9
tetrahydrofolylpolyglutamate biosynthetic process	9
transcription, DNA-templated	9
translation	9
tRNA threonylcarbamoyladenosine modification	9
virion assembly	9
actomyosin contractile ring assembly	8
anthranilate metabolic process	8
axoneme assembly	8
biotin biosynthetic process	8
cell wall macromolecule catabolic process	8
charged-tRNA amino acid modification	8
dimethylallyl diphosphate biosynthetic process	8
doxorubicin transport	8
ER-associated ubiquitin-dependent protein catabolic process	8
FAD biosynthetic process	8
flavin-containing compound biosynthetic process	8
galactarate catabolic process	8
glutamate catabolic process to 2-oxoglutarate	8
inositol biosynthetic process	8
lipid storage	8
negative regulation of BMP signaling pathway	8
negative regulation of cyclin-dependent protein serine/threonine kinase activity	8
negative regulation of cysteine-type endopeptidase activity involved in apoptotic process	8
negative regulation of fatty acid biosynthetic process	8
Notch signaling pathway	8
nuclear-transcribed mRNA catabolic process, deadenylation-dependent decay	8
pathogen-associated molecular pattern dependent induction by symbiont of host innate immune response	8
phospholipase C-activating G-protein coupled receptor signaling pathway	8
positive regulation of fibroblast growth factor receptor signaling pathway	8
positive regulation of Notch signaling pathway	8
positive regulation of protein catabolic process	8
positive regulation of RNA polymerase II transcriptional preinitiation complex assembly	8
potassium ion transport	8
protein import into mitochondrial intermembrane space	8
riboflavin biosynthetic process	8
sequestering of actin monomers	8
sodium ion transport	8
sphingosine-1-phosphate signaling pathway	8
transposition, DNA-mediated	8
trehalose biosynthetic process	8
Wnt signaling pathway, planar cell polarity pathway	8
5-phosphoribose 1-diphosphate biosynthetic process	7
apoptotic DNA fragmentation	7
ATP biosynthetic process	7
autophagosome maturation	7
B cell receptor signaling pathway	7
barbed-end actin filament uncapping	7
carbohydrate biosynthetic process	7
chromatin silencing by small RNA	7
cilium movement	7
CMP-keto-3-deoxy-D-manno-octulosonic acid biosynthetic process	7
cyclic 2,3-bisphospho-D-glycerate biosynthetic process	7
cytolysis	7
detection of light stimulus involved in visual perception	7
dolichol-linked oligosaccharide biosynthetic process	7
double-strand break repair via homologous recombination	7
folic acid metabolic process	7
gamma-aminobutyric acid metabolic process	7
gamma-aminobutyric acid signaling pathway	7
glycolytic process	7
heparan sulfate proteoglycan biosynthetic process	7
inositol catabolic process	7
keto-3-deoxy-D-manno-octulosonic acid biosynthetic process	7
kinetochore assembly	7
L-methionine biosynthetic process from S-adenosylmethionine	7
lysine biosynthetic process via aminoadipic acid	7
lysine biosynthetic process via diaminopimelate	7
methylglyoxal catabolic process to D-lactate via S-lactoyl-glutathione	7
miRNA mediated inhibition of translation	7
Mo-molybdopterin cofactor biosynthetic process	7
N-acetylmuramic acid catabolic process	7
NADH oxidation	7
negative regulation of endodermal cell fate specification	7
negative regulation of fibroblast growth factor receptor signaling pathway	7
negative regulation of neuron apoptotic process	7
negative regulation of Notch signaling pathway	7
negative regulation of septation initiation signaling	7
negative regulation of signal transduction	7
negative regulation of transcription involved in meiotic cell cycle	7
negative regulation of transforming growth factor beta receptor signaling pathway	7
NK T cell proliferation	7
one-carbon metabolic process	7
peptidoglycan biosynthetic process	7
phosphatidylinositol dephosphorylation	7
positive regulation of apoptotic process	7
positive regulation of cellular process	7
positive regulation of cyclin-dependent protein serine/threonine kinase activity	7
positive regulation of cytokinesis	7
positive regulation of cytoskeleton organization	7
positive regulation of cytosolic calcium ion concentration involved in phospholipase C-activating G-protein coupled signaling pathway	7
positive regulation of ion transmembrane transport	7
positive regulation of nitrogen compound metabolic process	7
propanediol catabolic process	7
proteasome-mediated ubiquitin-dependent protein catabolic process	7
protein import into peroxisome matrix, receptor recycling	7
protein insertion into ER membrane	7
regulation of G-protein coupled receptor protein signaling pathway	7
regulation of mitotic cell cycle, embryonic	7
regulation of T cell receptor signaling pathway	7
regulation of transcription from RNA polymerase II promoter	7
regulation of transcription, DNA-templated	7
ribosomal large subunit export from nucleus	7
ribosomal small subunit export from nucleus	7
S-adenosylmethionine biosynthetic process	7
siroheme biosynthetic process	7
thiamine biosynthetic process	7
transcription from RNA polymerase II promoter	7
trehalose catabolic process	7
'de novo' GDP-L-fucose biosynthetic process	6
'de novo' IMP biosynthetic process	6
10-formyltetrahydrofolate biosynthetic process	6
activation of MAPKK activity	6
aerobic electron transport chain	6
alginic acid biosynthetic process	6
amino sugar biosynthetic process	6
aromatic amino acid family biosynthetic process	6
attachment of mitotic spindle microtubules to kinetochore	6
butyrate metabolic process	6
canonical Wnt signaling pathway	6
carbohydrate catabolic process	6
carnitine biosynthetic process	6
cartilage development	6
cell cycle checkpoint	6
cell separation after cytokinesis	6
cellular modified amino acid metabolic process	6
cellular polysaccharide biosynthetic process	6
chondroitin sulfate biosynthetic process	6
chondroitin sulfate proteoglycan biosynthetic process	6
chromatin silencing	6
chromosome organization	6
cobalamin biosynthetic process	6
coenzyme A biosynthetic process	6
coenzyme biosynthetic process	6
conjugation with cellular fusion	6
cortical actin cytoskeleton organization	6
cytolysis by virus of host cell	6
defense response	6
dicarboxylic acid biosynthetic process	6
dihydrofolate biosynthetic process	6
DNA-templated transcription, initiation	6
DNA-templated transcription, termination	6
epidermal growth factor receptor signaling pathway	6
establishment of mitotic spindle orientation	6
estrogen biosynthetic process	6
ethylene-activated signaling pathway	6
farnesyl diphosphate biosynthetic process, mevalonate pathway	6
glycerophospholipid biosynthetic process	6
glycine betaine biosynthetic process from choline	6
guanosine tetraphosphate biosynthetic process	6
heme a biosynthetic process	6
heme biosynthetic process	6
heme O biosynthetic process	6
hemoglobin biosynthetic process	6
hippo signaling	6
hydrogen sulfide biosynthetic process	6
I-kappaB kinase/NF-kappaB signaling	6
interleukin-1-mediated signaling pathway	6
intrinsic apoptotic signaling pathway in response to endoplasmic reticulum stress	6
isopentenyl diphosphate biosynthetic process, mevalonate pathway	6
Kdo2-lipid A biosynthetic process	6
mitochondrial calcium ion homeostasis	6
myo-inositol hexakisphosphate biosynthetic process	6
negative regulation of adenylate cyclase activity	6
negative regulation of appetite	6
negative regulation of cytoskeleton organization	6
negative regulation of deoxyribonuclease activity	6
negative regulation of erythrocyte differentiation	6
negative regulation of inflammatory response	6
negative regulation of mitotic cell cycle	6
negative regulation of nitrogen compound metabolic process	6
negative regulation of nuclear-transcribed mRNA catabolic process, nonsense-mediated decay	6
negative regulation of nucleobase-containing compound metabolic process	6
negative regulation of purine nucleobase metabolic process	6
nuclear-transcribed mRNA catabolic process, endonucleolytic cleavage-dependent decay	6
nuclear-transcribed mRNA catabolic process, non-stop decay	6
nuclear-transcribed mRNA catabolic process, nonsense-mediated decay	6
nucleus organization	6
odontogenesis	6
osmosensory signaling via phosphorelay pathway	6
otic placode development	6
oxalate catabolic process	6
pantothenate biosynthetic process	6
peptidoglycan catabolic process	6
phosphatidylinositol-3-phosphate biosynthetic process	6
phosphatidylinositol phosphorylation	6
plant-type secondary cell wall biogenesis	6
poly-hydroxybutyrate biosynthetic process	6
poly(A)+ mRNA export from nucleus	6
polysaccharide biosynthetic process	6
positive regulation of ATPase activity	6
positive regulation of calcium-mediated signaling	6
positive regulation of cellular metabolic process	6
positive regulation of cellular protein metabolic process	6
positive regulation of cysteine-type endopeptidase activity involved in apoptotic process	6
positive regulation of cytosolic calcium ion concentration	6
positive regulation of hydrolase activity	6
positive regulation of I-kappaB kinase/NF-kappaB signaling	6
positive regulation of ion transmembrane transporter activity	6
positive regulation of ligase activity	6
positive regulation of macroautophagy	6
positive regulation of MAP kinase activity	6
positive regulation of protein dephosphorylation	6
positive regulation of protein phosphorylation	6
positive regulation of proteolysis	6
positive regulation of sequence-specific DNA binding transcription factor activity	6
positive regulation of transcription from RNA polymerase I promoter	6
positive regulation of transcription from RNA polymerase II promoter by pheromones	6
prosthetic group biosynthetic process	6
protein import into peroxisome matrix, docking	6
protein secretion by the type II secretion system	6
protein sumoylation	6
protein targeting to mitochondrion	6
proteolysis involved in cellular protein catabolic process	6
pyridoxal phosphate biosynthetic process	6
regulation of interleukin-12 biosynthetic process	6
regulation of meiotic cell cycle	6
regulation of microtubule motor activity	6
regulation of mitotic cell cycle	6
regulation of protein kinase B signaling	6
regulation of response to reactive oxygen species	6
regulation of Wnt signaling pathway	6
response to UV-B	6
second-messenger-mediated signaling	6
smoothened signaling pathway	6
spindle assembly	6
spindle pole body organization	6
spliceosomal complex disassembly	6
sulfate reduction	6
sulfur amino acid biosynthetic process	6
termination of RNA polymerase II transcription	6
TOR signaling	6
translational initiation	6
triglyceride biosynthetic process	6
tryptophan biosynthetic process	6
UDP-N-acetylglucosamine biosynthetic process	6
unsaturated fatty acid biosynthetic process	6
vesicle-mediated transport	6
vitamin K biosynthetic process	6
'de novo' pyrimidine nucleobase biosynthetic process	5
10-formyltetrahydrofolate catabolic process	5
4-amino-4-deoxy-alpha-L-arabinopyranosyl undecaprenyl phosphate biosynthetic process	5
7-methylguanosine mRNA capping	5
activation of MAPKKK activity	5
adenosine catabolic process	5
alginic acid catabolic process	5
alkanesulfonate catabolic process	5
amino sugar catabolic process	5
aromatic amino acid family biosynthetic process, prephenate pathway	5
autophagosome assembly	5
auxin-activated signaling pathway	5
branched-chain amino acid biosynthetic process	5
carnitine catabolic process	5
cell redox homeostasis	5
cell wall macromolecule biosynthetic process	5
cell wall organization or biogenesis	5
cellular amino acid metabolic process	5
cellular process	5
cellular response to DNA damage stimulus	5
cellulose biosynthetic process	5
chitin catabolic process	5
chromatin silencing at silent mating-type cassette	5
cuticle development involved in collagen and cuticulin-based cuticle molting cycle	5
cytokinesis	5
D-glucarate catabolic process	5
defense response to bacterium	5
endocytosis	5
endoplasmic reticulum organization	5
exosomal secretion	5
eye pigment granule organization	5
fatty acid biosynthetic process	5
feeding behavior	5
formaldehyde catabolic process	5
formate catabolic process	5
fructan catabolic process	5
fungal-type cell wall organization	5
geranyl diphosphate biosynthetic process	5
glucuronoside catabolic process	5
glycerophospholipid catabolic process	5
glycerophospholipid metabolic process	5
guanosine pentaphosphate catabolic process	5
inositol phosphate biosynthetic process	5
interferon-gamma-mediated signaling pathway	5
interphase microtubule nucleation by interphase microtubule organizing center	5
intraciliary transport	5
L-methionine biosynthetic process from methylthioadenosine	5
L-phenylalanine catabolic process	5
L-threonine catabolic process to glycine	5
leukocyte migration	5
light-independent bacteriochlorophyll biosynthetic process	5
light-independent chlorophyll biosynthetic process	5
lipid biosynthetic process	5
lipid catabolic process	5
lipopolysaccharide biosynthetic process	5
lipopolysaccharide core region biosynthetic process	5
locomotory behavior	5
long-chain fatty-acyl-CoA biosynthetic process	5
membrane organization	5
midbrain-hindbrain boundary development	5
mismatch repair	5
mitochondrial translation	5
mitotic DNA replication checkpoint	5
mitotic spindle organization	5
negative regulation of cellular macromolecule biosynthetic process	5
negative regulation of cellular metabolic process	5
negative regulation of cellular protein metabolic process	5
negative regulation of chromatin silencing at telomere	5
negative regulation of DNA-dependent DNA replication initiation	5
negative regulation of DNA damage response, signal transduction by p53 class mediator	5
negative regulation of DNA replication	5
negative regulation of hydrolase activity	5
negative regulation of I-kappaB kinase/NF-kappaB signaling	5
negative regulation of insulin receptor signaling pathway	5
negative regulation of kinase activity	5
negative regulation of meiotic nuclear division	5
negative regulation of phosphate metabolic process	5
negative regulation of reciprocal meiotic recombination	5
negative regulation of smooth muscle cell proliferation	5
negative regulation of substrate adhesion-dependent cell spreading	5
negative regulation of transcription from RNA polymerase I promoter	5
negative regulation of transcription from RNA polymerase II promoter by pheromones	5
negative regulation of type I interferon production	5
neuroblast fate determination	5
nicotinamide riboside biosynthetic process	5
nicotinic acid riboside biosynthetic process	5
nuclear-transcribed mRNA catabolic process, no-go decay	5
nucleus-vacuole junction assembly	5
oxidation-dependent protein catabolic process	5
pantothenate catabolic process	5
pentose-phosphate shunt, oxidative branch	5
peptidyl-L-cysteine S-palmitoylation	5
peptidyl-pyroglutamic acid biosynthetic process, using glutaminyl-peptide cyclotransferase	5
phosphatidylinositol-mediated signaling	5
phytochelatin biosynthetic process	5
polyol biosynthetic process	5
porphyrin-containing compound biosynthetic process	5
positive regulation of actin filament bundle assembly	5
positive regulation of angiogenesis	5
positive regulation of ATP biosynthetic process	5
positive regulation of blood coagulation	5
positive regulation of cell division	5
positive regulation of cell growth	5
positive regulation of cell migration	5
positive regulation of cell proliferation	5
positive regulation of circadian rhythm	5
positive regulation of DNA repair	5
positive regulation of gluconeogenesis	5
positive regulation of Golgi to plasma membrane protein transport	5
positive regulation of growth rate	5
positive regulation of guanylate cyclase activity	5
positive regulation of histone acetylation	5
positive regulation of interleukin-1 secretion	5
positive regulation of JNK cascade	5
positive regulation of long-day photoperiodism, flowering	5
positive regulation of myoblast differentiation	5
positive regulation of neurogenesis	5
positive regulation of neuron differentiation	5
positive regulation of oligodendrocyte differentiation	5
positive regulation of potassium ion transmembrane transport	5
positive regulation of Rho protein signal transduction	5
positive regulation of sporulation resulting in formation of a cellular spore	5
positive regulation of translational elongation	5
positive regulation of translational initiation	5
positive regulation of translational termination	5
positive regulation of transport	5
protein catabolic process	5
protein citrullination	5
protein homooligomerization	5
protein insertion into membrane	5
protein oligomerization	5
protein processing	5
protein secretion	5
protein secretion by the type III secretion system	5
protein stabilization	5
purine nucleobase biosynthetic process	5
pyrimidine-containing compound biosynthetic process	5
pyrimidine nucleobase biosynthetic process	5
pyrrolysine biosynthetic process	5
regulation of DNA-templated transcription, elongation	5
regulation of lipid biosynthetic process	5
regulation of NIK/NF-kappaB signaling	5
regulation of photoperiodism, flowering	5
regulation of TOR signaling	5
regulation of translation	5
replication fork processing	5
retinol metabolic process	5
ribosomal subunit export from nucleus	5
ribosome-associated ubiquitin-dependent protein catabolic process	5
S-adenosylmethioninamine biosynthetic process	5
salicylic acid biosynthetic process	5
siderophore transport	5
signal transduction	5
steroid biosynthetic process	5
strand invasion	5
sulfur compound catabolic process	5
superoxide metabolic process	5
tetrahydrobiopterin biosynthetic process	5
thiamine metabolic process	5
transfer RNA gene-mediated silencing	5
transforming growth factor beta receptor signaling pathway	5
translational termination	5
trehalose metabolic process	5
tryptophan catabolic process	5
UV-damage excision repair	5
vacuole fusion, non-autophagic	5
vacuole organization	5
very long-chain fatty acid biosynthetic process	5
viral release from host cell	5
vitamin B6 biosynthetic process	5
'de novo' L-methionine biosynthetic process	4
3,4-dihydroxybenzoate catabolic process	4
4-hydroxyphenylacetate transport	4
5,6,7,8-tetrahydromethanopterin biosynthetic process	4
7,8-dihydroneopterin 3'-triphosphate biosynthetic process	4
acetoin biosynthetic process	4
acetyl-CoA biosynthetic process	4
acetyl-CoA biosynthetic process from acetate	4
acetyl-CoA biosynthetic process from pyruvate	4
actin filament bundle assembly	4
actin filament bundle convergence involved in mitotic contractile ring assembly	4
actomyosin contractile ring contraction	4
acyl-CoA biosynthetic process	4
adenine biosynthetic process	4
adenylate cyclase-activating dopamine receptor signaling pathway	4
adenylate cyclase-inhibiting dopamine receptor signaling pathway	4
ADP-L-glycero-beta-D-manno-heptose biosynthetic process	4
ADP biosynthetic process	4
alanine biosynthetic process	4
alcohol biosynthetic process	4
aldehyde biosynthetic process	4
allantoin biosynthetic process	4
alpha-glucan biosynthetic process	4
AMP biosynthetic process	4
antibiotic biosynthetic process	4
arginine biosynthetic process	4
asparagine biosynthetic process	4
asymmetric protein localization involved in cell fate determination	4
axon guidance	4
axonogenesis	4
bacillithiol biosynthetic process	4
bacteriochlorophyll biosynthetic process	4
barbed-end actin filament capping	4
branched-chain amino acid catabolic process	4
branched-chain amino acid transport	4
calcium-mediated signaling	4
carbon fixation	4
carboxylic acid biosynthetic process	4
carotenoid biosynthetic process	4
CDP-diacylglycerol biosynthetic process	4
cell morphogenesis	4
cell wall mannoprotein biosynthetic process	4
cellular amino acid catabolic process	4
cellular biogenic amine biosynthetic process	4
cellular carbohydrate metabolic process	4
cellulose catabolic process	4
cGMP biosynthetic process	4
chaperone-mediated protein complex assembly	4
chlorophyll biosynthetic process	4
cholesterol biosynthetic process	4
chorismate biosynthetic process	4
chromosome condensation	4
circadian rhythm	4
clustering of voltage-gated sodium channels	4
cobalamin metabolic process	4
coenzyme B biosynthetic process	4
coenzyme M biosynthetic process	4
collagen-activated tyrosine kinase receptor signaling pathway	4
corrin biosynthetic process	4
cranial skeletal system development	4
creatine biosynthetic process	4
CTP biosynthetic process	4
cyclic nucleotide biosynthetic process	4
cysteine biosynthetic process	4
cytokinin biosynthetic process	4
cytoskeleton organization	4
D-alanine biosynthetic process	4
dAMP biosynthetic process	4
defense response to fungus	4
defense response to Gram-negative bacterium	4
deoxyribonucleoside monophosphate biosynthetic process	4
deoxyribonucleotide biosynthetic process	4
detection of stimulus involved in sensory perception	4
diaminopimelate biosynthetic process	4
DNA-templated transcriptional preinitiation complex assembly	4
DNA biosynthetic process	4
DNA catabolic process, endonucleolytic	4
DNA replication initiation	4
dolichol biosynthetic process	4
dolichyl monophosphate biosynthetic process	4
dopamine biosynthetic process	4
dTDP-rhamnose biosynthetic process	4
dTDP biosynthetic process	4
dTMP biosynthetic process	4
dTTP biosynthetic process	4
dUMP biosynthetic process	4
dUTP biosynthetic process	4
ectoine biosynthetic process	4
egg coat formation	4
endoplasmic reticulum-Golgi intermediate compartment organization	4
enterobacterial common antigen biosynthetic process	4
ergosterol biosynthetic process	4
erythrocyte differentiation	4
establishment of cell polarity	4
exocytosis	4
extracellular polysaccharide biosynthetic process	4
F420-0 metabolic process	4
farnesyl diphosphate biosynthetic process	4
fat cell differentiation	4
fibroblast growth factor receptor signaling pathway	4
FMN biosynthetic process	4
fungal-type cell wall chitin biosynthetic process	4
galactose catabolic process via UDP-galactose	4
gas vesicle organization	4
GDP-L-fucose biosynthetic process	4
GDP-mannose biosynthetic process	4
glucan biosynthetic process	4
glucosylglycerol biosynthetic process	4
glutamine biosynthetic process	4
glutamine family amino acid biosynthetic process	4
glutathione biosynthetic process	4
glycerol-3-phosphate biosynthetic process	4
glycine biosynthetic process	4
glycogen biosynthetic process	4
glycogen catabolic process	4
glycolate biosynthetic process	4
glycolipid biosynthetic process	4
glycosaminoglycan biosynthetic process	4
GMP biosynthetic process	4
Golgi to endosome transport	4
Golgi vesicle docking	4
GTP biosynthetic process	4
heart trabecula formation	4
hemolysis in other organism	4
hemopoiesis	4
heterochromatin assembly involved in chromatin silencing by small RNA	4
histidine biosynthetic process	4
homocysteine biosynthetic process	4
hopanoid biosynthetic process	4
hormone biosynthetic process	4
hyaluronan biosynthetic process	4
I-kappaB phosphorylation	4
IMP biosynthetic process	4
inositol trisphosphate metabolic process	4
inositolphosphoceramide metabolic process	4
isoleucine biosynthetic process	4
jasmonic acid biosynthetic process	4
ketone biosynthetic process	4
ketone body biosynthetic process	4
Kit signaling pathway	4
L-asparagine biosynthetic process	4
L-methionine biosynthetic process	4
L-methionine biosynthetic process from homoserine via O-acetyl-L-homoserine and cystathionine	4
L-methionine biosynthetic process from homoserine via O-succinyl-L-homoserine and cystathionine	4
L-serine biosynthetic process	4
L-threonine catabolic process to propionate	4
leucine biosynthetic process	4
lipid A biosynthetic process	4
lipooligosaccharide biosynthetic process	4
lipoprotein biosynthetic process	4
lysine biosynthetic process	4
lysine biosynthetic process via diaminopimelate, diaminopimelate-aminotransferase pathway	4
maintenance of mitotic actomyosin contractile ring localization	4
malonyl-CoA biosynthetic process	4
mannosylglycerate biosynthetic process	4
melanin biosynthetic process	4
membrane lipid biosynthetic process	4
membrane protein ectodomain proteolysis	4
methionine biosynthetic process	4
methylglyoxal biosynthetic process	4
microtubule depolymerization	4
misfolded or incompletely synthesized protein catabolic process	4
mitochondria-associated ubiquitin-dependent protein catabolic process	4
mitotic spindle orientation checkpoint	4
molybdopterin cofactor biosynthetic process	4
monocarboxylic acid biosynthetic process	4
monosaccharide biosynthetic process	4
mRNA catabolic process	4
mRNA export from nucleus	4
mRNA splice site selection	4
mycothiol biosynthetic process	4
N-glycan processing	4
negative regulation of actin nucleation	4
negative regulation of angiogenesis	4
negative regulation of axon regeneration	4
negative regulation of barbed-end actin filament capping	4
negative regulation of binding	4
negative regulation of blood coagulation	4
negative regulation of canonical Wnt signaling pathway	4
negative regulation of cell division	4
negative regulation of cell proliferation	4
negative regulation of centriole-centriole cohesion	4
negative regulation of circadian rhythm	4
negative regulation of DNA recombination	4
negative regulation of flower development	4
negative regulation of glucagon secretion	4
negative regulation of gluconeogenesis	4
negative regulation of growth rate	4
negative regulation of guanylate cyclase activity	4
negative regulation of JAK-STAT cascade	4
negative regulation of myeloid cell differentiation	4
negative regulation of neurogenesis	4
negative regulation of neuron differentiation	4
negative regulation of neutrophil differentiation	4
negative regulation of nodal signaling pathway involved in determination of lateral mesoderm left/right asymmetry	4
negative regulation of nuclear division	4
negative regulation of nucleic acid-templated transcription	4
negative regulation of phosphoprotein phosphatase activity	4
negative regulation of protein complex assembly	4
negative regulation of protein kinase activity	4
negative regulation of protein secretion	4
negative regulation of protein transport	4
negative regulation of Ras protein signal transduction	4
negative regulation of response to stimulus	4
negative regulation of skeletal muscle tissue development	4
negative regulation of sporulation resulting in formation of a cellular spore	4
negative regulation of synaptic transmission, cholinergic	4
negative regulation of transcription from RNA polymerase II promoter by glucose	4
negative regulation of translational elongation	4
negative regulation of translational initiation	4
negative regulation of viral genome replication	4
netrin-activated signaling pathway	4
neuron projection morphogenesis	4
nicotianamine biosynthetic process	4
nicotinamide nucleotide biosynthetic process	4
nicotinate nucleotide biosynthetic process	4
nitric oxide biosynthetic process	4
NLS-bearing protein import into nucleus	4
nor-spermidine biosynthetic process	4
nucleobase biosynthetic process	4
nucleotide-excision repair	4
nucleotide-sugar biosynthetic process	4
O antigen biosynthetic process	4
oligosaccharide biosynthetic process	4
organic hydroxy compound biosynthetic process	4
organic phosphonate catabolic process	4
ornithine biosynthetic process	4
oxalate metabolic process	4
oxylipin biosynthetic process	4
pantothenate metabolic process	4
pectin biosynthetic process	4
pentose-phosphate shunt	4
peptidoglycan metabolic process	4
peptidyl-L-beta-methylthioaspartic acid biosynthetic process from peptidyl-aspartic acid	4
peptidyl-pyrromethane cofactor linkage	4
phosphatidic acid biosynthetic process	4
phosphatidylethanolamine biosynthetic process	4
phosphatidylglycerol biosynthetic process	4
phosphatidylserine biosynthetic process	4
phospholipid biosynthetic process	4
phytochromobilin biosynthetic process	4
plant-type cell wall organization	4
plastoquinone biosynthetic process	4
pointed-end actin filament capping	4
polyamine biosynthetic process	4
polyketide biosynthetic process	4
polyol catabolic process	4
polyphosphate biosynthetic process	4
positive regulation of canonical Wnt signaling pathway	4
positive regulation of cellular response to amino acid starvation	4
positive regulation of DNA demethylation	4
positive regulation of flocculation via cell wall protein-carbohydrate interaction by positive regulation of transcription from RNA polymerase II promoter	4
positive regulation of lamellipodium organization	4
positive regulation of mitochondrial translation	4
positive regulation of nucleic acid-templated transcription	4
proline biosynthetic process	4
proline catabolic process to glutamate	4
prostaglandin biosynthetic process	4
protein deubiquitination	4
protein hexamerization	4
protein homotetramerization	4
protein import into nucleus	4
protein targeting to vacuole	4
protein tetramerization	4
protein trimerization	4
protoporphyrinogen IX biosynthetic process	4
purine-containing compound catabolic process	4
purine nucleobase catabolic process	4
purine nucleobase metabolic process	4
purine ribonucleoside biosynthetic process	4
purine ribonucleoside monophosphate biosynthetic process	4
putrescine biosynthetic process	4
putrescine biosynthetic process from arginine	4
putrescine biosynthetic process from ornithine	4
pyridoxine biosynthetic process	4
pyrimidine-containing compound catabolic process	4
pyrimidine deoxyribonucleoside monophosphate biosynthetic process	4
pyrimidine deoxyribonucleotide biosynthetic process	4
pyrimidine nucleobase metabolic process	4
pyrimidine nucleoside monophosphate biosynthetic process	4
pyrimidine nucleotide biosynthetic process	4
pyrimidine ribonucleoside triphosphate biosynthetic process	4
pyrimidine ribonucleotide biosynthetic process	4
queuosine biosynthetic process	4
quinolinate biosynthetic process	4
reciprocal meiotic recombination	4
recognition of pollen	4
regulation of canonical Wnt signaling pathway involved in neural plate anterior/posterior pattern formation	4
regulation of cellular component organization	4
regulation of DNA-templated transcription, initiation	4
regulation of DNA-templated transcription, termination	4
regulation of melanin biosynthetic process	4
regulation of phosphatidylinositol 3-kinase signaling	4
regulation of phosphorylation of RNA polymerase II C-terminal domain	4
regulation of response to DNA damage stimulus	4
response to hypoxia	4
response to UV	4
retinoic acid catabolic process	4
S-adenosylmethionine metabolic process	4
secondary alcohol biosynthetic process	4
selenocysteine biosynthetic process	4
selenocysteinyl-tRNA(Sec) biosynthetic process	4
sensory perception of taste	4
serine family amino acid biosynthetic process	4
snRNA export from nucleus	4
spermidine biosynthetic process	4
spermine biosynthetic process	4
sphingolipid biosynthetic process	4
spindle organization	4
sporulation resulting in formation of a cellular spore	4
SRP-dependent cotranslational protein targeting to membrane, translocation	4
starch biosynthetic process	4
sterol biosynthetic process	4
sucrose biosynthetic process	4
sulfate assimilation	4
synapse organization	4
taurine biosynthetic process	4
teichoic acid biosynthetic process	4
terpenoid biosynthetic process	4
tetracenomycin C biosynthetic process	4
tetrahydrofolate biosynthetic process	4
tetrapyrrole biosynthetic process	4
thiazole biosynthetic process	4
threonine biosynthetic process	4
toxin biosynthetic process	4
translational elongation	4
tRNA export from nucleus	4
tyrosine biosynthetic process	4
ubiquinone-6 biosynthetic process	4
ubiquitin-dependent protein catabolic process	4
ubiquitin-dependent protein catabolic process via the multivesicular body sorting pathway	4
UDP-N-acetylgalactosamine biosynthetic process	4
UMP biosynthetic process	4
urate catabolic process	4
urea catabolic process	4
uroporphyrinogen III biosynthetic process	4
UTP biosynthetic process	4
valine biosynthetic process	4
vitamin A biosynthetic process	4
water-soluble vitamin biosynthetic process	4
xylan biosynthetic process	4
1-aminocyclopropane-1-carboxylate metabolic process	3
4-hydroxyphenylacetate catabolic process	3
5-methylcytosine catabolic process	3
acetoin catabolic process	3
acetyl-CoA catabolic process	3
acetyl-CoA metabolic process	3
acetylcholine catabolic process	3
actin cytoskeleton reorganization	3
activation of cysteine-type endopeptidase activity involved in apoptotic process	3
activation of MAPK activity	3
adenine catabolic process	3
adenosine receptor signaling pathway	3
aldehyde catabolic process	3
allantoin assimilation pathway	3
allantoin catabolic process	3
alpha-amino acid catabolic process	3
alpha-glucan catabolic process	3
ameboidal-type cell migration	3
amino sugar metabolic process	3
aminoglycan catabolic process	3
AMP catabolic process	3
anatomical structure morphogenesis	3
angiotensin-activated signaling pathway	3
antibiotic catabolic process	3
antigen processing and presentation	3
apical protein localization	3
apoptotic signaling pathway	3
arabinose catabolic process	3
arginine biosynthetic process via ornithine	3
arginine catabolic process	3
asexual sporulation	3
assembly of large subunit precursor of preribosome	3
asymmetric cell division	3
atrazine catabolic process	3
benzene-containing compound metabolic process	3
benzoate catabolic process	3
beta-lactam antibiotic catabolic process	3
butanediol metabolic process	3
calcium ion transport	3
cannabinoid signaling pathway	3
canonical Wnt signaling pathway involved in heart development	3
carbohydrate derivative catabolic process	3
carbohydrate transport	3
carbon utilization	3
cardiolipin acyl-chain remodeling	3
cargo loading into COPII-coated vesicle	3
cation transport	3
cell cycle arrest	3
cell motility	3
cell projection organization	3
cell surface receptor signaling pathway	3
cell wall macromolecule metabolic process	3
cellular aldehyde metabolic process	3
cellular carbohydrate catabolic process	3
cellular component assembly	3
cellular hyperosmotic response	3
cellular lipid catabolic process	3
cellular oligosaccharide catabolic process	3
cellular polysaccharide catabolic process	3
cellular protein modification process	3
cellular respiration	3
centromere complex assembly	3
cGMP catabolic process	3
chaperone mediated protein folding requiring cofactor	3
chemical synaptic transmission	3
chitin metabolic process	3
chlorophyll catabolic process	3
choline catabolic process	3
chromatin remodeling	3
chromatin silencing at centromere	3
chromatin silencing at rDNA	3
chromatin silencing at telomere	3
chromosome separation	3
circadian regulation of gene expression	3
clathrin-dependent endocytosis	3
cleavage in ITS2 between 5.8S rRNA and LSU-rRNA of tricistronic rRNA transcript (SSU-rRNA, 5.8S rRNA, LSU-rRNA)	3
coenzyme A metabolic process	3
cofactor catabolic process	3
collagen catabolic process	3
COPII-coated vesicle budding	3
COPII vesicle coating	3
copper ion transmembrane transport	3
cortical microtubule organization	3
creatinine catabolic process	3
cysteine biosynthetic process from serine	3
cysteine biosynthetic process via cystathionine	3
cytoplasmic mRNA processing body assembly	3
D-amino acid catabolic process	3
D-galactonate catabolic process	3
D-ribose catabolic process	3
dCTP catabolic process	3
defense response to virus	3
definitive hemopoiesis	3
deoxyribonucleoside monophosphate catabolic process	3
deoxyribonucleoside triphosphate catabolic process	3
deoxyribonucleotide catabolic process	3
deoxyribose phosphate catabolic process	3
dephosphorylation of RNA polymerase II C-terminal domain	3
detection of stimulus	3
dGTP catabolic process	3
digestive tract development	3
DNA catabolic process	3
DNA catabolic process, exonucleolytic	3
dorsal/ventral axis specification	3
dorsal/ventral axon guidance	3
dorsal/ventral pattern formation	3
drug catabolic process	3
elastic fiber assembly	3
embryonic hemopoiesis	3
embryonic pattern specification	3
endoplasmic reticulum tubular network organization	3
endoplasmic reticulum unfolded protein response	3
ER to Golgi ceramide transport	3
ergosteryl 3-beta-D-glucoside catabolic process	3
error-prone translesion synthesis	3
ethanolamine catabolic process	3
female gonad development	3
filopodium assembly	3
flagellated sperm motility	3
formation of cytoplasmic translation initiation complex	3
FtsZ-dependent cytokinesis	3
galactose catabolic process	3
gamma-aminobutyric acid transport	3
ganglioside catabolic process	3
generation of precursor metabolites and energy	3
glucan catabolic process	3
glucarate catabolic process	3
glucosamine-containing compound metabolic process	3
glucose 6-phosphate metabolic process	3
glucose catabolic process	3
glucosylceramide catabolic process	3
glucuronate catabolic process	3
glutamate metabolic process	3
glutamine catabolic process	3
glutathione catabolic process	3
glyceraldehyde-3-phosphate metabolic process	3
glycerol-3-phosphate catabolic process	3
glycerol catabolic process	3
glycine biosynthetic process from serine	3
glycine biosynthetic process, by transamination of glyoxylate	3
glycine catabolic process	3
glycosaminoglycan catabolic process	3
glyoxylate catabolic process	3
guanine catabolic process	3
guanosine-containing compound metabolic process	3
guanosine tetraphosphate metabolic process	3
heart contraction	3
heart development	3
hematopoietic stem cell differentiation	3
heterocyst differentiation	3
hexose catabolic process	3
histidine catabolic process	3
histone H3-K36 methylation	3
histone H3-K4 methylation	3
histone H3-K79 methylation	3
histone H4-K20 methylation	3
histone H4-R3 methylation	3
hyaluronan catabolic process	3
hyperosmotic response	3
innate immune response	3
inner ear receptor stereocilium organization	3
inositol phosphate metabolic process	3
inositol phosphorylation	3
intracellular protein transmembrane transport	3
intracellular receptor signaling pathway	3
ketone body catabolic process	3
L-alanine catabolic process	3
L-fucose catabolic process	3
L-kynurenine catabolic process	3
L-lysine catabolic process to acetate	3
L-phenylalanine metabolic process	3
L-serine catabolic process	3
lactate catabolic process	3
leucine catabolic process	3
lignin catabolic process	3
long-chain fatty acid catabolic process	3
maintenance of CRISPR repeat elements	3
maltose metabolic process	3
metabolic process	3
methanol catabolic process	3
methionine metabolic process	3
methylamine metabolic process	3
methylglyoxal metabolic process	3
microtubule cytoskeleton organization	3
mitochondrial electron transport, succinate to ubiquinone	3
mitochondrion-ER tethering	3
mitochondrion distribution	3
mitochondrion organization	3
mitotic cell cycle arrest	3
mitotic sister chromatid cohesion, centromeric	3
Mo-molybdopterin cofactor metabolic process	3
molybdopterin cofactor metabolic process	3
mRNA cis splicing, via spliceosome	3
muscle fiber development	3
N-acetylglucosamine catabolic process	3
N-acetylneuraminate catabolic process	3
NADPH regeneration	3
negative regulation of cell motility	3
negative regulation of DNA-templated transcription, termination	3
negative regulation of RIG-I signaling pathway	3
negative regulation of transcription elongation from RNA polymerase II promoter	3
neural tube formation	3
neurohypophysis morphogenesis	3
neuromuscular junction development	3
neuron migration	3
neurotransmitter secretion	3
neutrophil differentiation	3
nuclear-transcribed mRNA catabolic process	3
nuclear-transcribed mRNA poly(A) tail shortening	3
nuclear export	3
nucleobase catabolic process	3
nucleoside catabolic process	3
nucleoside triphosphate catabolic process	3
nucleotide-excision repair involved in interstrand cross-link repair	3
nucleotide catabolic process	3
nucleus-associated proteasomal ubiquitin-dependent protein catabolic process	3
oligosaccharide catabolic process	3
organic substance metabolic process	3
organomercury catabolic process	3
organonitrogen compound catabolic process	3
ossification	3
oxalate transport	3
pantothenate transmembrane transport	3
pectin catabolic process	3
pentose-phosphate shunt, non-oxidative branch	3
peptide catabolic process	3
peptidyl-diphthamide biosynthetic process from peptidyl-histidine	3
peroxisome organization	3
phenylacetate catabolic process	3
pheromone-dependent signal transduction involved in conjugation with cellular fusion	3
phospholipid catabolic process	3
phototransduction	3
pinocytosis	3
plant-type hypersensitive response	3
platelet-derived growth factor receptor signaling pathway	3
polyprenol catabolic process	3
polysaccharide catabolic process	3
positive regulation of CREB transcription factor activity	3
positive regulation of NF-kappaB transcription factor activity	3
positive regulation of transcription elongation from RNA polymerase II promoter	3
prenylcysteine catabolic process	3
primitive erythrocyte differentiation	3
primitive hemopoiesis	3
production of siRNA involved in RNA interference	3
proline catabolic process	3
proteasome assembly	3
protein desumoylation	3
protein farnesylation	3
protein geranylgeranylation	3
protein glycosylation in endoplasmic reticulum	3
protein import into mitochondrial matrix	3
protein import into mitochondrial outer membrane	3
protein localization to cell division site involved in mitotic actomyosin contractile ring assembly	3
protein N-linked glycosylation	3
protein palmitoylation	3
protein polymerization	3
protein polyubiquitination	3
protein prenylation	3
protein secretion by the type I secretion system	3
protein secretion by the type IV secretion system	3
protein targeting to ER	3
protein transport by the Tat complex	3
protoporphyrinogen IX biosynthetic process from glutamate	3
purine nucleoside triphosphate catabolic process	3
pyrimidine nucleoside metabolic process	3
pyruvate metabolic process	3
quinolinate catabolic process	3
regulation of axon guidance	3
regulation of bacterial-type flagellum-dependent cell motility by regulation of motor speed	3
regulation of blood pressure	3
regulation of catalytic activity	3
regulation of cell morphogenesis	3
regulation of cohesin loading	3
regulation of defense response to fungus	3
regulation of DNA-dependent DNA replication initiation	3
regulation of endoplasmic reticulum unfolded protein response	3
regulation of fibroblast growth factor receptor signaling pathway	3
regulation of heart rate	3
regulation of hematopoietic stem cell differentiation	3
regulation of histone H2B conserved C-terminal lysine ubiquitination	3
regulation of Notch signaling pathway	3
regulation of protein catabolic process	3
regulation of protein kinase A signaling	3
regulation of signal transduction	3
regulation of T cell proliferation	3
regulation of Toll signaling pathway	3
regulation of vascular endothelial growth factor receptor signaling pathway	3
regulation of vascular endothelial growth factor signaling pathway	3
regulation of Wnt signaling pathway involved in digestive tract morphogenesis	3
regulation of Wnt signaling pathway involved in dorsal/ventral axis specification	3
removal of superoxide radicals	3
replication fork arrest	3
response to bacterium	3
response to drug	3
response to metal ion	3
retina development in camera-type eye	3
retinal metabolic process	3
retinoic acid metabolic process	3
retrograde protein transport, ER to cytosol	3
rhamnose catabolic process	3
ribonucleoprotein complex assembly	3
ribonucleoside catabolic process	3
ribosomal protein import into nucleus	3
ribosome biogenesis	3
RNA catabolic process	3
RNA polymerase III transcriptional preinitiation complex assembly	3
Roundabout signaling pathway	3
rRNA catabolic process	3
rRNA transcription	3
S-adenosylhomocysteine catabolic process	3
SCF-dependent proteasomal ubiquitin-dependent protein catabolic process	3
secondary metabolic process	3
skeletal muscle fiber development	3
sleep	3
snoRNA localization	3
sphingoid catabolic process	3
spindle midzone assembly	3
spore membrane bending pathway	3
SRP-dependent cotranslational protein targeting to membrane	3
starch catabolic process	3
sucrose catabolic process	3
T cell homeostasis	3
tail-anchored membrane protein insertion into ER membrane	3
taurine catabolic process	3
thermosensory behavior	3
thiamine transmembrane transport	3
thigmotaxis	3
threonine catabolic process	3
threonine metabolic process	3
thymidine metabolic process	3
tricarboxylic acid cycle	3
tRNA 3'-trailer cleavage, endonucleolytic	3
tRNA catabolic process	3
tRNA transcription	3
tubulin complex assembly	3
tyrosine catabolic process	3
ubiquitin-dependent protein catabolic process via the N-end rule pathway	3
uracil catabolic process	3
valine catabolic process	3
vascular endothelial growth factor receptor signaling pathway	3
vascular endothelial growth factor signaling pathway	3
very long-chain fatty acid metabolic process	3
virion attachment to host cell	3
visual perception	3
xylan catabolic process	3
[2Fe-2S] cluster assembly	2
7-methylguanosine RNA capping	2
actin cortical patch localization	2
actin filament depolymerization	2
actin filament organization	2
activation of NF-kappaB-inducing kinase activity	2
adenine salvage	2
adrenergic receptor signaling pathway	2
aging	2
ammonium ion metabolic process	2
AMP metabolic process	2
AMP salvage	2
anterior/posterior axon guidance	2
anther wall tapetum development	2
antibacterial humoral response	2
arginine catabolic process to glutamate	2
arginine catabolic process to ornithine	2
arginine catabolic process to succinate	2
Arp2/3 complex-mediated actin nucleation	2
artery morphogenesis	2
atrial cardiac muscle cell development	2
axon extension	2
bacterial-type flagellum-dependent cell motility	2
bile acid and bile salt transport	2
biotin transport	2
blood circulation	2
borate transmembrane transport	2
brown fat cell differentiation	2
cadmium ion transmembrane transport	2
Cajal body organization	2
calcineurin-NFAT signaling cascade	2
calcium ion transmembrane transport	2
capsular polysaccharide transport	2
carbohydrate transmembrane transport	2
carbohydrate utilization	2
cardiac muscle cell development	2
cardiolipin biosynthetic process	2
catechol-containing compound metabolic process	2
caveola assembly	2
CDP-choline pathway	2
cell projection assembly	2
cell proliferation in midbrain	2
cell septum assembly	2
cellular metabolic process	2
cellular response to folic acid	2
cellular response to gamma radiation	2
cellular response to lipopolysaccharide	2
cellular response to osmotic stress	2
cellulose metabolic process	2
centrosome localization	2
chondrocyte proliferation	2
chromosome segregation	2
collagen fibril organization	2
compound eye development	2
cone photoresponse recovery	2
CTP salvage	2
CVT vesicle assembly	2
cytokine-mediated signaling pathway	2
cytoplasmic microtubule organization	2
deadenylation-dependent decapping of nuclear-transcribed mRNA	2
deadenylation-independent decapping of nuclear-transcribed mRNA	2
dicarboxylic acid transport	2
DNA-dependent DNA replication	2
DNA duplex unwinding	2
DNA endoreduplication	2
DNA unwinding involved in DNA replication	2
drug transmembrane transport	2
embryonic digestive tract morphogenesis	2
embryonic neurocranium morphogenesis	2
endonucleolytic cleavage in 5'-ETS of tricistronic rRNA transcript (SSU-rRNA, 5.8S rRNA, LSU-rRNA)	2
endosome organization	2
ephrin receptor signaling pathway	2
erythrocyte development	2
erythrocyte maturation	2
ethanolamine transport	2
eukaryotic translation initiation factor 4F complex assembly	2
excitatory postsynaptic potential	2
execution phase of apoptosis	2
external encapsulating structure organization	2
extracellular matrix constituent secretion	2
extracellular matrix organization	2
formation of translation preinitiation complex	2
G-protein coupled acetylcholine receptor signaling pathway	2
G-protein coupled glutamate receptor signaling pathway	2
G-protein coupled purinergic nucleotide receptor signaling pathway	2
gamma-tubulin complex localization	2
germ cell development	2
germ cell migration	2
gluconeogenesis	2
glucose metabolic process	2
glutamate catabolic process via L-citramalate	2
glutathione metabolic process	2
glutathione transmembrane transport	2
glycolipid translocation	2
Golgi organization	2
histidine catabolic process to glutamate and formamide	2
histidine catabolic process to glutamate and formate	2
histone deubiquitination	2
histone exchange	2
histone H3-K14 acetylation	2
histone H3-K23 acetylation	2
histone H4-K20 trimethylation	2
histone ubiquitination	2
hydrogen ion transmembrane transport	2
hyperosmotic salinity response	2
hypoxanthine salvage	2
inactivation of MAPK activity	2
inorganic anion transmembrane transport	2
inorganic cation transmembrane transport	2
inosine salvage	2
insulin receptor signaling pathway	2
interneuron migration	2
intestinal epithelial structure maintenance	2
intra-S DNA damage checkpoint	2
intracellular distribution of mitochondria	2
intracellular protein transport	2
intrahepatic bile duct development	2
intramembranous ossification	2
intrinsic apoptotic signaling pathway by p53 class mediator	2
ion transmembrane transport	2
iron-sulfur cluster assembly	2
iron ion transmembrane transport	2
iron ion transport	2
kinetochore organization	2
L-arabinose catabolic process to xylulose 5-phosphate	2
L-lysine catabolic process to acetyl-CoA via saccharopine	2
L-lysine catabolic process to glutarate, by acetylation	2
left/right axis specification	2
lens development in camera-type eye	2
lens morphogenesis in camera-type eye	2
leptin-mediated signaling pathway	2
locus ceruleus development	2
long-term synaptic potentiation	2
lung alveolus development	2
lysosome organization	2
maintenance of cell polarity	2
manganese ion transmembrane transport	2
maturation of SSU-rRNA	2
maturation of SSU-rRNA from tricistronic rRNA transcript (SSU-rRNA, 5.8S rRNA, LSU-rRNA)	2
melanocyte differentiation	2
melanosome organization	2
membrane fusion	2
membrane tubulation	2
mercury ion transport	2
methanogenesis	2
methanogenesis, from acetate	2
methanogenesis, from carbon dioxide	2
microtubule organizing center organization	2
minus-end-directed vesicle transport along microtubule	2
mitochondrial ATP synthesis coupled electron transport	2
mitochondrial electron transport, NADH to ubiquinone	2
mitochondrial fission	2
mitochondrial protein catabolic process	2
mitochondrial respiratory chain complex I assembly	2
mitochondrial respiratory chain complex IV assembly	2
mitotic actomyosin contractile ring localization	2
mitotic DNA replication preinitiation complex assembly	2
mitotic recombination-dependent replication fork processing	2
mitotic spindle assembly checkpoint	2
monoubiquitinated histone H2A deubiquitination	2
mRNA polyadenylation	2
muscle cell cellular homeostasis	2
MyD88-dependent toll-like receptor signaling pathway	2
negative regulation of MyD88-independent toll-like receptor signaling pathway	2
negative regulation of NF-kappaB transcription factor activity	2
negative regulation of organelle organization	2
negative regulation of toll-like receptor signaling pathway	2
nicotinate nucleotide salvage	2
nodulation	2
nuclear envelope organization	2
nuclear mRNA surveillance	2
nucleate erythrocyte development	2
nucleobase-containing small molecule metabolic process	2
nucleocytoplasmic transport	2
nucleosome assembly	2
oligosaccharide-lipid intermediate biosynthetic process	2
organic phosphonate metabolic process	2
oxidation-reduction process	2
peptidoglycan turnover	2
peroxisome fission	2
phosphorelay signal transduction system	2
photoreceptor cell development	2
photoreceptor cell outer segment organization	2
pigment granule organization	2
piRNA metabolic process	2
plus-end-directed vesicle transport along microtubule	2
polyol metabolic process	2
positive regulation of Arp2/3 complex-mediated actin nucleation	2
positive regulation of multicellular organism growth	2
positive regulation of transcription of Notch receptor target	2
post-translational protein acetylation	2
posttranscriptional gene silencing by RNA	2
posttranslational protein targeting to membrane, translocation	2
pre-mRNA cleavage required for polyadenylation	2
primary alcohol metabolic process	2
primary miRNA processing	2
propionate catabolic process, 2-methylcitrate cycle	2
proteasomal protein catabolic process	2
proteasome localization	2
protein arginylation	2
protein folding in endoplasmic reticulum	2
protein import into chloroplast thylakoid membrane	2
protein import into mitochondrial inner membrane	2
protein import into peroxisome matrix	2
protein K11-linked deubiquitination	2
protein kinase C-activating G-protein coupled receptor signaling pathway	2
protein localization to bud neck	2
protein localization to cell surface	2
protein localization to endoplasmic reticulum exit site	2
protein localization to Golgi apparatus	2
protein localization to kinetochore	2
protein localization to membrane	2
protein localization to nucleolar rDNA repeats	2
protein localization to plasma membrane	2
protein localization to pre-autophagosomal structure	2
protein monoubiquitination	2
protein neddylation	2
protein processing involved in protein targeting to mitochondrion	2
protein pupylation	2
protein targeting	2
protein targeting to membrane	2
protein transport	2
protein transport by the Sec complex	2
protein ubiquitination	2
proteolysis	2
pyridoxine metabolic process	2
reactive oxygen species metabolic process	2
red, far-red light phototransduction	2
reductive pentose-phosphate cycle	2
regulation of actin cytoskeleton reorganization	2
regulation of alternative mRNA splicing, via spliceosome	2
regulation of apoptotic process	2
regulation of calcineurin-NFAT signaling cascade	2
regulation of cell cycle phase transition	2
regulation of cell shape	2
regulation of cilium assembly	2
regulation of cyclin-dependent protein serine/threonine kinase activity	2
regulation of cytokinesis	2
regulation of DNA endoreduplication	2
regulation of ephrin receptor signaling pathway	2
regulation of epidermis development	2
regulation of erythrocyte differentiation	2
regulation of fatty acid metabolic process	2
regulation of gene expression	2
regulation of ion transmembrane transport	2
regulation of leukocyte migration	2
regulation of microtubule cytoskeleton organization	2
regulation of mitotic spindle organization	2
regulation of multicellular organism growth	2
regulation of p38MAPK cascade	2
regulation of reactive oxygen species metabolic process	2
regulation of ruffle assembly	2
regulation of stress fiber assembly	2
regulation of synapse assembly	2
regulation of transcription involved in G2/M transition of mitotic cell cycle	2
regulation of translational fidelity	2
regulation of translational initiation by eIF2 alpha phosphorylation	2
regulation of vacuole organization	2
renal absorption	2
replication fork protection	2
respiratory chain complex IV assembly	2
response to alkaline pH	2
response to arsenic-containing substance	2
response to ATP	2
response to chemical	2
response to copper ion	2
response to estrogen	2
response to exogenous dsRNA	2
response to freezing	2
response to heat	2
response to ionizing radiation	2
response to lipopolysaccharide	2
response to mechanical stimulus	2
response to redox state	2
response to stimulus	2
response to tellurium ion	2
response to wounding	2
retina layer formation	2
retina morphogenesis in camera-type eye	2
retinoic acid receptor signaling pathway	2
ribosomal large subunit assembly	2
ribosomal small subunit assembly	2
ribosome assembly	2
RNA modification	2
RNA splicing	2
RNA surveillance	2
rRNA modification	2
rRNA processing	2
ruffle assembly	2
sensory perception of sound	2
signal transduction by protein phosphorylation	2
signal transduction in response to DNA damage	2
single fertilization	2
sister chromatid cohesion	2
skeletal muscle tissue development	2
Spemann organizer formation	2
spermatid development	2
sulfate transport	2
synapse assembly	2
synaptic vesicle docking	2
synthesis of RNA primer involved in mitotic DNA replication	2
thiamine transport	2
thyroid hormone transport	2
toll-like receptor 7 signaling pathway	2
toll-like receptor 8 signaling pathway	2
toll-like receptor signaling pathway	2
transcription elongation from RNA polymerase II promoter	2
transcription from RNA polymerase I promoter	2
transcription from RNA polymerase III promoter	2
transmission of nerve impulse	2
tRNA 3'-trailer cleavage	2
tRNA modification	2
tRNA thio-modification	2
tRNA wobble position uridine thiolation	2
tryptophan catabolic process to kynurenine	2
type B pancreatic cell development	2
UMP salvage	2
vacuolar proton-transporting V-type ATPase complex assembly	2
ventricular cardiac muscle cell development	2
viral genome replication	2
wybutosine biosynthetic process	2
zinc II ion transmembrane transport	2
'de novo' AMP biosynthetic process	1
'de novo' CTP biosynthetic process	1
'de novo' NAD biosynthetic process from aspartate	1
'de novo' NAD biosynthetic process from tryptophan	1
'de novo' UMP biosynthetic process	1
2-keto-3-deoxygluconate transport	1
2-methylthio-N-6-(cis-hydroxy)isopentenyl adenosine-tRNA biosynthesis	1
abducens nucleus development	1
absorption of UV light	1
absorption of visible light	1
acetate metabolic process	1
acetoin metabolic process	1
acetyl-CoA transport	1
acidic amino acid transport	1
acrosome reaction	1
actin cortical patch assembly	1
actin filament bundle organization	1
actin filament debranching	1
actin nucleation	1
Actinobacterium-type cell wall biogenesis	1
activation of protein kinase activity	1
activation of store-operated calcium channel activity	1
acute-phase response	1
acyl-CoA metabolic process	1
adenine metabolic process	1
adherens junction maintenance	1
adhesion of symbiont to host cell	1
adrenal gland development	1
adult feeding behavior	1
adult locomotory behavior	1
aerobic respiration	1
alanine metabolic process	1
alanine transport	1
alanyl-tRNA aminoacylation	1
alcohol metabolic process	1
alditol metabolic process	1
aldonic acid metabolic process	1
allantoin metabolic process	1
alternative respiration	1
amino-acid betaine transport	1
amino acid export	1
amino acid homeostasis	1
amino acid transmembrane transport	1
amino acid transport	1
ammonium transmembrane transport	1
ammonium transport	1
anaerobic electron transport chain	1
anaerobic glutamate catabolic process	1
anaerobic respiration	1
angiogenesis	1
anion transmembrane transport	1
anterior/posterior axis specification	1
anterior/posterior pattern specification	1
anterograde axonal transport	1
antibiotic metabolic process	1
antibiotic transport	1
arabinose transport	1
arachidonic acid secretion	1
archaeal or bacterial-type flagellum-dependent cell motility	1
arginine metabolic process	1
arginine transmembrane transport	1
arginyl-tRNA aminoacylation	1
aromatic amino acid family metabolic process	1
aromatic amino acid transport	1
arsenate ion transmembrane transport	1
arsenite transport	1
asparagine metabolic process	1
asparaginyl-tRNA aminoacylation	1
aspartate metabolic process	1
aspartate transport	1
aspartyl-tRNA aminoacylation	1
ATP-dependent chromatin remodeling	1
ATP export	1
ATP hydrolysis coupled proton transport	1
ATP synthesis coupled electron transport	1
ATP synthesis coupled proton transport	1
ATP transport	1
atrioventricular canal development	1
atrioventricular valve morphogenesis	1
attachment of GPI anchor to protein	1
auditory receptor cell development	1
autophagy	1
auxin efflux	1
axial mesoderm morphogenesis	1
axis elongation	1
axon development	1
axonal fasciculation	1
axonal transport of mitochondrion	1
axonemal dynein complex assembly	1
azole transport	1
bacterial-type flagellum assembly	1
bacterial-type flagellum organization	1
bacteriocin immunity	1
bacteriocin transport	1
base-excision repair	1
base-excision repair, AP site formation	1
basement membrane assembly	1
basic amino acid transmembrane transport	1
benzoate transport	1
beta-glucan transport	1
beta-ketoadipate pathway	1
bicarbonate transport	1
bicellular tight junction assembly	1
bilirubin transport	1
binding of sperm to zona pellucida	1
bioluminescence	1
blood coagulation, fibrin clot formation	1
blood vessel endothelial cell differentiation	1
blood vessel maturation	1
blue light signaling pathway	1
BMP signaling pathway involved in heart jogging	1
body fluid secretion	1
body morphogenesis	1
bone mineralization	1
bone remodeling	1
box C/D snoRNP assembly	1
box H/ACA snoRNP assembly	1
brain morphogenesis	1
brain segmentation	1
branched-chain amino acid metabolic process	1
brassinosteroid mediated signaling pathway	1
C-5 methylation of cytosine	1
C-terminal protein lipidation	1
C-terminal protein methylation	1
C4-dicarboxylate transport	1
CAAX-box protein processing	1
calcium activated phospholipid scrambling	1
calcium ion-regulated exocytosis of neurotransmitter	1
calcium ion import across plasma membrane	1
canonical glycolysis	1
cap-dependent translational initiation	1
carbohydrate derivative transport	1
carbohydrate metabolic process	1
carbohydrate phosphorylation	1
carboxylic acid metabolic process	1
cardiac atrium morphogenesis	1
cardiac muscle tissue development	1
cardiac muscle tissue regeneration	1
cardiac ventricle morphogenesis	1
cartilage morphogenesis	1
cell-cell adhesion	1
cell-cell junction assembly	1
cell-matrix adhesion	1
cell-substrate adherens junction assembly	1
cell adhesion	1
cell adhesion involved in single-species biofilm formation	1
cell chemotaxis	1
cell cycle	1
cell differentiation	1
cell differentiation in spinal cord	1
cell division	1
cell fate commitment	1
cell gliding	1
cell migration	1
cell migration in hindbrain	1
cell migration involved in gastrulation	1
cell proliferation	1
cell volume homeostasis	1
cell wall biogenesis	1
cell wall modification	1
cellular amide catabolic process	1
cellular biogenic amine metabolic process	1
cellular bud neck septin ring organization	1
cellular calcium ion homeostasis	1
cellular cation homeostasis	1
cellular copper ion homeostasis	1
cellular developmental process	1
cellular glucose homeostasis	1
cellular homeostasis	1
cellular hypotonic salinity response	1
cellular ion homeostasis	1
cellular iron ion homeostasis	1
cellular ketone metabolic process	1
cellular macromolecular complex assembly	1
cellular magnesium ion homeostasis	1
cellular metabolic compound salvage	1
cellular monovalent inorganic cation homeostasis	1
cellular oxidant detoxification	1
cellular phosphate ion homeostasis	1
cellular potassium ion homeostasis	1
cellular response to abiotic stimulus	1
cellular response to acidic pH	1
cellular response to amino acid stimulus	1
cellular response to calcium ion	1
cellular response to carbon dioxide	1
cellular response to chemical stimulus	1
cellular response to cold	1
cellular response to estrogen stimulus	1
cellular response to extracellular stimulus	1
cellular response to fluid shear stress	1
cellular response to glucocorticoid stimulus	1
cellular response to glucose starvation	1
cellular response to heat	1
cellular response to hormone stimulus	1
cellular response to insulin stimulus	1
cellular response to light stimulus	1
cellular response to methanol	1
cellular response to nitrate	1
cellular response to nitrogen levels	1
cellular response to nitrogen starvation	1
cellular response to organic substance	1
cellular response to oxidative stress	1
cellular response to oxygen-containing compound	1
cellular response to phosphate starvation	1
cellular response to starvation	1
cellular response to tetrahydrofolate	1
cellular response to X-ray	1
cellular response to xenobiotic stimulus	1
cellular transition metal ion homeostasis	1
cellular zinc ion homeostasis	1
cellulose microfibril organization	1
central nervous system neuron differentiation	1
centriole-centriole cohesion	1
centriole replication	1
centrosome-templated microtubule nucleation	1
centrosome cycle	1
centrosome duplication	1
ceramide metabolic process	1
cerebellar granule cell differentiation	1
cerebellar Purkinje cell layer structural organization	1
cerebellum development	1
cerebellum morphogenesis	1
chaperone-mediated protein folding	1
chaperone-mediated protein transport	1
chemokine-mediated signaling pathway	1
chemotaxis	1
chiasma assembly	1
chloride transmembrane transport	1
chloride transport	1
chloroplast fission	1
chloroplast relocation	1
cholesterol homeostasis	1
cholesterol metabolic process	1
choline transport	1
chondrocyte differentiation	1
chondrocyte morphogenesis	1
chordate embryonic development	1
chorismate metabolic process	1
chromate transport	1
chromatin-mediated maintenance of transcription	1
chromatin assembly or disassembly	1
chronological cell aging	1
ciliary basal body docking	1
cilium morphogenesis	1
cilium movement involved in cell motility	1
cilium organization	1
circadian sleep/wake cycle process	1
citrate transport	1
citrulline metabolic process	1
clathrin coat assembly	1
cleavage involved in rRNA processing	1
cloaca development	1
closure of optic fissure	1
CMP salvage	1
cobalamin transport	1
cobalt ion transport	1
cofactor transport	1
collagen metabolic process	1
complement activation, classical pathway	1
complement activation, lectin pathway	1
complement component C5a signaling pathway	1
conjugation	1
convergent extension	1
convergent extension involved in axis elongation	1
convergent extension involved in gastrulation	1
convergent extension involved in organogenesis	1
conversion of methionyl-tRNA to N-formyl-methionyl-tRNA	1
conversion of O-phosphoseryl-tRNA to cysteinyl-tRNA	1
COP9 signalosome assembly	1
copper ion export	1
copper ion homeostasis	1
copper ion import	1
copper ion transport	1
cortical protein anchoring	1
cristae formation	1
CUT catabolic process	1
cyanate metabolic process	1
cyanide metabolic process	1
cyclooxygenase pathway	1
cysteine metabolic process	1
cysteine transport	1
cysteinyl-tRNA aminoacylation	1
cytidine deamination	1
cytochrome c-heme linkage	1
cytochrome complex assembly	1
cytokinesis by cell plate formation	1
cytoplasmic translation	1
cytoplasmic translational initiation	1
cytosine transport	1
cytoskeletal anchoring at nuclear membrane	1
cytoskeletal anchoring at plasma membrane	1
D-amino acid metabolic process	1
D-gluconate metabolic process	1
D-glycero-D-manno-heptose 7-phosphate biosynthetic process	1
D-methionine transport	1
D-ribose metabolic process	1
D-ribose transport	1
D-tagatose 6-phosphate catabolic process	1
D-xylose metabolic process	1
D-xylose transport	1
dauer larval development	1
daunorubicin transport	1
de novo centriole assembly	1
defecation	1
defense response to other organism	1
denitrification pathway	1
dense core granule exocytosis	1
dephosphorylation	1
detection of hypoxia	1
detection of visible light	1
determination of adult lifespan	1
determination of dorsal identity	1
determination of heart left/right asymmetry	1
determination of intestine left/right asymmetry	1
determination of left/right asymmetry in lateral mesoderm	1
determination of pancreatic left/right asymmetry	1
determination of ventral identity	1
detoxification	1
detoxification of arsenic-containing substance	1
detoxification of mercury ion	1
developmental growth	1
developmental pigmentation	1
diaminopimelate metabolic process	1
diencephalon development	1
digestion	1
digestive system development	1
dipeptide transmembrane transport	1
disaccharide metabolic process	1
divalent inorganic cation transport	1
divalent metal ion transport	1
DNA 3' dephosphorylation involved in DNA repair	1
DNA conformation change	1
DNA damage checkpoint	1
DNA dealkylation involved in DNA repair	1
DNA double-strand break processing	1
DNA integration	1
DNA integrity checkpoint	1
DNA ligation	1
DNA ligation involved in DNA repair	1
DNA mediated transformation	1
DNA methylation	1
DNA methylation on adenine	1
DNA modification	1
DNA protection	1
DNA recombinase assembly	1
DNA recombination	1
DNA repair	1
DNA replication	1
DNA replication-independent nucleosome assembly	1
DNA replication checkpoint	1
DNA replication termination	1
DNA replication, Okazaki fragment processing	1
DNA replication, removal of RNA primer	1
DNA replication, synthesis of RNA primer	1
DNA restriction-modification system	1
DNA strand renaturation	1
DNA topological change	1
dopamine receptor signaling pathway	1
dopaminergic neuron differentiation	1
dorsal aorta morphogenesis	1
dorsal convergence	1
double-strand break repair	1
double-strand break repair involved in meiotic recombination	1
double-strand break repair via break-induced replication	1
double-strand break repair via nonhomologous end joining	1
double-strand break repair via single-strand annealing	1
drug export	1
drug transport	1
dsRNA transport	1
dUTP metabolic process	1
early endosome to late endosome transport	1
ecdysis, collagen and cuticulin-based cuticle	1
ectoderm development	1
ectoine transport	1
egg activation	1
electron transport chain	1
electron transport coupled proton transport	1
embryo development ending in seed dormancy	1
embryonic camera-type eye development	1
embryonic cranial skeleton morphogenesis	1
embryonic eye morphogenesis	1
embryonic foregut morphogenesis	1
embryonic heart tube morphogenesis	1
embryonic pectoral fin morphogenesis	1
embryonic retina morphogenesis in camera-type eye	1
embryonic skeletal joint development	1
embryonic viscerocranium morphogenesis	1
endocrine pancreas development	1
endocrine system development	1
endocytic recycling	1
endoderm development	1
endoderm formation	1
endodermal cell fate specification	1
endodermal digestive tract morphogenesis	1
endonucleolytic cleavage in ITS1 to separate SSU-rRNA from 5.8S rRNA and LSU-rRNA from tricistronic rRNA transcript (SSU-rRNA, 5.8S rRNA, LSU-rRNA)	1
endonucleolytic cleavage to generate mature 5'-end of SSU-rRNA from (SSU-rRNA, 5.8S rRNA, LSU-rRNA)	1
endosomal transport	1
endosome to lysosome transport	1
endosome transport via multivesicular body sorting pathway	1
endothelial cell development	1
endothelial cell proliferation	1
endothelin receptor signaling pathway	1
energy coupled proton transmembrane transport, against electrochemical gradient	1
enteric nervous system development	1
Entner-Doudoroff pathway through 6-phosphogluconate	1
enzyme-directed rRNA 2'-O-methylation	1
enzyme active site formation	1
epiboly involved in gastrulation with mouth forming second	1
epidermis development	1
epithalamus development	1
epithelial cell differentiation involved in kidney development	1
epithelial cilium movement involved in determination of left/right asymmetry	1
equilibrioception	1
establishment of competence for transformation	1
establishment of melanosome localization	1
establishment of organelle localization	1
establishment of protein localization to organelle	1
establishment or maintenance of epithelial cell apical/basal polarity	1
establishment or maintenance of microtubule cytoskeleton polarity	1
ethanol metabolic process	1
ethanol oxidation	1
exocrine pancreas development	1
exocyst assembly	1
exon-exon junction complex disassembly	1
exonucleolytic nuclear-transcribed mRNA catabolic process involved in deadenylation-dependent decay	1
exonucleolytic trimming to generate mature 3'-end of 5.8S rRNA from tricistronic rRNA transcript (SSU-rRNA, 5.8S rRNA, LSU-rRNA)	1
eye morphogenesis	1
eye photoreceptor cell development	1
face development	1
facial nucleus development	1
fatty acid beta-oxidation	1
fatty acid beta-oxidation using acyl-CoA dehydrogenase	1
fatty acid beta-oxidation using acyl-CoA oxidase	1
fatty acid elongation, monounsaturated fatty acid	1
fatty acid elongation, saturated fatty acid	1
fatty acid metabolic process	1
Fc receptor signaling pathway	1
female gamete generation	1
female meiotic division	1
female sex determination	1
fermentation	1
fibril organization	1
fibroblast growth factor receptor signaling pathway involved in forebrain neuron fate commitment	1
fin regeneration	1
floor plate development	1
floral organ abscission	1
flower development	1
FMN metabolic process	1
folic acid import into cell	1
forebrain neuron development	1
formate metabolic process	1
formate oxidation	1
formate transport	1
formin-nucleated actin cable assembly	1
fourth ventricle development	1
fructose 1,6-bisphosphate metabolic process	1
[truncated: 1,072 more rows]

## Sheet: CC
GO term CC	Freq
NADH dehydrogenase complex	12
ATG1/ULK1 kinase complex	10
fatty acid synthase complex	9
plasma membrane	9
respiratory chain complex III	9
B cell receptor complex	8
Cul2-RING ubiquitin ligase complex	8
cytosolic large ribosomal subunit	8
cytosolic small ribosomal subunit	8
endoplasmic reticulum-Golgi intermediate compartment	8
gap junction	8
TORC1 complex	8
ATP-binding cassette (ABC) transporter complex	7
ciliary part	7
cytochrome b6f complex	7
glycine cleavage complex	7
mitochondrial respiratory chain complex III	7
nucleotide-activated protein kinase complex	7
SCF ubiquitin ligase complex	7
trans-Golgi network	7
actomyosin contractile ring	6
axoneme	6
Cul4A-RING E3 ubiquitin ligase complex	6
DASH complex	6
ER to Golgi transport vesicle membrane	6
MICOS complex	6
Mre11 complex	6
phosphatidylinositol 3-kinase complex	6
cAMP-dependent protein kinase complex	5
chromosome, centromeric region	5
ciliary basal body	5
ciliary membrane	5
cis-Golgi network	5
cohesin complex	5
endoplasmic reticulum lumen	5
high-density lipoprotein particle	5
mediator complex	5
mitochondrial respiratory chain complex II, succinate dehydrogenase complex (ubiquinone)	5
MKS complex	5
monolayer-surrounded lipid storage body	5
neuron projection	5
nuclear pore	5
nuclear speck	5
proteasome core complex	5
retromer, cargo-selective complex	5
site of double-strand break	5
TORC2 complex	5
type II protein secretion system complex	5
U2-type post-mRNA release spliceosomal complex	5
Ada2/Gcn5/Ada3 transcription activator complex	4
alpha DNA polymerase:primase complex	4
axonemal dynein complex	4
bacterial-type flagellum basal body, MS ring	4
cell surface	4
ciliary base	4
condensin complex	4
cytoplasmic dynein complex	4
EGO complex	4
extrinsic component of plasma membrane	4
Fanconi anaemia nuclear complex	4
focal adhesion	4
GMP reductase complex	4
heterotrimeric G-protein complex	4
intraciliary transport particle B	4
M band	4
macrolide transmembrane transporter complex	4
motile cilium	4
mRNA cleavage and polyadenylation specificity factor complex	4
nuclear cap binding complex	4
P granule	4
pilus	4
PML body	4
proteasome regulatory particle	4
proton-transporting ATP synthase complex	4
proton-transporting ATP synthase complex, coupling factor F(o)	4
Rab-protein geranylgeranyltransferase complex	4
ribosome	4
Rpd3L complex	4
Rpd3S complex	4
SWI/SNF superfamily-type complex	4
transport vesicle	4
TRAPP complex	4
U2-type prespliceosome	4
actin filament bundle	3
alpha,alpha-trehalose-phosphate synthase complex (UDP-forming)	3
anaphase-promoting complex	3
archaeal-type flagellum	3
catalytic step 2 spliceosome	3
caveola	3
CCAAT-binding factor complex	3
Cdc48p-Npl4p-Vms1p AAA ATPase complex	3
chromosomal part	3
chromosome	3
chromosome passenger complex	3
ciliary transition zone	3
commitment complex	3
condensed chromosome	3
COP9 signalosome	3
Ctf18 RFC-like complex	3
cullin-RING ubiquitin ligase complex	3
cytoplasmic exosome (RNase complex)	3
cytoplasmic mRNA processing body	3
cytoplasmic side of plasma membrane	3
cytoplasmic stress granule	3
DUBm complex	3
EKC/KEOPS complex	3
endoplasmic reticulum chaperone complex	3
eukaryotic 48S preinitiation complex	3
external side of plasma membrane	3
extrinsic component of cytoplasmic side of plasma membrane	3
extrinsic component of membrane	3
fungal-type cell wall	3
GARP complex	3
glutamyl-tRNA(Gln) amidotransferase complex	3
glycosylphosphatidylinositol-N-acetylglucosaminyltransferase (GPI-GnT) complex	3
Golgi apparatus	3
Golgi transport complex	3
I band	3
integral component of endoplasmic reticulum membrane	3
intermediate filament	3
intrinsic component of the cytoplasmic side of the plasma membrane	3
lipid particle	3
microtubule	3
Mis6-Sim4 complex	3
mitochondrial chromosome	3
mitochondrial inner membrane presequence translocase complex	3
mitochondrial intermembrane space	3
mitochondrial matrix	3
mitochondrial small ribosomal subunit	3
multivesicular body	3
MutLalpha complex	3
nuclear exosome (RNase complex)	3
nuclear pore outer ring	3
nucleus-vacuole junction	3
NuRD complex	3
peptidoglycan-based cell wall	3
periplasmic side of cell outer membrane	3
peroxisomal importomer complex	3
peroxisome	3
plasma membrane respiratory chain complex IV	3
pore complex	3
pre-autophagosomal structure membrane	3
precatalytic spliceosome	3
presynaptic active zone	3
prospore membrane	3
Prp19 complex	3
pyruvate dehydrogenase complex	3
recycling endosome	3
replication fork protection complex	3
replisome	3
respiratory chain complex IV	3
Set1C/COMPASS complex	3
signal recognition particle, endoplasmic reticulum targeting	3
SLIK (SAGA-like) complex	3
synapse	3
TAT protein transport complex	3
very-low-density lipoprotein particle	3
voltage-gated calcium channel complex	3
voltage-gated potassium channel complex	3
voltage-gated sodium channel complex	3
Z disc	3
1,3-beta-D-glucan synthase complex	2
acetylcholine-gated channel complex	2
actin cortical patch	2
aminoacyl-tRNA synthetase multienzyme complex	2
anchored component of periplasmic side of cell outer membrane	2
anchored component of plasma membrane	2
AP-1 adaptor complex	2
AP-2 adaptor complex	2
aryl hydrocarbon receptor complex	2
bacterial-type flagellum basal body, distal rod	2
bacterial-type flagellum basal body, distal rod, L ring	2
bacterial-type flagellum basal body, distal rod, P ring	2
bacterial-type flagellum basal body, rod	2
bacterial-type flagellum filament	2
bacterial-type flagellum filament cap	2
bacterial-type flagellum hook	2
box H/ACA snoRNP complex	2
calcineurin complex	2
Cdc73/Paf1 complex	2
cell cortex	2
cell septum	2
chaperonin-containing T-complex	2
checkpoint clamp complex	2
chromatin	2
condensed chromosome outer kinetochore	2
condensed nuclear chromosome	2
connexin complex	2
COPI vesicle coat	2
core mediator complex	2
core TFIIH complex	2
CST complex	2
cytoskeletal part	2
desmosome	2
DNA-directed RNA polymerase II, core complex	2
DNA replication factor A complex	2
DNA replication factor C complex	2
dystrophin-associated glycoprotein complex	2
Elongator holoenzyme complex	2
elongin complex	2
endoplasmic reticulum exit site	2
equatorial microtubule organizing center	2
ER membrane protein complex	2
ESC/E(Z) complex	2
eukaryotic translation initiation factor 3 complex	2
excinuclease repair complex	2
exocytic vesicle	2
exon-exon junction complex	2
exosome (RNase complex)	2
extrinsic component of endoplasmic reticulum membrane	2
fungal-type vacuole membrane	2
gas vesicle shell	2
Golgi apparatus part	2
Gram-negative-bacterium-type cell wall	2
Hedgehog signaling complex	2
Holliday junction resolvase complex	2
integral component of Golgi membrane	2
integral component of membrane	2
keratin filament	2
late endosome	2
LINC complex	2
mating projection tip	2
methylosome	2
microfibril	2
microtubule organizing center	2
microtubule plus-end	2
mitochondrial crista junction	2
mitochondrial outer membrane translocase complex	2
mitochondrial proton-transporting ATP synthase complex, catalytic core F(1)	2
mitochondrial sorting and assembly machinery complex	2
molybdopterin synthase complex	2
mRNA cap methyltransferase complex	2
MutLbeta complex	2
MutSalpha complex	2
nascent polypeptide-associated complex	2
neuronal cell body	2
NuA4 histone acetyltransferase complex	2
nuclear inner membrane	2
nuclear MIS12/MIND complex	2
nuclear origin of replication recognition complex	2
nuclear pore cytoplasmic filaments	2
oligosaccharyltransferase complex	2
origin recognition complex	2
outer membrane-bounded periplasmic space	2
oxidoreductase complex	2
periplasmic space	2
peroxisomal matrix	2
phosphatidylinositol 3-kinase complex, class III, type I	2
phosphatidylinositol 3-kinase complex, class III, type II	2
photosystem II oxygen evolving complex	2
proteasome complex	2
proton-transporting two-sector ATPase complex	2
Pwp2p-containing subcomplex of 90S preribosome	2
retrotransposon nucleocapsid	2
ribonuclease MRP complex	2
ribonucleoside-diphosphate reductase complex	2
ribose phosphate diphosphokinase complex	2
RNA polymerase I upstream activating factor complex	2
RQC complex	2
Sec62/Sec63 complex	2
Seh1-associated complex	2
Set3 complex	2
signal recognition particle receptor complex	2
small-subunit processome	2
small nuclear ribonucleoprotein complex	2
small nucleolar ribonucleoprotein complex	2
SMN complex	2
sodium:potassium-exchanging ATPase complex	2
sperm flagellum	2
spliceosomal complex	2
SUMO activating enzyme complex	2
TFIIK complex	2
trans-Golgi network transport vesicle	2
transcription export complex 2	2
tRNA-intron endonuclease complex	2
TSC1-TSC2 complex	2
type III protein secretion system complex	2
U2 snRNP	2
3-isopropylmalate dehydratase complex	1
90S preribosome	1
acetyl-CoA carboxylase complex	1
actin cytoskeleton	1
actomyosin, actin portion	1
alpha-1,6-mannosyltransferase complex	1
amyloplast	1
anchored component of membrane	1
anchored component of the cytoplasmic side of the plasma membrane	1
AP-3 adaptor complex	1
AP-4 adaptor complex	1
AP-5 adaptor complex	1
AP-type membrane coat adaptor complex	1
apical plasma membrane	1
apicoplast	1
apoplast	1
Arp2/3 protein complex	1
aspartate carbamoyltransferase complex	1
Atg12-Atg5-Atg16 complex	1
ATP-binding cassette (ABC) transporter complex, substrate-binding subunit-containing	1
ATPase complex	1
autophagosome membrane	1
axolemma	1
axon	1
axon cytoplasm	1
bacterial nucleoid	1
barrier septum	1
basement membrane	1
basolateral plasma membrane	1
BBSome	1
beta-galactosidase complex	1
bicellular tight junction	1
BLOC-1 complex	1
BLOC-2 complex	1
BRCA1-A complex	1
BRCA1-BARD1 complex	1
BRISC complex	1
CAAX-protein geranylgeranyltransferase complex	1
CCR4-NOT complex	1
CCR4-NOT core complex	1
cell	1
cell body	1
cell body membrane	1
cell cortex part	1
cell division site	1
cell division site part	1
cell envelope	1
cell outer membrane	1
cell wall	1
cellular bud	1
cellular bud neck	1
cellular bud neck contractile ring	1
centriole	1
centrosome	1
CERF complex	1
chloride channel complex	1
chloroplast inner membrane	1
chloroplast nucleoid	1
chloroplast stroma	1
chloroplast thylakoid membrane	1
chromosome, telomeric region	1
chylomicron	1
CIA complex	1
citrate lyase complex	1
clathrin-coated vesicle	1
clathrin adaptor complex	1
clathrin coat of coated pit	1
clathrin coat of trans-Golgi network vesicle	1
clathrin complex	1
cleavage furrow	1
CMG complex	1
collagen trimer	1
condensed chromosome kinetochore	1
condensed nuclear chromosome inner kinetochore	1
COPI-coated vesicle membrane	1
COPII vesicle coat	1
cortical actin cytoskeleton	1
CORVET complex	1
Cul4-RING E3 ubiquitin ligase complex	1
CURI complex	1
cyclin-dependent protein kinase 5 holoenzyme complex	1
cyclin/CDK positive transcription elongation factor complex	1
cytochrome complex	1
cytoplasm	1
cytoplasmic microtubule	1
cytoplasmic vesicle membrane	1
cytoplasmic vesicle part	1
cytoskeleton	1
cytosol	1
cytosolic part	1
cytosolic proteasome complex	1
dehydrodolichyl diphosphate synthase complex	1
dendrite	1
dense core granule	1
deuterosome	1
DNA-directed RNA polymerase I complex	1
DNA-directed RNA polymerase II, holoenzyme	1
DNA-directed RNA polymerase III complex	1
DNA polymerase III complex	1
DNA repair complex	1
DNA topoisomerase complex (ATP-hydrolyzing)	1
dolichyl-phosphate-mannose-protein mannosyltransferase Pmt1p-Pmt2p dimer complex	1
dynactin complex	1
dynein complex	1
early endosome	1
early endosome membrane	1
EARP complex	1
ELL-EAF complex	1
endoplasmic reticulum	1
endoplasmic reticulum-Golgi intermediate compartment membrane	1
endoplasmic reticulum membrane	1
endosome	1
endospore-forming forespore	1
enterobactin synthetase complex	1
epsilon DNA polymerase complex	1
ER-mitochondrion membrane contact site	1
ESCRT I complex	1
ESCRT II complex	1
ESCRT III complex	1
eukaryotic 43S preinitiation complex	1
eukaryotic translation elongation factor 1 complex	1
eukaryotic translation initiation factor 3 complex, eIF3e	1
eukaryotic translation initiation factor 3 complex, eIF3m	1
excitatory synapse	1
exocyst	1
exodeoxyribonuclease V complex	1
exodeoxyribonuclease VII complex	1
exomer complex	1
external encapsulating structure	1
extracellular matrix	1
extracellular region	1
extracellular region part	1
extracellular space	1
extrachromosomal circular DNA	1
extrinsic component of fungal-type vacuolar membrane	1
extrinsic component of mitochondrial inner membrane	1
F-actin capping protein complex	1
FANCM-MHF complex	1
fatty acid beta-oxidation multienzyme complex	1
ferredoxin hydrogenase complex	1
filopodium	1
formate dehydrogenase complex	1
gamma-tubulin complex	1
gamma-tubulin ring complex	1
gamma DNA polymerase complex	1
GATOR2 complex	1
GET complex	1
GID complex	1
GINS complex	1
glutamatergic synapse	1
glutaminase complex	1
glycerol-3-phosphate dehydrogenase complex	1
glycine reductase complex	1
glycolate oxidase complex	1
glycosylphosphatidylinositol-mannosyltransferase I complex	1
Golgi cisterna membrane	1
Golgi medial cisterna	1
Golgi membrane	1
Golgi subcompartment	1
Golgi trans cisterna	1
GPI-anchor transamidase complex	1
growing cell tip	1
HAUS complex	1
HDA1 complex	1
high-affinity iron permease complex	1
HIR complex	1
histone acetyltransferase complex	1
histone deacetylase complex	1
Holliday junction helicase complex	1
holo TFIIH complex	1
HOPS complex	1
host cell	1
host cell cytoplasm	1
host cell nucleus	1
host cell plasma membrane	1
Hrd1p ubiquitin ligase complex	1
HslUV protease complex	1
i-AAA complex	1
incipient cellular bud site	1
inner mitochondrial membrane protein complex	1
Ino80 complex	1
inositol phosphoceramide synthase complex	1
integral component of mitochondrial inner membrane	1
integral component of mitochondrial outer membrane	1
integral component of nuclear inner membrane	1
integral component of organelle membrane	1
integral component of peroxisomal membrane	1
integral component of plasma membrane	1
integral component of thylakoid membrane	1
integrator complex	1
integrin complex	1
interphotoreceptor matrix	1
intracellular membrane-bounded organelle	1
intracellular organelle part	1
intracellular part	1
intrinsic component of plasma membrane	1
ion channel complex	1
junctional membrane complex	1
katanin complex	1
kinesin complex	1
kinetochore	1
kinetochore microtubule	1
Ku70:Ku80 complex	1
lamellipodium	1
large ribosomal subunit	1
late endosome membrane	1
Lid2 complex	1
Lsm1-7-Pat1 complex	1
lysosomal membrane	1
lysosome	1
MCM complex	1
Mcs4 RR-MAPKKK complex	1
melanosome	1
membrane	1
membrane-bounded organelle	1
membrane coat	1
membrane protein complex	1
methionyl glutamyl tRNA synthetase complex	1
methylcrotonoyl-CoA carboxylase complex	1
methyltransferase complex	1
micro-ribonucleoprotein complex	1
microprocessor complex	1
microtubule associated complex	1
microtubule cytoskeleton	1
midbody	1
mismatch repair complex	1
mitochondrial inner membrane	1
mitochondrial inner membrane protein insertion complex	1
mitochondrial intermembrane space protein transporter complex	1
mitochondrial large ribosomal subunit	1
mitochondrial membrane	1
mitochondrial membrane part	1
mitochondrial nucleoid	1
mitochondrial outer membrane	1
mitochondrial oxoglutarate dehydrogenase complex	1
mitochondrial processing peptidase complex	1
mitochondrial protein complex	1
mitochondrial proton-transporting ATP synthase complex, coupling factor F(o)	1
mitochondrial respiratory chain	1
mitochondrial respiratory chain complex I	1
mitochondrial respiratory chain complex IV	1
mitochondrial ribosome	1
mitochondrion	1
mitotic spindle astral microtubule	1
mitotic spindle midzone	1
MLL1 complex	1
MLL3/4 complex	1
molybdenum-iron nitrogenase complex	1
Mon1-Ccz1 complex	1
MOZ/MORF histone acetyltransferase complex	1
Mpp10 complex	1
MPP7-DLG1-LIN7 complex	1
mRNA cap binding complex	1
mRNA cleavage factor complex	1
MSL complex	1
MUB1-RAD6-UBR2 ubiquitin ligase complex	1
multi-eIF complex	1
MutLgamma complex	1
Myo2p-Vac17p-Vac8p transport complex	1
myosin complex	1
myosin II complex	1
NAD(P)H dehydrogenase complex (plastoquinone)	1
NatC complex	1
nBAF complex	1
Ndc80 complex	1
negative cofactor 2 complex	1
NELF complex	1
Nem1-Spo7 phosphatase complex	1
neurofilament	1
neuron part	1
new mitotic spindle pole body	1
NF-kappaB complex	1
nitrate reductase complex	1
npBAF complex	1
NuA3a histone acetyltransferase complex	1
NuA3b histone acetyltransferase complex	1
nuclear chromatin	1
nuclear chromosome, telomeric region	1
nuclear envelope	1
nuclear matrix	1
nuclear membrane	1
nuclear periphery	1
nuclear pore inner ring	1
nucleoid	1
nucleolar part	1
nucleolar ribonuclease P complex	1
nucleolus	1
nucleoplasm	1
nucleosome	1
nucleus	1
NURF complex	1
oligosaccharyltransferase I complex	1
organelle inner membrane	1
outer membrane	1
oxoglutarate dehydrogenase complex	1
palmitoyltransferase complex	1
PAN complex	1
PAS complex	1
PcG protein complex	1
PeBoW complex	1
perinuclear endoplasmic reticulum	1
perinuclear region of cytoplasm	1
periplasmic flagellum	1
peroxisomal membrane	1
phenylalanine-tRNA ligase complex	1
phosphopyruvate hydratase complex	1
phosphorylase kinase complex	1
photoreceptor outer segment	1
photosystem I	1
photosystem I reaction center	1
photosystem II	1
photosystem II reaction center	1
phycobilisome	1
Piccolo NuA4 histone acetyltransferase complex	1
pICln-Sm protein complex	1
plasma membrane-derived chromatophore membrane	1
plasma membrane light-harvesting complex	1
plasma membrane part	1
plasma membrane protein complex	1
plastid-encoded plastid RNA polymerase complex	1
podosome	1
polyhedral organelle	1
polymeric cytoskeletal fiber	1
polyphosphate kinase complex	1
polysome	1
post-mRNA release spliceosomal complex	1
postsynaptic membrane	1
PRC1 complex	1
pre-snoRNP complex	1
prefoldin complex	1
preribosome	1
preribosome, large subunit precursor	1
preribosome, small subunit precursor	1
presynapse	1
primosome complex	1
proteasome-activating nucleotidase complex	1
proteasome core complex, alpha-subunit complex	1
proteasome core complex, beta-subunit complex	1
proteasome regulatory particle, base subcomplex	1
proteasome regulatory particle, lid subcomplex	1
protein farnesyltransferase complex	1
protein kinase CK2 complex	1
protein phosphatase 4 complex	1
protein phosphatase type 1 complex	1
protein phosphatase type 2A complex	1
proton-transporting ATP synthase complex, catalytic core F(1)	1
proton-transporting two-sector ATPase complex, catalytic domain	1
proton-transporting two-sector ATPase complex, proton-transporting domain	1
proton-transporting V-type ATPase, V0 domain	1
proton-transporting V-type ATPase, V1 domain	1
PTW/PP1 phosphatase complex	1
R2TP complex	1
Rad51B-Rad51C-Rad51D-XRCC2 complex	1
Ragulator complex	1
receptor complex	1
replication fork	1
respiratory chain	1
respiratory chain complex	1
retromer complex	1
riboflavin synthase complex	1
ribonuclease H2 complex	1
ribonuclease P complex	1
ribosomal subunit	1
RIC1-RGP1 guanyl-nucleotide exchange factor complex	1
RISC complex	1
RITS complex	1
RNA polymerase complex	1
RNA polymerase I core factor complex	1
RNA polymerase II transcription factor complex	1
Rpd3L-Expanded complex	1
RSC complex	1
ruffle	1
ruffle membrane	1
RZZ complex	1
SAGA-type complex	1
SAGA complex	1
sarcoglycan complex	1
sarcoplasmic reticulum membrane	1
Sec61 translocon complex	1
septin complex	1
septin ring	1
SHREC complex	1
signal peptidase complex	1
signal recognition particle	1
signal recognition particle, chloroplast targeting	1
Sin3 complex	1
Ski complex	1
Slx1-Slx4 complex	1
small ribosomal subunit	1
Smc5-Smc6 complex	1
SMN-Sm protein complex	1
SNARE complex	1
SOSS complex	1
spectrin	1
spindle	1
spindle microtubule	1
spindle pole	1
spindle pole body	1
spindle pole centrosome	1
spliceosomal snRNP complex	1
Ste12p-Dig1p-Dig2p complex	1
stereocilium	1
striated muscle dense body	1
succinate dehydrogenase complex	1
sulfite reductase complex (NADPH)	1
SWI/SNF complex	1
Swr1 complex	1
synaptic vesicle	1
synaptonemal complex	1
t-UTP complex	1
Tec1p-Ste12p-Dig1p complex	1
tethring complex	1
THO complex	1
THO complex part of transcription export complex	1
thylakoid lumen	1
transcription elongation factor complex	1
transcription export complex	1
transcription factor complex	1
transcription factor TFIIA complex	1
transcription factor TFIID complex	1
transcription factor TFIIF complex	1
transcription factor TFIIIB complex	1
transcription factor TFIIIC complex	1
transcriptional repressor complex	1
transferase complex	1
transferase complex, transferring phosphorus-containing groups	1
translation preinitiation complex	1
transmembrane transporter complex	1
TRAPPIII protein complex	1
tricarboxylic acid cycle enzyme complex	1
tRNA-specific adenosine-34 deaminase complex	1
tRNA-splicing ligase complex	1
tRNA (m1A) methyltransferase complex	1
tRNA methyltransferase complex	1
troponin complex	1
tubular endosome	1
type I protein secretion system complex	1
type VI protein secretion system complex	1
U1 snRNP	1
U2AF	1
U4 snRNP	1
U4/U6 x U5 tri-snRNP complex	1
U5 snRNP	1
U6 snRNP	1
ubiquitin ligase complex	1
UTP-C complex	1
vacuolar membrane	1
vacuolar proton-transporting V-type ATPase complex	1
vacuolar proton-transporting V-type ATPase, V0 domain	1
vacuolar proton-transporting V-type ATPase, V1 domain	1
vacuole	1
vanadium-iron nitrogenase complex	1
vesicle coat	1
vesicle membrane	1
viral capsid	1
Vma12-Vma22 assembly complex	1
WASH complex	1
zeta DNA polymerase complex	1

## Sheet: MF
MF	Freq
glucuronosyltransferase activity	57
DNA-directed DNA polymerase activity	51
protein serine/threonine phosphatase activity	41
triglyceride lipase activity	39
MAP kinase activity	34
calmodulin-dependent protein kinase activity	33
superoxide dismutase activity	33
NADPH-hemoprotein reductase activity	32
methylenetetrahydrofolate reductase (NAD(P)H) activity	31
coreceptor activity involved in Wnt signaling pathway, planar cell polarity pathway	29
GTPase activator activity	29
L-aspartate:2-oxoglutarate aminotransferase activity	29
NAD(P)H dehydrogenase (quinone) activity	28
electron carrier activity	27
G-protein coupled adenosine receptor activity	27
ferredoxin hydrogenase activity	26
long-chain fatty acid-CoA ligase activity	26
N-acetyllactosamine synthase activity	26
[heparan sulfate]-glucosamine N-sulfotransferase activity	25
3-deoxy-7-phosphoheptulonate synthase activity	25
acetyl-CoA C-acyltransferase activity	25
NADH dehydrogenase (ubiquinone) activity	25
protein-N(PI)-phosphohistidine-sugar phosphotransferase activity	25
3-oxoacyl-[acyl-carrier-protein] synthase activity	24
galactoside 2-alpha-L-fucosyltransferase activity	24
holo-[acyl-carrier-protein] synthase activity	24
N-acylneuraminate cytidylyltransferase activity	24
protein kinase C activity	24
3-methyl-2-oxobutanoate dehydrogenase (2-methylpropanoyl-transferring) activity	23
inositol-polyphosphate 5-phosphatase activity	23
peroxidase activity	23
ribonuclease T2 activity	23
carboxylic ester hydrolase activity	22
crossover junction endodeoxyribonuclease activity	22
dihydrolipoyl dehydrogenase activity	22
DNA ligase (NAD+) activity	22
G-protein coupled receptor activity	22
N,N-dimethylaniline monooxygenase activity	22
MAP kinase kinase kinase activity	21
methionine synthase activity	21
proton-transporting ATPase activity, rotational mechanism	21
tRNA adenylyltransferase activity	21
ubiquinol-cytochrome-c reductase activity	21
1,3-beta-D-glucan synthase activity	20
4-coumarate-CoA ligase activity	20
cyclin-dependent protein serine/threonine kinase activity	20
deoxyribonuclease I activity	20
DNA (cytosine-5-)-methyltransferase activity	20
enoyl-CoA hydratase activity	20
GTPase activity	20
ornithine-oxo-acid transaminase activity	20
ribonuclease T1 activity	20
RNA-directed RNA polymerase activity	20
4-aminobutyrate:2-oxoglutarate transaminase activity	19
5-aminolevulinate synthase activity	19
alpha,alpha-trehalose-phosphate synthase (UDP-forming) activity	19
beta-glucosidase activity	19
fibroblast growth factor binding	19
procollagen-proline 4-dioxygenase activity	19
tRNA cytidylyltransferase activity	19
3-oxo-5-alpha-steroid 4-dehydrogenase activity	18
4-aminobutyrate transaminase activity	18
N-acetylneuraminate lyase activity	18
orotidine-5'-phosphate decarboxylase activity	18
phosphoglycerate dehydrogenase activity	18
polynucleotide adenylyltransferase activity	18
RNA-DNA hybrid ribonuclease activity	18
tau-protein kinase activity	18
3',5'-cyclic-nucleotide phosphodiesterase activity	17
CDP-diacylglycerol-glycerol-3-phosphate 3-phosphatidyltransferase activity	17
cellulase activity	17
cellulose synthase (UDP-forming) activity	17
DNA ligase (ATP) activity	17
dolichyl-phosphate beta-D-mannosyltransferase activity	17
glycerol-3-phosphate dehydrogenase [NAD+] activity	17
L-alanine:2-oxoglutarate aminotransferase activity	17
linoleoyl-CoA desaturase activity	17
mannosyl-glycoprotein endo-beta-N-acetylglucosaminidase activity	17
peptidyl-prolyl cis-trans isomerase activity	17
protein C-terminal S-isoprenylcysteine carboxyl O-methyltransferase activity	17
ribose phosphate diphosphokinase activity	17
[acyl-carrier-protein] S-malonyltransferase activity	16
1,4-alpha-glucan branching enzyme activity	16
acetate-CoA ligase activity	16
AMP deaminase activity	16
bis(5'-nucleosyl)-tetraphosphatase (asymmetrical) activity	16
bis(5'-nucleosyl)-tetraphosphatase (symmetrical) activity	16
dihydrolipoyllysine-residue acetyltransferase activity	16
DNA-directed RNA polymerase activity	16
FMN reductase activity	16
fructose 1,6-bisphosphate 1-phosphatase activity	16
histone acetyltransferase activity	16
hypoxanthine phosphoribosyltransferase activity	16
methionyl-tRNA formyltransferase activity	16
NADPH dehydrogenase activity	16
orotate phosphoribosyltransferase activity	16
pectate lyase activity	16
protein-glutamate O-methyltransferase activity	16
secondary active transmembrane transporter activity	16
3-beta-hydroxy-delta5-steroid dehydrogenase activity	15
3-hydroxydecanoyl-[acyl-carrier-protein] dehydratase activity	15
5'-nucleotidase activity	15
bisphosphoglycerate mutase activity	15
citrate (Si)-synthase activity	15
cystathionine gamma-synthase activity	15
cytochrome-c oxidase activity	15
diacylglycerol cholinephosphotransferase activity	15
DNA-(apurinic or apyrimidinic site) lyase activity	15
fructose-bisphosphate aldolase activity	15
glucan endo-1,3-beta-D-glucosidase activity	15
glutamate dehydrogenase (NAD+) activity	15
glutamate N-acetyltransferase activity	15
isocitrate dehydrogenase (NADP+) activity	15
oxidized purine nucleobase lesion DNA N-glycosylase activity	15
oxoglutarate dehydrogenase (succinyl-transferring) activity	15
phosphatidate cytidylyltransferase activity	15
phosphodiesterase I activity	15
phosphoglycerate kinase activity	15
polypeptide N-acetylgalactosaminyltransferase activity	15
protein-disulfide reductase (glutathione) activity	15
purine nucleosidase activity	15
riboflavin reductase (NADPH) activity	15
ribulose-bisphosphate carboxylase activity	15
steroid delta-isomerase activity	15
tetrahydrofolylpolyglutamate synthase activity	15
transmembrane receptor protein tyrosine kinase activity	15
UDP-N-acetylmuramate-L-alanine ligase activity	15
2-dehydro-3-deoxy-phosphogluconate aldolase activity	14
acyl-CoA dehydrogenase activity	14
adenosylmethionine-8-amino-7-oxononanoate transaminase activity	14
alpha-1,4-glucosidase activity	14
CDP-diacylglycerol-serine O-phosphatidyltransferase activity	14
deoxyribodipyrimidine photo-lyase activity	14
diamine N-acetyltransferase activity	14
dihydrolipoyllysine-residue succinyltransferase activity	14
formate dehydrogenase (NAD+) activity	14
hydroxymethylglutaryl-CoA synthase activity	14
iduronate-2-sulfatase activity	14
N2-acetyl-L-ornithine:2-oxoglutarate 5-aminotransferase activity	14
NAD(P)+ transhydrogenase (B-specific) activity	14
oxidoreductase activity, acting on paired donors, with incorporation or reduction of molecular oxygen, reduced flavin or flavoprotein as one donor, and incorporation of one atom of oxygen	14
peptide-methionine (R)-S-oxide reductase activity	14
peptide-methionine (S)-S-oxide reductase activity	14
phosphatase activity	14
phosphorylase activity	14
protein-L-isoaspartate (D-aspartate) O-methyltransferase activity	14
protein histidine kinase activity	14
protein serine/threonine kinase activity	14
protein tyrosine phosphatase activity	14
ribulose-phosphate 3-epimerase activity	14
sterol 24-C-methyltransferase activity	14
threonine-type endopeptidase activity	14
UDP-N-acetylglucosamine 1-carboxyvinyltransferase activity	14
uroporphyrin-III C-methyltransferase activity	14
1-phosphatidylinositol-3-kinase activity	13
1-phosphatidylinositol-4-phosphate 5-kinase activity	13
3-deoxy-8-phosphooctulonate synthase activity	13
3-oxoacyl-[acyl-carrier-protein] reductase (NADPH) activity	13
4-hydroxy-2-oxoglutarate aldolase activity	13
6-phosphofructokinase activity	13
6,7-dihydropteridine reductase activity	13
alcohol dehydrogenase (NAD) activity	13
amidophosphoribosyltransferase activity	13
aminoacylase activity	13
aryl sulfotransferase activity	13
beta-galactosidase activity	13
carbamoyl-phosphate synthase (glutamine-hydrolyzing) activity	13
catalase activity	13
CDP-diacylglycerol-inositol 3-phosphatidyltransferase activity	13
dihydrofolate reductase activity	13
FMN reductase (NADPH) activity	13
G-protein coupled receptor kinase activity	13
glucose-1-phosphate adenylyltransferase activity	13
glucose-6-phosphate dehydrogenase activity	13
glucose-6-phosphate isomerase activity	13
glucosylceramidase activity	13
glutamate synthase (NADPH) activity	13
hydrogen-exporting ATPase activity, phosphorylative mechanism	13
IkappaB kinase activity	13
L-malate dehydrogenase activity	13
L-seryl-tRNASec selenium transferase activity	13
long-chain fatty acid [acyl-carrier-protein] ligase activity	13
nitrite reductase (NO-forming) activity	13
O-acetylhomoserine aminocarboxypropyltransferase activity	13
O-phospho-L-serine:2-oxoglutarate aminotransferase activity	13
S-adenosylmethionine-dependent tRNA (m5U54) methyltransferase activity	13
starch synthase activity	13
UDP-glucose 4-epimerase activity	13
UDP-N-acetylmuramoyl-tripeptide-D-alanyl-D-alanine ligase activity	13
xenobiotic-transporting ATPase activity	13
[isocitrate dehydrogenase (NADP+)] kinase activity	12
2',3'-cyclic-nucleotide 2'-phosphodiesterase activity	12
2',3'-cyclic-nucleotide 3'-phosphodiesterase activity	12
5-oxoprolinase (ATP-hydrolyzing) activity	12
adenylylsulfate kinase activity	12
alanine-tRNA ligase activity	12
aminoglycoside 3-N-acetyltransferase activity	12
arylsulfatase activity	12
aspartate carbamoyltransferase activity	12
beta-N-acetylhexosaminidase activity	12
biotin-[acetyl-CoA-carboxylase] ligase activity	12
butyryl-CoA dehydrogenase activity	12
calcium-transporting ATPase activity	12
cAMP-dependent protein kinase activity	12
cysteine synthase activity	12
dihydrofolate synthase activity	12
dodecenoyl-CoA delta-isomerase activity	12
endo-1,4-beta-xylanase activity	12
estradiol 17-beta-dehydrogenase activity	12
ferredoxin-NAD+ reductase activity	12
GTP diphosphokinase activity	12
guanine phosphoribosyltransferase activity	12
L-lactate dehydrogenase (cytochrome) activity	12
NAD(P)+-protein-arginine ADP-ribosyltransferase activity	12
nicotinamide-nucleotide adenylyltransferase activity	12
phospho-N-acetylmuramoyl-pentapeptide-transferase activity	12
phosphoglycerate mutase activity	12
phosphoribosylaminoimidazolesuccinocarboxamide synthase activity	12
potassium-transporting ATPase activity	12
pyruvate, phosphate dikinase activity	12
S-(hydroxymethyl)glutathione dehydrogenase activity	12
sodium:amino acid symporter activity	12
steroid 17-alpha-monooxygenase activity	12
tRNA (guanine-N2-)-methyltransferase activity	12
tryptophan-tRNA ligase activity	12
tryptophan 2,3-dioxygenase activity	12
tyrosine-tRNA ligase activity	12
UDP-N-acetylglucosamine-dolichyl-phosphate N-acetylglucosaminephosphotransferase activity	12
UTP:galactose-1-phosphate uridylyltransferase activity	12
UTP:glucose-1-phosphate uridylyltransferase activity	12
1-alkyl-2-acetylglycerophosphocholine esterase activity	11
1-phosphatidylinositol 4-kinase activity	11
2-dehydro-3-deoxy-6-phosphogalactonate aldolase activity	11
3',5'-cyclic-GMP phosphodiesterase activity	11
3-deoxy-manno-octulosonate cytidylyltransferase activity	11
3-hydroxyoctanoyl-[acyl-carrier-protein] dehydratase activity	11
3-oxoacid CoA-transferase activity	11
acyl-CoA hydrolase activity	11
alpha-L-arabinofuranosidase activity	11
androstan-3-alpha,17-beta-diol dehydrogenase activity	11
ATPase activity	11
beta-fructofuranosidase activity	11
beta-lactamase activity	11
catechol oxidase activity	11
cholinesterase activity	11
cis-stilbene-oxide hydrolase activity	11
CoA-disulfide reductase activity	11
coenzyme F420-dependent N5,N10-methenyltetrahydromethanopterin reductase activity	11
diacylglycerol kinase activity	11
dihydronicotinamide riboside quinone reductase activity	11
dihydropyrimidine dehydrogenase (NADP+) activity	11
ferredoxin-NADP+ reductase activity	11
glucan endo-1,6-beta-glucosidase activity	11
glutathione-disulfide reductase activity	11
glyceraldehyde-3-phosphate dehydrogenase (NAD+) (phosphorylating) activity	11
glycerol-3-phosphate O-acyltransferase activity	11
hexokinase activity	11
histidinol-phosphate transaminase activity	11
hydroxymethylbilane synthase activity	11
ketol-acid reductoisomerase activity	11
L-aminoadipate-semialdehyde dehydrogenase activity	11
lactosylceramide alpha-2,3-sialyltransferase activity	11
lysophospholipase activity	11
lysozyme activity	11
mannose-1-phosphate guanylyltransferase (GDP) activity	11
N-acetylmuramoyl-L-alanine amidase activity	11
phosphoadenylyl-sulfate reductase (thioredoxin) activity	11
phosphopyruvate hydratase activity	11
phosphoribosylformylglycinamidine synthase activity	11
polygalacturonase activity	11
procollagen-lysine 5-dioxygenase activity	11
prostaglandin-E synthase activity	11
rhodopsin kinase activity	11
RNA-directed DNA polymerase activity	11
serine-pyruvate transaminase activity	11
sterol esterase activity	11
succinate-CoA ligase (GDP-forming) activity	11
succinate dehydrogenase activity	11
UDP-glucose:hexose-1-phosphate uridylyltransferase activity	11
UDP-N-acetylglucosamine diphosphorylase activity	11
voltage-gated calcium channel activity	11
(S)-2-haloacid dehalogenase activity	10
1-acylglycerol-3-phosphate O-acyltransferase activity	10
1,2-diacylglycerol 3-beta-galactosyltransferase activity	10
2-amino-4-hydroxy-6-hydroxymethyldihydropteridine diphosphokinase activity	10
3-dehydroquinate dehydratase activity	10
3-methyl-2-oxobutanoate dehydrogenase (ferredoxin) activity	10
4-hydroxybenzoate 3-monooxygenase activity	10
acetoacetyl-CoA reductase activity	10
acetylspermidine deacetylase activity	10
acid phosphatase activity	10
adenine phosphoribosyltransferase activity	10
alkane 1-monooxygenase activity	10
alpha-1,6-mannosylglycoprotein 6-beta-N-acetylglucosaminyltransferase activity	10
anthranilate 1,2-dioxygenase (deaminating, decarboxylating) activity	10
ATP adenylyltransferase activity	10
ATP phosphoribosyltransferase activity	10
bis(5'-adenosyl)-triphosphatase activity	10
cytidylate kinase activity	10
deoxyribonuclease IV (phage-T4-induced) activity	10
diaminobutyrate-2-oxoglutarate transaminase activity	10
diaminobutyrate acetyltransferase activity	10
dihydropteroate synthase activity	10
dimethylallyltranstransferase activity	10
diphosphate-fructose-6-phosphate 1-phosphotransferase activity	10
DNA topoisomerase type I activity	10
feruloyl esterase activity	10
FMN adenylyltransferase activity	10
glucosamine 6-phosphate N-acetyltransferase activity	10
glutamate-5-semialdehyde dehydrogenase activity	10
glutamine-fructose-6-phosphate transaminase (isomerizing) activity	10
glutaminyl-tRNA synthase (glutamine-hydrolyzing) activity	10
glutaryl-7-aminocephalosporanic-acid acylase activity	10
histone demethylase activity (H3-K36 specific)	10
L-threonine ammonia-lyase activity	10
lipopolysaccharide 3-alpha-galactosyltransferase activity	10
malate dehydrogenase (decarboxylating) (NAD+) activity	10
mannosyl-oligosaccharide 1,2-alpha-mannosidase activity	10
methylaspartate mutase activity	10
NAD(P)+ transhydrogenase activity	10
NAD+ synthase activity	10
nitrate reductase (NADH) activity	10
nitrate reductase (NADPH) activity	10
nitric oxide reductase activity	10
non-membrane spanning protein tyrosine kinase activity	10
nucleoside diphosphate kinase activity	10
oligo-1,6-glucosidase activity	10
ornithine carbamoyltransferase activity	10
phospholipid-translocating ATPase activity	10
phosphoribosylamine-glycine ligase activity	10
polar-amino acid-transporting ATPase activity	10
protein-glutamine gamma-glutamyltransferase activity	10
protein disulfide isomerase activity	10
protein kinase C binding	10
pseudouridylate synthase activity	10
purine-nucleoside phosphorylase activity	10
pyridoxamine-phosphate oxidase activity	10
pyruvate, water dikinase activity	10
retinal binding	10
S-methyl-5-thioadenosine phosphorylase activity	10
S-methyl-5-thioribose-1-phosphate isomerase activity	10
sucrose-phosphate synthase activity	10
sucrose alpha-glucosidase activity	10
thiamine-phosphate diphosphorylase activity	10
thyroxine 5'-deiodinase activity	10
ubiquitin-protein transferase activity	10
[formate-C-acetyltransferase]-activating enzyme activity	9
1,6-dihydroxycyclohexa-2,4-diene-1-carboxylate dehydrogenase activity	9
3-dehydroquinate synthase activity	9
3-hydroxyacyl-CoA dehydrogenase activity	9
4-alpha-hydroxytetrahydrobiopterin dehydratase activity	9
4-hydroxyphenylpyruvate dioxygenase activity	9
5-carboxymethyl-2-hydroxymuconate delta-isomerase activity	9
5-methyltetrahydropteroyltriglutamate-homocysteine S-methyltransferase activity	9
acetolactate synthase activity	9
acetyl-CoA C-acetyltransferase activity	9
acireductone dioxygenase [iron(II)-requiring] activity	9
acylglycerol lipase activity	9
aldehyde dehydrogenase (NAD) activity	9
alkylbase DNA N-glycosylase activity	9
anthranilate phosphoribosyltransferase activity	9
aquacobalamin reductase activity	9
ATPase-coupled arsenite transmembrane transporter activity	9
beta-ketoacyl-acyl-carrier-protein synthase III activity	9
C-3 sterol dehydrogenase (C-4 sterol decarboxylase) activity	9
carbon-monoxide dehydrogenase (ferredoxin) activity	9
carbonate dehydratase activity	9
catechol 1,2-dioxygenase activity	9
cGMP-dependent protein kinase activity	9
citrate (pro-3S)-lyase activity	9
cob(I)yrinic acid a,c-diamide adenosyltransferase activity	9
cytochrome-c peroxidase activity	9
D-alanine:2-oxoglutarate aminotransferase activity	9
D-serine ammonia-lyase activity	9
di-trans,poly-cis-decaprenylcistransferase activity	9
diphosphomevalonate decarboxylase activity	9
DNA topoisomerase type II (ATP-hydrolyzing) activity	9
electron-transferring-flavoprotein dehydrogenase activity	9
galactosylceramide sulfotransferase activity	9
GDP-mannose 4,6-dehydratase activity	9
glucose-1-phosphate cytidylyltransferase activity	9
glutamate decarboxylase activity	9
glutamate synthase (NADH) activity	9
glycylpeptide N-tetradecanoyltransferase activity	9
GMP reductase activity	9
GMP synthase (glutamine-hydrolyzing) activity	9
guanyl-nucleotide exchange factor activity	9
histone-arginine N-methyltransferase activity	9
hydroxymethylglutaryl-CoA lyase activity	9
inositol monophosphate phosphatase activity	9
L-iditol 2-dehydrogenase activity	9
L-lysine 6-transaminase activity	9
licheninase activity	9
magnesium chelatase activity	9
malate dehydrogenase (decarboxylating) (NADP+) activity	9
malate synthase activity	9
mannan endo-1,4-beta-mannosidase activity	9
mannose-1-phosphate guanylyltransferase activity	9
mercury (II) reductase activity	9
methionine adenosyltransferase activity	9
NAD+ synthase (glutamine-hydrolyzing) activity	9
nicotinate-nucleotide adenylyltransferase activity	9
nucleoside deoxyribosyltransferase activity	9
oxidized pyrimidine nucleobase lesion DNA N-glycosylase activity	9
palmitoyl-CoA hydrolase activity	9
pantetheine-phosphate adenylyltransferase activity	9
peptide alpha-N-acetyltransferase activity	9
phenylalanine-tRNA ligase activity	9
phosphatidylinositol phospholipase C activity	9
phosphoenolpyruvate carboxykinase (ATP) activity	9
phosphoribosylaminoimidazolecarboxamide formyltransferase activity	9
phosphoribosylglycinamide formyltransferase activity	9
phosphoribulokinase activity	9
phosphorylase kinase activity	9
porphobilinogen synthase activity	9
prostaglandin-I synthase activity	9
protein-disulfide reductase activity	9
protein serine/threonine/tyrosine kinase activity	9
queuine tRNA-ribosyltransferase activity	9
ribose-5-phosphate isomerase activity	9
serine-type D-Ala-D-Ala carboxypeptidase activity	9
structural constituent of ribosome	9
succinate-CoA ligase (ADP-forming) activity	9
sugar:proton symporter activity	9
sulfate adenylyltransferase (ATP) activity	9
tartronate-semialdehyde synthase activity	9
thiamine diphosphokinase activity	9
thiamine pyridinylase activity	9
thiol-dependent ubiquitin-specific protease activity	9
threonine-tRNA ligase activity	9
thymidine phosphorylase activity	9
thymidylate kinase activity	9
trans-2-decenoyl-acyl-carrier-protein isomerase activity	9
transforming growth factor beta receptor binding	9
ubiquitin-like protein transferase activity	9
ubiquitin protein ligase activity	9
uracil phosphoribosyltransferase activity	9
urea carboxylase activity	9
xanthine phosphoribosyltransferase activity	9
zinc-exporting ATPase activity	9
(S)-3-amino-2-methylpropionate transaminase activity	8
[acyl-carrier-protein] phosphodiesterase activity	8
2-aminoethylphosphonate-pyruvate transaminase activity	8
2-dehydro-3-deoxygluconokinase activity	8
2-hydroxyglutarate dehydrogenase activity	8
2-isopropylmalate synthase activity	8
2-oxoglutarate synthase activity	8
2,3,4,5-tetrahydropyridine-2,6-dicarboxylate N-succinyltransferase activity	8
3'-tRNA processing endoribonuclease activity	8
3-isopropylmalate dehydrogenase activity	8
3-octaprenyl-4-hydroxybenzoate carboxy-lyase activity	8
4-alpha-glucanotransferase activity	8
4-amino-4-deoxychorismate lyase activity	8
4-hydroxybenzoate octaprenyltransferase activity	8
8-amino-7-oxononanoate synthase activity	8
adenylate cyclase activity	8
alanine dehydrogenase activity	8
alkylglycerone-phosphate synthase activity	8
aminoacyl-tRNA hydrolase activity	8
aminocarboxymuconate-semialdehyde decarboxylase activity	8
antiporter activity	8
arginine N-succinyltransferase activity	8
arginyltransferase activity	8
asparaginase activity	8
asparagine synthase (glutamine-hydrolyzing) activity	8
asparaginyl-tRNA synthase (glutamine-hydrolyzing) activity	8
ATPase-coupled sulfate transmembrane transporter activity	8
ATPase activity, coupled to transmembrane movement of substances	8
beta-1,4-mannosylglycoprotein 4-beta-N-acetylglucosaminyltransferase activity	8
CDP-glycerol glycerophosphotransferase activity	8
ceramide glucosyltransferase activity	8
channel activity	8
cyclin-dependent protein serine/threonine kinase regulator activity	8
cytochrome-b5 reductase activity, acting on NAD(P)H	8
deoxynucleoside kinase activity	8
dihydroxy-acid dehydratase activity	8
diphosphoinositol-pentakisphosphate kinase activity	8
dolichyl-diphosphooligosaccharide-protein glycotransferase activity	8
exodeoxyribonuclease V activity	8
ferric-chelate reductase activity	8
ferroxidase activity	8
geranyltranstransferase activity	8
glucan 1,4-alpha-glucosidase activity	8
gluconate 2-dehydrogenase (acceptor) activity	8
glucosamine-6-phosphate deaminase activity	8
glucose-1-phosphate thymidylyltransferase activity	8
glutamine-tRNA ligase activity	8
glutathione transferase activity	8
glycerate kinase activity	8
glycine dehydrogenase (decarboxylating) activity	8
glycogen (starch) synthase activity	8
guanosine-3',5'-bis(diphosphate) 3'-diphosphatase activity	8
guanosine-5'-triphosphate,3'-diphosphate diphosphatase activity	8
histone-lysine N-methyltransferase activity	8
homogentisate 1,2-dioxygenase activity	8
hydroxymethylglutaryl-CoA reductase activity	8
IMP dehydrogenase activity	8
inositol pentakisphosphate 2-kinase activity	8
inositol tetrakisphosphate 1-kinase activity	8
isocitrate dehydrogenase (NAD+) activity	8
lipoprotein lipase activity	8
magnesium protoporphyrin IX methyltransferase activity	8
mevalonate kinase activity	8
N-acetylgalactosamine-6-sulfatase activity	8
N-acylneuraminate-9-phosphate synthase activity	8
N-formylglutamate deformylase activity	8
N-succinylarginine dihydrolase activity	8
NAD+ diphosphatase activity	8
NADPH:sulfur oxidoreductase activity	8
nicotinate-nucleotide-dimethylbenzimidazole phosphoribosyltransferase activity	8
nicotinate-nucleotide diphosphorylase (carboxylating) activity	8
nitric-oxide synthase activity	8
nitrile hydratase activity	8
nitrite reductase [NAD(P)H] activity	8
penicillin amidase activity	8
phosphatidyl-N-methylethanolamine N-methyltransferase activity	8
phosphatidylinositol-3-phosphatase activity	8
phosphoenolpyruvate-protein phosphotransferase activity	8
phosphoenolpyruvate carboxykinase (GTP) activity	8
phosphoribosylaminoimidazole carboxylase activity	8
phosphoribosylformylglycinamidine cyclo-ligase activity	8
photoreceptor activity	8
poly(3-hydroxybutyrate) depolymerase activity	8
precorrin-2 dehydrogenase activity	8
preQ1 synthase activity	8
proline-tRNA ligase activity	8
prostaglandin-endoperoxide synthase activity	8
pseudouridine synthase activity	8
pullulanase activity	8
pyridoxal kinase activity	8
pyruvate synthase activity	8
riboflavin synthase activity	8
saccharopine dehydrogenase (NADP+, L-glutamate-forming) activity	8
sedoheptulose-bisphosphatase activity	8
site-specific DNA-methyltransferase (cytosine-N4-specific) activity	8
SNAP receptor activity	8
sphinganine-1-phosphate aldolase activity	8
succinate dehydrogenase (ubiquinone) activity	8
syntaxin binding	8
tagatose-bisphosphate aldolase activity	8
thioredoxin-disulfide reductase activity	8
transmembrane receptor protein serine/threonine kinase activity	8
tRNA (guanosine-2'-O-)-methyltransferase activity	8
UDP-N-acetylmuramate dehydrogenase activity	8
uroporphyrinogen-III synthase activity	8
xanthine oxidase activity	8
xylan endo-1,3-beta-xylosidase activity	8
1,4-dihydroxy-2-naphthoyl-CoA synthase activity	7
2-dehydropantoate 2-reductase activity	7
2-phytyl-1,4-naphthoquinone methyltransferase activity	7
2 iron, 2 sulfur cluster binding	7
2,2-dialkylglycine decarboxylase (pyruvate) activity	7
3-dehydro-L-gulonate-6-phosphate decarboxylase activity	7
3-hydroxybutyryl-CoA dehydrogenase activity	7
3 iron, 4 sulfur cluster binding	7
4-amino-4-deoxychorismate synthase activity	7
4-hydroxy-2-oxovalerate aldolase activity	7
4-hydroxy-tetrahydrodipicolinate synthase	7
4-hydroxybenzoate nonaprenyltransferase activity	7
4 iron, 4 sulfur cluster binding	7
5-formyltetrahydrofolate cyclo-ligase activity	7
5-oxopent-3-ene-1,2,5-tricarboxylate decarboxylase activity	7
acetylcholinesterase activity	7
acryloyl-CoA reductase (NADP+) activity	7
adenosylhomocysteinase activity	7
ADP-ribose diphosphatase activity	7
alkaline phosphatase activity	7
alkanesulfonate monooxygenase activity	7
alpha-mannosidase activity	7
amidase activity	7
aminomethyltransferase activity	7
arginine-tRNA ligase activity	7
argininosuccinate lyase activity	7
arylformamidase activity	7
asparagine-tRNA ligase activity	7
aspartate-semialdehyde dehydrogenase activity	7
aspartate-tRNA ligase activity	7
ATPase-coupled phosphate ion transmembrane transporter activity	7
ATPase activity, coupled	7
branched-chain-amino-acid transaminase activity	7
catechol 2,3-dioxygenase activity	7
CDP-4-dehydro-6-deoxyglucose reductase activity	7
cephalosporin-C deacetylase activity	7
chloramphenicol O-acetyltransferase activity	7
chlorophyllide a oxygenase [overall] activity	7
cobinamide phosphate guanylyltransferase activity	7
cyclopropane-fatty-acyl-phospholipid synthase activity	7
cystathionine beta-lyase activity	7
cystathionine gamma-lyase activity	7
D-lactate dehydrogenase (cytochrome) activity	7
dCMP deaminase activity	7
dTDP-4-dehydrorhamnose reductase activity	7
erythrose-4-phosphate dehydrogenase activity	7
exoribonuclease II activity	7
ferrochelatase activity	7
fibroblast growth factor receptor binding	7
formylmethanofuran-tetrahydromethanopterin N-formyltransferase activity	7
gamma-butyrobetaine dioxygenase activity	7
glutamate-tRNA ligase activity	7
glycerol-3-phosphate dehydrogenase activity	7
glycine hydroxymethyltransferase activity	7
guanidinobutyrase activity	7
guanylate kinase activity	7
heme oxygenase (decyclizing) activity	7
heparosan-N-sulfate-glucuronate 5-epimerase activity	7
homoaconitate hydratase activity	7
inositol-1,3,4-trisphosphate 5-kinase activity	7
inositol-1,3,4-trisphosphate 6-kinase activity	7
inositol-3-phosphate synthase activity	7
inositol 3-alpha-galactosyltransferase activity	7
inositol monophosphate 1-phosphatase activity	7
iron ion transmembrane transporter activity	7
isocitrate lyase activity	7
isoleucine-tRNA ligase activity	7
kynurenine-oxoglutarate transaminase activity	7
L-ribulose-phosphate 4-epimerase activity	7
lactoylglutathione lyase activity	7
leucine-tRNA ligase activity	7
leucyltransferase activity	7
lipoate synthase activity	7
lipoyl(octanoyl) transferase activity	7
long-chain-(S)-2-hydroxy-long-chain-acid oxidase activity	7
lysine-tRNA ligase activity	7
mannonate dehydratase activity	7
mannose-6-phosphate isomerase activity	7
medium-chain-(S)-2-hydroxy-acid oxidase activity	7
methionine-tRNA ligase activity	7
methionine gamma-lyase activity	7
methylated-DNA-[protein]-cysteine S-methyltransferase activity	7
methylcrotonoyl-CoA carboxylase activity	7
methylthioribulose 1-phosphate dehydratase activity	7
muconate cycloisomerase activity	7
N-acetyl-gamma-glutamyl-phosphate reductase activity	7
NAD+ ADP-ribosyltransferase activity	7
nucleotidase activity	7
pectinesterase activity	7
phosphatidate phosphatase activity	7
phosphatidylcholine phospholipase C activity	7
phosphatidylethanolamine N-methyltransferase activity	7
phosphoenolpyruvate carboxylase activity	7
phosphogluconate dehydratase activity	7
phosphogluconate dehydrogenase (decarboxylating) activity	7
phospholipase A2 activity	7
phosphopentomutase activity	7
plastoquinol--plastocyanin reductase activity	7
Rab geranylgeranyltransferase activity	7
retinol dehydrogenase activity	7
rRNA (adenine-N6-)-methyltransferase activity	7
serine-tRNA ligase activity	7
shikimate 3-dehydrogenase (NADP+) activity	7
sodium:proton antiporter activity	7
squalene monooxygenase activity	7
succinate-semialdehyde dehydrogenase (NAD+) activity	7
succinylglutamate-semialdehyde dehydrogenase activity	7
sucrose synthase activity	7
sulfite reductase (NADPH) activity	7
tagaturonate reductase activity	7
thiamine-phosphate kinase activity	7
triose-phosphate isomerase activity	7
tripeptide aminopeptidase activity	7
tRNA-intron endonuclease activity	7
tryptophanase activity	7
UDP-glucuronate 4-epimerase activity	7
UDP-N-acetylmuramoylalanine-D-glutamate ligase activity	7
unfolded protein binding	7
uridine kinase activity	7
valine-tRNA ligase activity	7
very-long-chain-(S)-2-hydroxy-acid oxidase activity	7
xylan 1,4-beta-xylosidase activity	7
[citrate (pro-3S)-lyase] ligase activity	6
[glutamate-ammonia-ligase] adenylyltransferase activity	6
[protein-PII] uridylyltransferase activity	6
1-(5-phosphoribosyl)-5-[(5-phosphoribosylamino)methylideneamino]imidazole-4-carboxamide isomerase activity	6
1-deoxy-D-xylulose-5-phosphate reductoisomerase activity	6
1-phosphofructokinase activity	6
1-pyrroline-5-carboxylate dehydrogenase activity	6
1,2-diacylglycerol 3-glucosyltransferase activity	6
2-aminoadipate transaminase activity	6
2-C-methyl-D-erythritol 4-phosphate cytidylyltransferase activity	6
3'(2'),5'-bisphosphate nucleotidase activity	6
3',5'-cyclic-AMP phosphodiesterase activity	6
3-hydroxyanthranilate 3,4-dioxygenase activity	6
3-hydroxybutyryl-CoA dehydratase activity	6
3-hydroxypropionyl-CoA dehydratase activity	6
3-isopropylmalate dehydratase activity	6
3-methyl-2-oxobutanoate hydroxymethyltransferase activity	6
3-oxoadipate enol-lactonase activity	6
3-phytase activity	6
4-(cytidine 5'-diphospho)-2-C-methyl-D-erythritol kinase activity	6
4-hydroxythreonine-4-phosphate dehydrogenase activity	6
4-phosphoerythronate dehydrogenase activity	6
6-hydroxynicotinate reductase activity	6
6-phosphofructo-2-kinase activity	6
acetate CoA-transferase activity	6
acetate kinase activity	6
acetyl-CoA hydrolase activity	6
acetylglutamate kinase activity	6
acyl-[acyl-carrier-protein]-UDP-N-acetylglucosamine O-acyltransferase activity	6
acylphosphatase activity	6
adenosylhomocysteine nucleosidase activity	6
alanine-glyoxylate transaminase activity	6
alpha-N-acetylglucosaminidase activity	6
amine dehydrogenase activity	6
amino acid transmembrane transporter activity	6
arachidonate 15-lipoxygenase activity	6
argininosuccinate synthase activity	6
ATP-dependent microtubule motor activity, plus-end-directed	6
ATPase-coupled molybdate transmembrane transporter activity	6
beta-ketoacyl-acyl-carrier-protein synthase II activity	6
beta-mannosidase activity	6
CAAX-protein geranylgeranyltransferase activity	6
cadmium-exporting ATPase activity	6
cAMP response element binding protein binding	6
chitin synthase activity	6
chorismate lyase activity	6
CoB--CoM heterodisulfide reductase activity	6
coenzyme-B sulfoethylthiotransferase activity	6
CTP synthase activity	6
cyanate hydratase activity	6
cyclic-guanylate-specific phosphodiesterase activity	6
cyclohexadienyl dehydrogenase activity	6
cystathionine beta-synthase activity	6
D-alanine-D-alanine ligase activity	6
dCTP diphosphatase activity	6
deoxyribonuclease II activity	6
deoxyribose-phosphate aldolase activity	6
dGTPase activity	6
diacylglycerol O-acyltransferase activity	6
diaminopimelate decarboxylase activity	6
dicarboxylic acid transmembrane transporter activity	6
dihydrokaempferol 4-reductase activity	6
dihydropyrimidinase activity	6
DNA-3-methyladenine glycosylase activity	6
drug transmembrane transporter activity	6
dTDP-4-dehydrorhamnose 3,5-epimerase activity	6
dTDP-glucose 4,6-dehydratase activity	6
dUTP diphosphatase activity	6
ectoine synthase activity	6
enoyl-[acyl-carrier-protein] reductase (NADH) activity	6
epidermal growth factor-activated receptor activity	6
exo-alpha-sialidase activity	6
farnesyltranstransferase activity	6
fatty acid ligase activity	6
formate-tetrahydrofolate ligase activity	6
formate C-acetyltransferase activity	6
formyltetrahydrofolate dehydrogenase activity	6
fructuronate reductase activity	6
G-protein coupled purinergic nucleotide receptor activity	6
G-protein coupled serotonin receptor activity	6
gap junction channel activity	6
GDP-Man:Man1GlcNAc2-PP-Dol alpha-1,3-mannosyltransferase activity	6
GDP-Man:Man3GlcNAc2-PP-Dol alpha-1,2-mannosyltransferase activity	6
glucan 1,6-alpha-glucosidase activity	6
glucuronate isomerase activity	6
glutamate 5-kinase activity	6
glutathione peroxidase activity	6
glycerol-3-phosphate dehydrogenase [NAD(P)+] activity	6
glycerol kinase activity	6
glycerophosphocholine phosphodiesterase activity	6
glycine-tRNA ligase activity	6
glycine C-acetyltransferase activity	6
guanidinoacetate N-methyltransferase activity	6
high voltage-gated calcium channel activity	6
histidinol-phosphatase activity	6
homoserine O-acetyltransferase activity	6
hyalurononglucosaminidase activity	6
hydrogen dehydrogenase activity	6
hydrogenase (acceptor) activity	6
inositol 3-kinase activity	6
isopentenyl-diphosphate delta-isomerase activity	6
kanamycin kinase activity	6
L-serine ammonia-lyase activity	6
L(+)-tartrate dehydratase activity	6
L,L-diaminopimelate aminotransferase activity	6
lactose synthase activity	6
lathosterol oxidase activity	6
lysine N-acetyltransferase activity, acting on acetyl phosphate as donor	6
metal ion transmembrane transporter activity	6
methylmalonyl-CoA mutase activity	6
microtubule motor activity	6
N-acetyl-beta-glucosaminyl-glycoprotein 4-beta-N-acetylgalactosaminyltransferase activity	6
N-acetylglucosamine kinase activity	6
N-acetylglucosamine transmembrane transporter activity	6
N-acetylglucosaminylphosphatidylinositol deacetylase activity	6
N-acylglucosamine-6-phosphate 2-epimerase activity	6
N-methylhydantoinase (ATP-hydrolyzing) activity	6
NAD transporter activity	6
NAD+ kinase activity	6
nicotinamidase activity	6
nicotinamide phosphoribosyltransferase activity	6
nucleoside triphosphate adenylate kinase activity	6
peptidoglycan glycosyltransferase activity	6
peroxisome matrix targeting signal-1 binding	6
phosphoacetylglucosamine mutase activity	6
phosphoenolpyruvate mutase activity	6
phosphomevalonate kinase activity	6
phosphopantothenoylcysteine decarboxylase activity	6
phosphoprotein phosphatase activity	6
phosphoribosylanthranilate isomerase activity	6
phosphoric diester hydrolase activity	6
poly(beta-D-mannuronate) lyase activity	6
procollagen-proline 3-dioxygenase activity	6
protein-glutamate methylesterase activity	6
protein-glutamine glutaminase activity	6
protein binding	6
protein N-acetylglucosaminyltransferase activity	6
protein transporter activity	6
protochlorophyllide reductase activity	6
pyrroline-5-carboxylate reductase activity	6
pyruvate dehydrogenase (acetyl-transferring) activity	6
rhamnulokinase activity	6
RNA polymerase II carboxy-terminal domain kinase activity	6
S-methyl-5-thioribose kinase activity	6
S-ribosylhomocysteine lyase activity	6
saccharopine dehydrogenase (NADP+, L-lysine-forming) activity	6
salicylate 1-monooxygenase activity	6
sirohydrochlorin cobaltochelatase activity	6
sirohydrochlorin ferrochelatase activity	6
sphinganine kinase activity	6
sulfite reductase activity	6
thiosulfate sulfurtransferase activity	6
transmembrane signaling receptor activity	6
tRNA (adenine-N1-)-methyltransferase activity	6
tRNA (cytosine-3-)-methyltransferase activity	6
tRNA (guanine-N7-)-methyltransferase activity	6
tryptophan synthase activity	6
Type I site-specific deoxyribonuclease activity	6
UDP-glucuronate 5'-epimerase activity	6
UDP-N-acetylglucosamine 2-epimerase activity	6
UMP kinase activity	6
undecaprenyl-diphosphatase activity	6
valine-pyruvate transaminase activity	6
xanthine dehydrogenase activity	6
1-aminocyclopropane-1-carboxylate deaminase activity	5
1-deoxy-D-xylulose-5-phosphate synthase activity	5
17-alpha-hydroxyprogesterone aldolase activity	5
2-dehydro-3-deoxy-D-gluconate 5-dehydrogenase activity	5
2-dehydro-3-deoxygalactonokinase activity	5
2-furoyl-CoA dehydrogenase activity	5
2-methylcitrate synthase activity	5
2-oxoglutarate decarboxylase activity	5
2-polyprenyl-6-methoxy-1,4-benzoquinone methyltransferase activity	5
2-succinyl-6-hydroxy-2,4-cyclohexadiene-1-carboxylate synthase activity	5
2,4-dienoyl-CoA reductase (NADPH) activity	5
3'-nucleotidase activity	5
3-carboxy-cis,cis-muconate cycloisomerase activity	5
3-demethylubiquinone-n 3-O-methyltransferase activity	5
4-hydroxy-4-methyl-2-oxoglutarate aldolase activity	5
4-phytase activity	5
5'-3' exodeoxyribonuclease activity involved in UV-damage excision repair	5
5-(carboxyamino)imidazole ribonucleotide mutase activity	5
5-dehydro-4-deoxyglucarate dehydratase activity	5
5-guanidino-2-oxopentanoate decarboxylase activity	5
acetaldehyde dehydrogenase (acetylating) activity	5
acetate-CoA ligase (ADP-forming) activity	5
acetyl-CoA:L-glutamate N-acetyltransferase activity	5
acireductone dioxygenase (Ni2+-requiring) activity	5
aconitate hydratase activity	5
acyl-[acyl-carrier-protein] desaturase activity	5
adenosylcobinamide-GDP ribazoletransferase activity	5
adenosylmethionine decarboxylase activity	5
adenylate kinase activity	5
adenylosuccinate synthase activity	5
ADP-dependent NAD(P)H-hydrate dehydratase activity	5
all-trans-retinol 13,14-reductase activity	5
alpha-amylase activity	5
alpha-galactosidase activity	5
aminobutyraldehyde dehydrogenase activity	5
amylo-alpha-1,6-glucosidase activity	5
arginase activity	5
aromatic-amino-acid:2-oxoglutarate aminotransferase activity	5
aspartate 1-decarboxylase activity	5
aspartate ammonia-lyase activity	5
aspartic-type endopeptidase activity	5
aspartoacylase activity	5
ATP-dependent microtubule motor activity, minus-end-directed	5
ATP-dependent NAD(P)H-hydrate dehydratase activity	5
ATP-dependent polyribonucleotide 5'-hydroxyl-kinase activity	5
ATPase-coupled organic phosphonate transmembrane transporter activity	5
basic amino acid transmembrane transporter activity	5
benzoate 1,2-dioxygenase activity	5
beta-agarase activity	5
beta-alanine-pyruvate transaminase activity	5
beta-glucuronidase activity	5
betaine-aldehyde dehydrogenase activity	5
branched-chain amino acid transmembrane transporter activity	5
cAMP-dependent protein kinase regulator activity	5
cAMP response element binding	5
carboxymethylenebutenolidase activity	5
cardiolipin synthase activity	5
chitinase activity	5
cholate 7-alpha-dehydrogenase activity	5
choline dehydrogenase activity	5
cobalamin-transporting ATPase activity	5
copper-exporting ATPase activity	5
copper ion transmembrane transporter activity	5
corticotropin-releasing hormone receptor 2 binding	5
cyclin-dependent protein serine/threonine kinase inhibitor activity	5
cysteine-tRNA ligase activity	5
cysteine desulfurase activity	5
cytokinin dehydrogenase activity	5
D-threo-aldose 1-dehydrogenase activity	5
dihydroorotate dehydrogenase activity	5
dihydrouracil dehydrogenase (NAD+) activity	5
DNA-deoxyinosine glycosylase activity	5
DNA 5'-adenosine monophosphate hydrolase activity	5
DNA polymerase activity	5
dTDP-4-amino-4,6-dideoxygalactose transaminase activity	5
endopeptidase activity	5
ethanolaminephosphotransferase activity	5
exodeoxyribonuclease III activity	5
exodeoxyribonuclease VII activity	5
exopolyphosphatase activity	5
formimidoylglutamase activity	5
G-protein coupled acetylcholine receptor activity	5
gamma-aminobutyric acid:sodium symporter activity	5
GDP-mannose 6-dehydrogenase activity	5
gentisate 1,2-dioxygenase activity	5
glucan 1,6-alpha-isomaltosidase activity	5
gluconate 5-dehydrogenase activity	5
glucosylglycerol-phosphate synthase activity	5
glutamate formimidoyltransferase activity	5
glutathionylspermidine synthase activity	5
glyceraldehyde-3-phosphate dehydrogenase (NAD(P)+) (phosphorylating) activity	5
GTP cyclohydrolase I activity	5
guanylate cyclase activity	5
hexaprenyldihydroxybenzoate methyltransferase activity	5
histidine ammonia-lyase activity	5
holocytochrome-c synthase activity	5
homocitrate synthase activity	5
hyaluronan synthase activity	5
indole-3-glycerol-phosphate synthase activity	5
indoleacetamide hydrolase activity	5
isochorismatase activity	5
L-3-cyanoalanine synthase activity	5
L-lysine 6-monooxygenase (NADPH) activity	5
large conductance calcium-activated potassium channel activity	5
levansucrase activity	5
long-chain-acyl-CoA dehydrogenase activity	5
long-chain-alcohol oxidase activity	5
magnesium-importing ATPase activity	5
maleylacetoacetate isomerase activity	5
mannosyl-oligosaccharide glucosidase activity	5
methenyltetrahydromethanopterin cyclohydrolase activity	5
methylenetetrahydrofolate-tRNA-(uracil-5-)-methyltransferase (FADH2-oxidizing) activity	5
methylglutaconyl-CoA hydratase activity	5
methylmalonyl-CoA epimerase activity	5
methylthioadenosine nucleosidase activity	5
mRNA (guanine-N7-)-methyltransferase activity	5
mRNA guanylyltransferase activity	5
N-acetylneuraminate synthase activity	5
N-acylglucosamine 2-epimerase activity	5
N6-(1,2-dicarboxyethyl)AMP AMP-lyase (fumarate-forming) activity	5
N6-hydroxylysine O-acetyltransferase activity	5
NAD+-dinitrogen-reductase ADP-D-ribosyltransferase activity	5
NADH dehydrogenase (quinone) activity	5
nicotinamide-nucleotide amidase activity	5
nicotinate phosphoribosyltransferase activity	5
nitrite reductase (cytochrome, ammonia-forming) activity	5
o-succinylbenzoate-CoA ligase activity	5
ornithine cyclodeaminase activity	5
oxaloacetate decarboxylase activity	5
oxidoreductase activity, acting on a sulfur group of donors, NAD(P) as acceptor	5
oxygen transporter activity	5
pantoate-beta-alanine ligase activity	5
pantothenate kinase activity	5
peroxiredoxin activity	5
phenylacetaldoxime dehydratase activity	5
phenylacetate-CoA ligase activity	5
phenylalanine 4-monooxygenase activity	5
phenylalanine ammonia-lyase activity	5
phosphatidylinositol-4,5-bisphosphate 3-kinase activity	5
phosphoglycolate phosphatase activity	5
phosphomannomutase activity	5
phytanoyl-CoA dioxygenase activity	5
platelet-derived growth factor receptor binding	5
polynucleotide 3'-phosphatase activity	5
primary amine oxidase activity	5
propionate CoA-transferase activity	5
protein disulfide oxidoreductase activity	5
protein farnesyltransferase activity	5
protocatechuate 3,4-dioxygenase activity	5
pyridoxal phosphatase activity	5
pyruvate decarboxylase activity	5
quaternary-ammonium-compound-transporting ATPase activity	5
quinoprotein glucose dehydrogenase activity	5
reticuline oxidase activity	5
rhamnulose-1-phosphate aldolase activity	5
ribitol 2-dehydrogenase activity	5
riboflavin kinase activity	5
ribonucleoside-diphosphate reductase activity, thioredoxin disulfide as acceptor	5
RNA polymerase II transcription factor activity, ligand-activated sequence-specific DNA binding	5
S100 protein binding	5
saccharopine dehydrogenase (NAD+, L-lysine-forming) activity	5
selenide, water dikinase activity	5
serine C-palmitoyltransferase activity	5
serine O-acetyltransferase activity	5
siderophore transmembrane transporter activity	5
site-specific DNA-methyltransferase (adenine-specific) activity	5
spermidine synthase activity	5
sphingomyelin synthase activity	5
stem cell factor receptor binding	5
tetrahydrodipicolinate N-acetyltransferase activity	5
tetrahydromethanopterin S-methyltransferase activity	5
thiamine-pyrophosphatase activity	5
thiamine kinase activity	5
thiamine pyrophosphate binding	5
thiamine transmembrane transporter activity	5
thiopurine S-methyltransferase activity	5
threo-3-hydroxyaspartate ammonia-lyase activity	5
thymidylate synthase (FAD) activity	5
thymidylate synthase activity	5
transferase activity, transferring glycosyl groups	5
tRNA (guanine(9)-N(1))-methyltransferase activity	5
tryptophan 5-monooxygenase activity	5
UDP-4-amino-4-deoxy-L-arabinose aminotransferase	5
UDP-glucuronate decarboxylase activity	5
UDP-N-acetylglucosamine-undecaprenyl-phosphate N-acetylglucosaminephosphotransferase activity	5
UDP-N-acetylmuramoylalanyl-D-glutamate-2,6-diaminopimelate ligase activity	5
undecaprenyl-phosphate galactose phosphotransferase activity	5
undecaprenyldiphospho-muramoylpentapeptide beta-N-acetylglucosaminyltransferase activity	5
ureidoglycolate lyase activity	5
uridine phosphorylase activity	5
uroporphyrinogen decarboxylase activity	5
(S,S)-butanediol dehydrogenase activity	4
1-phosphatidylinositol-3-phosphate 5-kinase activity	4
1-pyrroline dehydrogenase activity	4
2-C-methyl-D-erythritol 2,4-cyclodiphosphate synthase activity	4
2-dehydro-3-deoxyglucarate aldolase activity	4
2-methylacyl-CoA dehydrogenase activity	4
2-methylcitrate dehydratase activity	4
2-phosphosulfolactate phosphatase activity	4
2,3-diketo-5-methylthiopentyl-1-phosphate enolase activity	4
3-demethylubiquinone-9 3-O-methyltransferase activity	4
3-hydroxybenzoate 6-monooxygenase activity	4
3-mercaptopyruvate sulfurtransferase activity	4
3-oxoadipate CoA-transferase activity	4
3-phosphoshikimate 1-carboxyvinyltransferase activity	4
3,4-dihydroxyphenylacetate 2,3-dioxygenase activity	4
4-alpha-D-{(1->4)-alpha-D-glucano}trehalose trehalohydrolase activity	4
4-carboxy-2-hydroxymuconate semialdehyde hemiacetal dehydrogenase activity	4
4-carboxymuconolactone decarboxylase activity	4
4-hydroxy-3-methylbut-2-en-1-yl diphosphate synthase activity	4
5-(carboxyamino)imidazole ribonucleotide synthase activity	4
5-dehydro-2-deoxygluconokinase activity	4
5-dehydro-2-deoxyphosphogluconate aldolase activity	4
6-phospho-beta-glucosidase activity	4
6-pyruvoyltetrahydropterin synthase activity	4
8-oxo-7,8-dihydroguanosine triphosphate pyrophosphatase activity	4
acetylornithine deacetylase activity	4
acyl-[acyl-carrier-protein]-phospholipid O-acyltransferase activity	4
acyl-CoA oxidase activity	4
adenine deaminase activity	4
adenosylcobinamide hydrolase activity	4
adenosylcobinamide kinase activity	4
adenylyl-[glutamate-ammonia ligase] hydrolase activity	4
ADP-specific phosphofructokinase activity	4
alcohol dehydrogenase (NADP+) activity	4
aldehyde dehydrogenase (FAD-independent) activity	4
alkanal monooxygenase (FMN-linked) activity	4
alkylmercury lyase activity	4
alpha-ribazole phosphatase activity	4
amino-acid betaine transmembrane transporter activity	4
anion:anion antiporter activity	4
arabinan endo-1,5-alpha-L-arabinosidase activity	4
arabinogalactan endo-1,4-beta-galactosidase activity	4
arabinose-5-phosphate isomerase activity	4
arginine deiminase activity	4
arginine kinase activity	4
arginine transmembrane transporter activity	4
arylesterase activity	4
arylmalonate decarboxylase activity	4
aspartate dehydrogenase activity	4
aspartate kinase activity	4
ATP-dependent polydeoxyribonucleotide 5'-hydroxyl-kinase activity	4
ATP diphosphatase activity	4
benzoate-CoA ligase activity	4
beta-amylase activity	4
calmodulin-dependent protein phosphatase activity	4
cAMP binding	4
carbamate kinase activity	4
cell adhesion molecule binding	4
choline kinase activity	4
choloylglycine hydrolase activity	4
CO-methylating acetyl-CoA synthase activity	4
cobalt-factor II C20-methyltransferase activity	4
cobaltochelatase activity	4
coenzyme F420 hydrogenase activity	4
coproporphyrinogen oxidase activity	4
coreceptor activity	4
cysteine-type endopeptidase activity	4
cysteine-type endopeptidase inhibitor activity	4
cytokine receptor activity	4
D-malate dehydrogenase (decarboxylating) activity	4
deoxyhypusine monooxygenase activity	4
deoxyribonuclease V activity	4
dephospho-CoA kinase activity	4
diaminobutyrate-pyruvate transaminase activity	4
diaminobutyrate decarboxylase activity	4
diaminohydroxyphosphoribosylaminopyrimidine deaminase activity	4
diaminopimelate dehydrogenase activity	4
diaminopropionate ammonia-lyase activity	4
dihydroorotase activity	4
dimethylargininase activity	4
dimethylhistidine N-methyltransferase activity	4
DNA-3-methylguanine glycosylase activity	4
DNA-dependent ATPase activity	4
dolichyldiphosphatase activity	4
dystroglycan binding	4
electron transporter, transferring electrons within cytochrome b6/f complex of photosystem II activity	4
endothelin receptor activity	4
enoyl-[acyl-carrier-protein] reductase activity	4
enzyme regulator activity	4
ephrin receptor binding	4
exodeoxyribonuclease I activity	4
ferric-transporting ATPase activity	4
fibroblast growth factor-activated receptor activity	4
fructokinase activity	4
fumarate hydratase activity	4
G-protein coupled peptide receptor activity	4
G-protein coupled photoreceptor activity	4
G-protein coupled receptor binding	4
G-quadruplex RNA binding	4
GABA receptor binding	4
galactonate dehydratase activity	4
galactoside O-acetyltransferase activity	4
galactosylgalactosylxylosylprotein 3-beta-glucuronosyltransferase activity	4
gamma-aminobutyric acid transmembrane transporter activity	4
gamma-glutamyl-gamma-aminobutyrate hydrolase activity	4
gamma-glutamylcyclotransferase activity	4
geranylgeranyl-diphosphate geranylgeranyltransferase activity	4
glucosamine kinase activity	4
glucose transmembrane transporter activity	4
glutamate-ammonia ligase activity	4
glutamate-cysteine ligase activity	4
glutamate synthase (ferredoxin) activity	4
glutaminase activity	4
glutaminyl-peptide cyclotransferase activity	4
glutathione gamma-glutamylcysteinyltransferase activity	4
glyceraldehyde-3-phosphate dehydrogenase (NAD+) (non-phosphorylating) activity	4
glycerone kinase activity	4
glycerophosphodiester phosphodiesterase activity	4
glycine amidinotransferase activity	4
glycolate dehydrogenase activity	4
glycoprotein-N-acetylgalactosamine 3-beta-galactosyltransferase activity	4
guanine deaminase activity	4
heptaprenyl diphosphate synthase activity	4
histidine-tRNA ligase activity	4
hormone activity	4
hydroxyacylglutathione hydrolase activity	4
hydroxydechloroatrazine ethylaminohydrolase activity	4
hydroxypyruvate reductase activity	4
ice binding	4
imidazoleglycerol-phosphate dehydratase activity	4
imidazoleglycerol-phosphate synthase activity	4
imidazolonepropionase activity	4
IMP cyclohydrolase activity	4
indolepyruvate decarboxylase activity	4
indolepyruvate ferredoxin oxidoreductase activity	4
inositol 1,4,5-trisphosphate-sensitive calcium-release channel activity	4
inositol oxygenase activity	4
insulin-like growth factor receptor binding	4
iron-chelate-transporting ATPase activity	4
iron-sulfur cluster binding	4
isovaleryl-CoA dehydrogenase activity	4
JUN kinase activity	4
kynurenine 3-monooxygenase activity	4
L-arabinonate dehydratase activity	4
L-fuculose-phosphate aldolase activity	4
L-methionine-(R)-S-oxide reductase activity	4
L-threonine 3-dehydrogenase activity	4
laminin binding	4
leucine dehydrogenase activity	4
ligand-gated sodium channel activity	4
lipopolysaccharide N-acetylmannosaminouronosyltransferase activity	4
long-chain-fatty-acyl-CoA reductase activity	4
long-chain fatty acid luciferin component ligase activity	4
malate dehydrogenase (quinone) activity	4
manganese-transporting ATPase activity	4
mannose-ethanolamine phosphotransferase activity	4
melanocyte-stimulating hormone receptor activity	4
Methanosarcina-phenazine hydrogenase activity	4
methenyltetrahydrofolate cyclohydrolase activity	4
methyl indole-3-acetate esterase activity	4
methylaspartate ammonia-lyase activity	4
methylenetetrahydromethanopterin dehydrogenase activity	4
methylisocitrate lyase activity	4
mRNA (nucleoside-2'-O-)-methyltransferase activity	4
myo-inosose-2 dehydratase activity	4
N-acetyldiaminopimelate deacetylase activity	4
N-acetylglucosamine-6-phosphate deacetylase activity	4
N-acetylglucosaminyldiphosphodolichol N-acetylglucosaminyltransferase activity	4
N-acetylglucosaminyldiphosphoundecaprenol N-acetyl-beta-D-mannosaminyltransferase activity	4
N-acetylglucosaminylinositol deacetylase activity	4
NAD binding	4
NAD(P)+ transhydrogenase (AB-specific) activity	4
NAD+-diphthamide ADP-ribosyltransferase activity	4
NAD+ binding	4
NADP+ binding	4
nickel-transporting ATPase activity	4
nitrate reductase activity	4
nitrogenase activity	4
nitrous-oxide reductase activity	4
Notch binding	4
nuclear export signal receptor activity	4
nucleoside phosphate kinase activity	4
palmitoyl-(protein) hydrolase activity	4
peptidase activity	4
peptide-aspartate beta-dioxygenase activity	4
phenylalanine decarboxylase activity	4
phosphate acetyltransferase activity	4
phosphatidylcholine synthase activity	4
phosphatidylglycerophosphatase activity	4
phosphatidylinositol N-acetylglucosaminyltransferase activity	4
phospholipase C activity	4
phospholipase D activity	4
phosphonoacetaldehyde hydrolase activity	4
phosphoribosylglycinamide formyltransferase 2 activity	4
phosphosulfolactate synthase activity	4
poly(A) binding	4
polyamine-transporting ATPase activity	4
polygalacturonate 4-alpha-galacturonosyltransferase activity	4
polyphosphate kinase activity	4
polyribonucleotide nucleotidyltransferase activity	4
precorrin-3B C17-methyltransferase activity	4
precorrin-6A reductase activity	4
precorrin-8X methylmutase activity	4
proteasome-activating ATPase activity	4
protein methylesterase activity	4
protein tyrosine kinase activity	4
protocatechuate 4,5-dioxygenase activity	4
protoheme IX farnesyltransferase activity	4
proton-transporting ATP synthase activity, rotational mechanism	4
pyridoxine 5'-phosphate synthase activity	4
Rab GTPase binding	4
retinyl-palmitate esterase activity	4
ribokinase activity	4
ribosylnicotinamide kinase activity	4
RNA ligase (ATP) activity	4
rRNA (adenine-N6,N6-)-dimethyltransferase activity	4
S-(hydroxymethyl)glutathione synthase activity	4
sarcosine dehydrogenase activity	4
sedoheptulose-7-phosphate:D-glyceraldehyde-3-phosphate glyceronetransferase activity	4
signal sequence binding	4
sphingomyelin phosphodiesterase activity	4
strictosidine synthase activity	4
succinyl-CoA:(R)-benzylsuccinate CoA-transferase activity	4
succinyldiaminopimelate transaminase activity	4
succinylglutamate desuccinylase activity	4
sucrose-phosphate phosphatase activity	4
sulfiredoxin activity	4
sulfite dehydrogenase activity	4
SUMO transferase activity	4
thioredoxin peroxidase activity	4
threonine-phosphate decarboxylase activity	4
thymidine kinase activity	4
transforming growth factor beta receptor activity, type II	4
transketolase activity	4
trehalose-phosphatase activity	4
trichloro-p-hydroquinone reductive dehalogenase activity	4
triphosphoribosyl-dephospho-CoA synthase activity	4
tRNA (5-methylaminomethyl-2-thiouridylate)-methyltransferase activity	4
tRNA (guanine-N1-)-methyltransferase activity	4
tRNA dimethylallyltransferase activity	4
tRNA nucleotidyltransferase activity	4
tyrosine 3-monooxygenase activity	4
tyrosine decarboxylase activity	4
urate oxidase activity	4
urocanate hydratase activity	4
vascular endothelial growth factor-activated receptor activity	4
voltage-gated potassium channel activity	4
voltage-gated sodium channel activity	4
xyloglucan:xyloglucosyl transferase activity	4
xylonate dehydratase activity	4
xylose isomerase activity	4
xylulokinase activity	4
zinc ion transmembrane transporter activity	4
(1,4)-alpha-D-glucan 1-alpha-D-glucosylmutase activity	3
(R)-limonene 1,2-monooxygenase activity	3
(S)-2-(5-amino-1-(5-phospho-D-ribosyl)imidazole-4-carboxamido)succinate AMP-lyase (fumarate-forming) activity	3
(S)-limonene 1,2-monooxygenase activity	3
(S)-mandelate dehydrogenase activity	3
12-oxophytodienoate reductase activity	3
2-deoxy-D-gluconate 3-dehydrogenase activity	3
2-hydroxy-6-oxonona-2,4-dienedioate hydrolase activity	3
2-oxo-hept-3-ene-1,7-dioate hydratase activity	3
2,3-dimethylmalate lyase activity	3
2,5-didehydrogluconate reductase activity	3
2,5-dioxovalerate dehydrogenase (NADP+) activity	3
2,6-dioxo-6-phenylhexa-3-enoate hydrolase activity	3
3-hydroxybutyryl-CoA epimerase activity	3
3-hydroxyisobutyryl-CoA hydrolase activity	3
3-hydroxypropionate dehydrogenase (NADP+) activity	3
4-deoxy-L-threo-5-hexosulose-uronate ketol-isomerase activity	3
4-hydroxy-tetrahydrodipicolinate reductase	3
5-amino-6-(5-phosphoribosylamino)uracil reductase activity	3
6-phosphogluconolactonase activity	3
7,9,9'-tricis-neurosporene:quinone oxidoreductase activity	3
9,9'-dicis-carotene:quinone oxidoreductase activity	3
acetoacetate decarboxylase activity	3
acetolactate decarboxylase activity	3
acetylene hydratase activity	3
acireductone synthase activity	3
acryloyl-CoA reductase activity	3
acyl-phosphate glycerol-3-phosphate acyltransferase activity	3
adenosine kinase activity	3
adenylyl-sulfate reductase (thioredoxin) activity	3
agmatinase activity	3
aldehyde dehydrogenase (NADP+) activity	3
aldehyde ferredoxin oxidoreductase activity	3
alditol:NADP+ 1-oxidoreductase activity	3
alpha,alpha-phosphotrehalase activity	3
aminoacyl-tRNA ligase activity	3
aminoglycoside 3''-adenylyltransferase activity	3
AMP-activated protein kinase activity	3
AMP nucleosidase activity	3
annealing helicase activity	3
apelin receptor binding	3
arginine decarboxylase activity	3
arginine:ornithine antiporter activity	3
armadillo repeat domain binding	3
arogenate dehydratase activity	3
aromatic amino acid transmembrane transporter activity	3
arsenite methyltransferase activity	3
aspartate-ammonia ligase activity	3
aspartate-tRNA(Asn) ligase activity	3
Atg8 ligase activity	3
ATP-dependent 5'-3' DNA helicase activity	3
ATPase-coupled anion transmembrane transporter activity	3
benzoylformate decarboxylase activity	3
beta-glucoside kinase activity	3
betaine-homocysteine S-methyltransferase activity	3
butyrate-acetoacetate CoA-transferase activity	3
calcium:sodium antiporter activity	3
calmodulin-lysine N-methyltransferase activity	3
carbohydrate binding	3
carbon-monoxide dehydrogenase (acceptor) activity	3
carboxyvinyl-carboxyphosphonate phosphorylmutase activity	3
cGMP binding	3
channel-conductance-controlling ATPase activity	3
chaperone binding	3
chitobiosyldiphosphodolichol beta-mannosyltransferase activity	3
chlorophyll synthetase activity	3
choline transmembrane transporter activity	3
chorismate synthase activity	3
chromatin binding	3
cobyrinate a,c-diamide synthase activity	3
cyclic-di-GMP binding	3
cycloeucalenol cycloisomerase activity	3
cyclohexyl-isocyanide hydratase activity	3
cysteine-glucosaminylinositol ligase activity	3
cysteine-type peptidase activity	3
cytokine binding	3
D-amino-acid oxidase activity	3
D-cysteine desulfhydrase activity	3
D-sorbitol dehydrogenase (acceptor) activity	3
D(-)-tartrate dehydratase activity	3
dCTP deaminase activity	3
deoxyadenosine kinase activity	3
deoxyhypusine synthase activity	3
dethiobiotin synthase activity	3
dimethylglycine dehydrogenase activity	3
dimethylpropiothetin dethiomethylase activity	3
dinitrosyl-iron complex binding	3
diphthine synthase activity	3
divinyl chlorophyllide a 8-vinyl-reductase activity	3
DNA clamp loader activity	3
DNA N-glycosylase activity	3
dolichyl-phosphate-mannose-glycolipid alpha-mannosyltransferase activity	3
endopeptidase inhibitor activity	3
ethanolamine kinase activity	3
ethanolamine transmembrane transporter activity	3
exodeoxyribonuclease activity, producing 5'-phosphomonoesters	3
extracellular-glycine-gated chloride channel activity	3
extracellular ATP-gated cation channel activity	3
farnesyl-diphosphate farnesyltransferase activity	3
fatty acid O-methyltransferase activity	3
folic acid binding	3
formamidase activity	3
formimidoylglutamate deiminase activity	3
formyl-CoA transferase activity	3
formyltetrahydrofolate deformylase activity	3
frizzled binding	3
fumarylacetoacetase activity	3
galactokinase activity	3
GDP-L-fucose synthase activity	3
geranylgeranylglycerol-phosphate geranylgeranyltransferase activity	3
glucan 1,3-alpha-glucosidase activity	3
glucan endo-1,3-beta-glucanase activity, C-3 substituted reducing group	3
glucarate dehydratase activity	3
glucokinase activity	3
gluconokinase activity	3
glucose 1-dehydrogenase [NAD(P)] activity	3
glucuronokinase activity	3
glutamate-putrescine ligase activity	3
glutamate:sodium symporter activity	3
glutathione synthase activity	3
glycerol dehydratase activity	3
glycine binding	3
glycine transmembrane transporter activity	3
glycopeptide alpha-N-acetylgalactosaminidase activity	3
glyoxylate reductase (NADP) activity	3
glyoxylate reductase activity	3
GTP cyclohydrolase II activity	3
GTP cyclohydrolase IIa activity	3
GTPase regulator activity	3
guanidinopropionase activity	3
guanine/thymine mispair binding	3
haloalkane dehalogenase activity	3
heme-transporting ATPase activity	3
hippurate hydrolase activity	3
histone methyltransferase activity (H3-K4 specific)	3
histone methyltransferase activity (H4-K20 specific)	3
homocysteine desulfhydrase activity	3
homoserine kinase activity	3
homoserine O-succinyltransferase activity	3
hydrogen dehydrogenase (NADP+) activity	3
hydrogenobyrinic acid a,c-diamide synthase (glutamine-hydrolysing) activity	3
hydroquinone:oxygen oxidoreductase activity	3
hydroxyethylthiazole kinase activity	3
hydroxyisourate hydrolase activity	3
hydroxylamine reductase activity	3
inorganic diphosphatase activity	3
inosine kinase activity	3
inositol-1,3,4,5-tetrakisphosphate 3-phosphatase activity	3
inositol-1,4-bisphosphate 1-phosphatase activity	3
inositol monophosphate 4-phosphatase activity	3
insulin receptor substrate binding	3
intramolecular transferase activity, phosphotransferases	3
isobutyryl-CoA mutase activity	3
isochorismate synthase activity	3
ketohexokinase activity	3
L-fuconate dehydratase activity	3
L-fucose mutarotase activity	3
L-fuculokinase activity	3
L-rhamnose isomerase activity	3
L-ribulose-5-phosphate 3-epimerase activity	3
lactaldehyde dehydrogenase activity	3
lactate racemase activity	3
macrophage colony-stimulating factor receptor binding	3
magnesium-protoporphyrin IX monomethyl ester (oxidative) cyclase activity	3
malonyl-CoA decarboxylase activity	3
maltose alpha-D-glucosyltransferase activity	3
malyl-CoA lyase activity	3
mannokinase activity	3
methylamine-glutamate N-methyltransferase activity	3
methylglutamate dehydrogenase activity	3
methylglyoxal synthase activity	3
methylmalonate-semialdehyde dehydrogenase (acylating) activity	3
mismatched DNA binding	3
Mo-molybdopterin cofactor sulfurase activity	3
monocarboxylic acid transmembrane transporter activity	3
monosaccharide-transporting ATPase activity	3
morphine 6-dehydrogenase activity	3
mRNA (2'-O-methyladenosine-N6-)-methyltransferase activity	3
muconolactone delta-isomerase activity	3
N-acetylgalactosaminyl-proteoglycan 3-beta-glucuronosyltransferase activity	3
N-carbamoylputrescine amidase activity	3
NADP binding	3
NADPH-adrenodoxin reductase activity	3
NADPH binding	3
NADPH:quinone reductase activity	3
naphthalene 1,2-dioxygenase activity	3
nitrilase activity	3
nuclear localization sequence binding	3
nucleoside:sodium symporter activity	3
nucleotide diphosphatase activity	3
nutrient reservoir activity	3
oligogalacturonide lyase activity	3
ornithine decarboxylase activity	3
oxalyl-CoA decarboxylase activity	3
oxidized purine DNA binding	3
oxidoreductase activity, acting on NAD(P)H	3
oxidoreductase activity, acting on paired donors, with incorporation or reduction of molecular oxygen, 2-oxoglutarate as one donor, and incorporation of one atom each of oxygen into both donors	3
peptide deformylase activity	3
phenol 2-monooxygenase activity	3
phenylacetyl-CoA 1,2-epoxidase activity	3
phosphatidylinositol-3,4-bisphosphate 4-phosphatase activity	3
phosphatidylinositol-3,4,5-trisphosphate 3-phosphatase activity	3
phosphatidylserine decarboxylase activity	3
phosphoenolpyruvate carboxykinase activity	3
phosphoglucomutase activity	3
phosphoglycerol geranylgeranyltransferase activity	3
phosphoketolase activity	3
phosphopantothenate--cysteine ligase activity	3
phosphorelay sensor kinase activity	3
phosphoribosyl-AMP cyclohydrolase activity	3
phosphoribosyl-ATP diphosphatase activity	3
poly(A)-specific ribonuclease activity	3
polynucleotide 5'-phosphatase activity	3
precorrin-3B synthase activity	3
precorrin-6A synthase (deacetylating) activity	3
precorrin-6Y C5,15-methyltransferase (decarboxylating) activity	3
prephenate dehydrogenase activity	3
proline dehydrogenase activity	3
propionyl-CoA carboxylase activity	3
protein-malonyllysine demalonylase activity	3
protein-succinyllysine desuccinylase activity	3
protein-tyrosine sulfotransferase activity	3
protein tag	3
pyruvate kinase activity	3
quercetin 2,3-dioxygenase activity	3
raffinose alpha-galactosidase activity	3
Rho GTPase binding	3
ribonuclease III activity	3
ribonuclease M5 activity	3
ribonucleoprotein complex binding	3
ribonucleoside-triphosphate reductase activity	3
ribose 1,5-bisphosphate phosphokinase activity	3
ribulokinase activity	3
RNA-3'-phosphate cyclase activity	3
RNA cap binding	3
rRNA (guanine-N2-)-methyltransferase activity	3
secondary active sulfate transmembrane transporter activity	3
sedoheptulokinase activity	3
selenocysteine lyase activity	3
Sep-tRNA:Cys-tRNA synthase activity	3
serine-glyoxylate transaminase activity	3
serine-type endopeptidase inhibitor activity	3
shikimate kinase activity	3
sialate O-acetylesterase activity	3
single-stranded DNA binding	3
small conductance calcium-activated potassium channel activity	3
sucrose phosphorylase activity	3
sucrose transmembrane transporter activity	3
sulfite reductase (ferredoxin) activity	3
sulfopyruvate decarboxylase activity	3
SUMO activating enzyme activity	3
superoxide reductase activity	3
symporter activity	3
taurine-transporting ATPase activity	3
taurine dioxygenase activity	3
TBP-class protein binding	3
thiol-dependent ubiquitinyl hydrolase activity	3
threonine aldolase activity	3
threonine synthase activity	3
transcription cofactor activity	3
transcription factor activity, sequence-specific DNA binding	3
trimethylamine-N-oxide reductase (cytochrome c) activity	3
triphosphatase activity	3
tRNA-(2-methylthio-N-6-(cis-hydroxy)isopentenyl adenosine)-hydroxylase activity	3
tRNA (cytosine-5-)-methyltransferase activity	3
tRNA (guanine(37)-N(1))-methyltransferase activity	3
tRNA 2-selenouridine synthase activity	3
tubulin-tyrosine ligase activity	3
tumor necrosis factor receptor binding	3
ubiquitinyl hydrolase activity	3
UDP-4-amino-4-deoxy-L-arabinose formyltransferase activity	3
very long-chain fatty acid-CoA ligase activity	3
voltage-gated anion channel activity	3
Wnt-activated receptor activity	3
xylan alpha-1,2-glucuronosidase activity	3
(2,3-dihydroxybenzoyl)adenylate synthase activity	2
(3R)-hydroxymyristoyl-[acyl-carrier-protein] dehydratase activity	2
1,5-anhydro-D-fructose reductase (1,5-anhydro-D-mannitol-forming) activity	2
2-alkenal reductase [NAD(P)] activity	2
2-chloroethanol cytochrome-c oxidoreductase activity	2
2-deoxyglucose-6-phosphatase activity	2
2-furoate-CoA ligase activity	2
2-hydroxy-3-keto-5-methylthiopentenyl-1-phosphate phosphatase activity	2
2-hydroxy-3-oxopropionate reductase activity	2
2-hydroxy-6-oxonona-2,4,7-trienedioate hydrolase activity	2
2-hydroxymethylglutarate dehydrogenase activity	2
2-methylisocitrate dehydratase activity	2
2-succinyl-5-enolpyruvyl-6-hydroxy-3-cyclohexene-1-carboxylic-acid synthase activity	2
2,3-bisphosphoglycerate-dependent phosphoglycerate mutase activity	2
2,3-dihydro-2,3-dihydroxybenzoate dehydrogenase activity	2
2,4-diaminopentanoate dehydrogenase activity	2
23S rRNA (adenine(1618)-N(6))-methyltransferase activity	2
3-hydroxyacyl-[acyl-carrier-protein] dehydratase activity	2
4-hydroxy-3-methylbut-2-en-1-yl diphosphate reductase activity	2
4-hydroxybenzoyl-CoA thioesterase activity	2
4-oxalocrotonate decarboxylase activity	2
4,5-dihydroxyphthalate decarboxylase activity	2
5-carboxymethyl-2-hydroxymuconic-semialdehyde dehydrogenase activity	2
6-aminohexanoate-dimer hydrolase activity	2
acetoacetate-CoA ligase activity	2
acetyl-CoA carboxylase activity	2
actin filament binding	2
adenosine deaminase activity	2
ADP-glyceromanno-heptose 6-epimerase activity	2
ADP-specific glucokinase activity	2
ADP binding	2
agmatine deiminase activity	2
aldehyde-lyase activity	2
aldehyde dehydrogenase [NAD(P)+] activity	2
aldose 1-epimerase activity	2
allantoate deiminase activity	2
allantoicase activity	2
allophanate hydrolase activity	2
alpha-glucuronidase activity	2
alpha-L-fucosidase activity	2
altronate dehydratase activity	2
aminoacyl-tRNA editing activity	2
ammonium transmembrane transporter activity	2
anthranilate synthase activity	2
arachidonic acid omega-hydroxylase activity	2
arginine binding	2
ATP-dependent peptidase activity	2
ATP:3'-cytidine-cytidine-tRNA adenylyltransferase activity	2
ATPase activity, coupled to transmembrane movement of ions, phosphorylative mechanism	2
auxin efflux transmembrane transporter activity	2
benzodiazepine receptor binding	2
beta-aspartyl-peptidase activity	2
beta-glucan-transporting ATPase activity	2
biotin binding	2
biotin carboxylase activity	2
biotin synthase activity	2
biotin transporter activity	2
biphenyl 2,3-dioxygenase activity	2
calcium- and calmodulin-responsive adenylate cyclase activity	2
calcium activated cation channel activity	2
cannabinoid receptor activity	2
capsular-polysaccharide-transporting ATPase activity	2
carotene 7,8-desaturase activity	2
cation-transporting ATPase activity	2
chloromuconate cycloisomerase activity	2
cholestenol delta-isomerase activity	2
choline-sulfatase activity	2
chorismate mutase activity	2
citryl-CoA lyase activity	2
cobalt ion transmembrane transporter activity	2
complement component C5a receptor activity	2
copper ion binding	2
creatininase activity	2
crotonyl-CoA reductase activity	2
cyclic 2,3-diphosphoglycerate synthetase activity	2
cyclopentanol dehydrogenase activity	2
cysteine-type endopeptidase activity involved in execution phase of apoptosis	2
cytidine deaminase activity	2
cytokine activity	2
cytokine receptor binding	2
cytosine deaminase activity	2
D-amino-acid dehydrogenase activity	2
D-lactate dehydrogenase activity	2
D-ornithine 4,5-aminomutase activity	2
damaged DNA binding	2
deoxyribonuclease activity	2
diguanylate cyclase activity	2
dihydroneopterin aldolase activity	2
DNA binding	2
DNA polymerase processivity factor activity	2
DNA primase activity	2
dol-P-Man:Man(5)GlcNAc(2)-PP-Dol alpha-1,3-mannosyltransferase activity	2
dolichol kinase activity	2
double-stranded RNA adenosine deaminase activity	2
efflux transmembrane transporter activity	2
electron transporter, transferring electrons within the cyclic electron transport pathway of photosynthesis activity	2
endodeoxyribonuclease activity	2
endonuclease activity, active with either ribo- or deoxyribonucleic acids and producing 3'-phosphomonoesters	2
energy transducer activity	2
enzyme activator activity	2
enzyme inhibitor activity	2
erythritol kinase activity	2
erythronolide synthase activity	2
ethanol cytochrome-c oxidoreductase activity	2
ethanolamine ammonia-lyase activity	2
ethylene receptor activity	2
exo-poly-alpha-galacturonosidase activity	2
exonuclease activity	2
FAD binding	2
fatty-acyl-CoA reductase (alcohol-forming) activity	2
fatty acid synthase activity	2
flavin adenine dinucleotide binding	2
formaldehyde dehydrogenase activity	2
formate dehydrogenase (cytochrome-c-553) activity	2
formylmethanofuran dehydrogenase activity	2
four-way junction DNA binding	2
G-protein coupled amine receptor activity	2
G-protein coupled GABA receptor activity	2
galactarate dehydratase activity	2
galactitol transmembrane transporter activity	2
glucosamine-1-phosphate N-acetyltransferase activity	2
glucose-6-phosphate 1-epimerase activity	2
glutamate-1-semialdehyde 2,1-aminomutase activity	2
glutamate-methylamine ligase activity	2
glutarate-semialdehyde dehydrogenase activity	2
glutathione hydrolase activity	2
glycerol-3-phosphate-transporting ATPase activity	2
glycerol dehydrogenase [NAD+] activity	2
glycolaldehyde dehydrogenase activity	2
growth hormone-releasing hormone activity	2
guanosine phosphorylase activity	2
haloacetate dehalogenase activity	2
hemoglobin binding	2
heparan sulfate 6-O-sulfotransferase activity	2
heptose-1-phosphate adenylyltransferase activity	2
histone methyltransferase activity (H3-K36 specific)	2
histone methyltransferase activity (H3-K79 specific)	2
histone methyltransferase activity (H4-R3 specific)	2
host cell surface receptor binding	2
Hsp90 protein binding	2
hydrolase activity, hydrolyzing O-glycosyl compounds	2
hydroxybutyrate-dimer hydrolase activity	2
hydroxymethylglutaryl-CoA reductase (NADPH) activity	2
hydroxymethylpyrimidine kinase activity	2
hydroxypyruvate isomerase activity	2
hydroxyquinol 1,2-dioxygenase activity	2
identical protein binding	2
IMP 5'-nucleotidase activity	2
inositol 1,4,5 trisphosphate binding	2
inositol 2-dehydrogenase activity	2
interleukin-1 receptor activity	2
interleukin-1 receptor binding	2
interleukin-12 receptor binding	2
interleukin-17 receptor activity	2
intramolecular transferase activity	2
isochorismate pyruvate lyase activity	2
kynureninase activity	2
kynurenine aminotransferase activity	2
L-amino acid efflux transmembrane transporter activity	2
L-arabinose 1-dehydrogenase (NAD+) activity	2
L-arabinose isomerase activity	2
L-ascorbic acid binding	2
L-fucose isomerase activity	2
L-lactate dehydrogenase activity	2
L-rhamnonate dehydratase activity	2
large ribosomal subunit rRNA binding	2
ligand-dependent nuclear receptor transcription coactivator activity	2
lipid transporter activity	2
lipopolysaccharide binding	2
lycopene beta cyclase activity	2
Lys48-specific deubiquitinase activity	2
lysine decarboxylase activity	2
lysyltransferase activity	2
lytic transglycosylase activity	2
malate dehydrogenase (menaquinone) activity	2
malonate-semialdehyde dehydrogenase (acetylating) activity	2
maltose-6'-phosphate glucosidase activity	2
maltose-transporting ATPase activity	2
maltose O-acetyltransferase activity	2
mannitol 2-dehydrogenase activity	2
MAP kinase kinase kinase kinase activity	2
metal ion binding	2
metallodipeptidase activity	2
metalloendopeptidase activity	2
metalloendopeptidase inhibitor activity	2
metallopeptidase activity	2
methane monooxygenase activity	2
methanol ferricytochrome-c oxidoreductase activity	2
methylenetetrahydrofolate dehydrogenase (NADP+) activity	2
methyltransferase activity	2
MHC class II protein binding	2
microtubule-severing ATPase activity	2
microtubule binding	2
N-acyl-D-amino-acid deacylase activity	2
N-acylphosphatidylethanolamine-specific phospholipase D activity	2
N-carbamoyl-L-amino-acid hydrolase activity	2
N-methyl-L-amino-acid oxidase activity	2
NADH pyrophosphatase activity	2
nascent polypeptide-associated complex binding	2
NEDD8 activating enzyme activity	2
neopullulanase activity	2
neurexin family protein binding	2
nitrate reductase (cytochrome) activity	2
nitric oxide dioxygenase activity	2
nitronate monooxygenase activity	2
nucleoside-triphosphate diphosphatase activity	2
oleate hydratase activity	2
oxidoreductase activity	2
oxidoreductase activity, acting on single donors with incorporation of molecular oxygen	2
oxo-acid-lyase activity	2
oxygen binding	2
pantothenate transmembrane transporter activity	2
phenylacetone monooxygenase activity	2
phosphate butyryltransferase activity	2
phosphatidylinositol-3-phosphate binding	2
phosphatidylinositol 3-kinase binding	2
phosphatidylinositol 3-kinase regulator activity	2
phosphoglucosamine mutase activity	2
phosphomethylpyrimidine kinase activity	2
phosphonopyruvate decarboxylase activity	2
poly-ADP-D-ribose binding	2
polyphosphate:AMP phosphotransferase activity	2
porin activity	2
potassium ion transmembrane transporter activity	2
precorrin-2 C20-methyltransferase activity	2
precorrin-4 C11-methyltransferase activity	2
prenylcysteine oxidase activity	2
prephenate dehydratase activity	2
prephenate dehydrogenase (NADP+) activity	2
propionate-CoA ligase activity	2
prostaglandin E receptor activity	2
prostaglandin F receptor activity	2
protein-arginine deiminase activity	2
protein-arginine omega-N asymmetric methyltransferase activity	2
protein C-terminal leucine carboxyl O-methyltransferase activity	2
protein kinase A regulatory subunit binding	2
protein kinase activity	2
protein tyrosine kinase collagen receptor activity	2
pseudouridine kinase activity	2
purine nucleobase transmembrane transporter activity	2
pyridoxal 4-dehydrogenase activity	2
pyridoxal 5'-phosphate synthase (glutamine hydrolysing) activity	2
pyrimidine-nucleoside phosphorylase activity	2
pyrroloquinoline-quinone synthase activity	2
pyruvate carboxylase activity	2
pyruvate dehydrogenase activity	2
Ral guanyl-nucleotide exchange factor activity	2
Ran GTPase binding	2
receptor binding	2
receptor signaling complex scaffold activity	2
Rho guanyl-nucleotide exchange factor activity	2
ribonuclease P activity	2
ribosomal-protein-alanine N-acetyltransferase activity	2
ribosome binding	2
RNA-dependent ATPase activity	2
RNA polymerase I CORE element sequence-specific DNA binding	2
ryanodine-sensitive calcium-release channel activity	2
S-adenosylhomocysteine deaminase activity	2
S-adenosylmethionine-dependent methyltransferase activity	2
second spliceosomal transesterification activity	2
serine-type endopeptidase activity	2
signal recognition particle binding	2
signaling receptor activity	2
single-strand break-containing DNA binding	2
single-stranded DNA 5'-3' exodeoxyribonuclease activity	2
single-stranded DNA endodeoxyribonuclease activity	2
single-stranded DNA exodeoxyribonuclease activity	2
single-stranded RNA binding	2
small protein activating enzyme activity	2
small ribosomal subunit rRNA binding	2
sodium ion transmembrane transporter activity	2
sodium:bicarbonate symporter activity	2
solute:proton antiporter activity	2
sphingomyelin phosphodiesterase D activity	2
starch binding	2
sterol binding	2
steryl-beta-glucosidase activity	2
structural constituent of egg coat	2
succinate-semialdehyde dehydrogenase [NAD(P)+] activity	2
succinyl-diaminopimelate desuccinylase activity	2
sulfate transmembrane transporter activity	2
sulfite oxidase activity	2
sulfoacetaldehyde acetyltransferase activity	2
sulfuric ester hydrolase activity	2
sulfurtransferase activity	2
tagatose-6-phosphate kinase activity	2
tartrate decarboxylase activity	2
tartrate dehydrogenase activity	2
taurine-pyruvate aminotransferase activity	2
telomeric DNA binding	2
tetraacyldisaccharide 4'-kinase activity	2
thiamine-transporting ATPase activity	2
thiamine binding	2
thiol oxidase activity	2
thyroid hormone binding	2
thyrotropin-releasing hormone activity	2
toxic substance binding	2
trans-L-3-hydroxyproline dehydratase activity	2
transcription coactivator activity	2
transcription corepressor activity	2
transferase activity, transferring acyl groups	2
transferase activity, transferring aldehyde or ketonic groups	2
transferase activity, transferring alkyl or aryl (other than methyl) groups	2
transferase activity, transferring selenium-containing groups	2
translation elongation factor activity	2
translation initiation factor activity	2
translation release factor activity	2
transmembrane transporter activity	2
transposase activity	2
trehalose transmembrane transporter activity	2
trimethylamine dehydrogenase activity	2
tRNA (adenine-N6-)-methyltransferase activity	2
tRNA (uracil) methyltransferase activity	2
tyrosine-based site-specific recombinase activity	2
ubiquitin conjugating enzyme activity	2
UDP-galactopyranose mutase activity	2
undecaprenyl-phosphate 4-deoxy-4-formamido-L-arabinose transferase activity	2
urea transmembrane transporter activity	2
uridine nucleosidase activity	2
vasopressin receptor activity	2
voltage-gated chloride channel activity	2
voltage-gated ion channel activity	2
voltage-gated proton channel activity	2
Y-form DNA binding	2
zinc-transporting ATPase activity	2
(R)-citramalate synthase activity	1
1-acyl-2-lysophosphatidylserine acylhydrolase activity	1
1-phosphatidylinositol binding	1
1,3-beta-glucanosyltransferase activity	1
1,4-dihydroxy-2-naphthoate octaprenyltransferase activity	1
16S rRNA (adenine(1518)-N(6)/adenine(1519)-N(6))-dimethyltransferase activity	1
16S rRNA (guanine(1207)-N(2))-methyltransferase activity	1
16S rRNA (guanine(966)-N(2))-methyltransferase activity	1
18S rRNA (adenine(1779)-N(6)/adenine(1780)-N(6))-dimethyltransferase activity	1
2'-5'-RNA ligase activity	1
2-desacetyl-2-hydroxyethyl bacteriochlorophyllide a dehydrogenase activity	1
2-hydroxychromene-2-carboxylate isomerase activity	1
2-keto-3-deoxygluconate aldolase activity	1
2-keto-3-deoxygluconate:proton symporter activity	1
2-octaprenyl-6-methoxy-1,4-benzoquinone methyltransferase activity	1
2-octaprenyl-6-methoxyphenol hydroxylase activity	1
2-pyrone-4,6-dicarboxylate lactonase activity	1
2,3-bisphosphoglycerate-independent phosphoglycerate mutase activity	1
2,4-dihydroxyhept-2-ene-1,7-dioate aldolase activity	1
23S rRNA (adenine(2030)-N(6))-methyltransferase activity	1
23S rRNA (guanine(1835)-N(2))-methyltransferase activity	1
23S rRNA (guanine(2445)-N(2))-methyltransferase activity	1
3'-5'-exodeoxyribonuclease activity	1
3'-5'-exoribonuclease activity	1
3'-5' exonuclease activity	1
3-carboxymuconate cycloisomerase type II activity	1
3-chloroallyl aldehyde dehydrogenase activity	1
3-deoxy-manno-octulosonate-8-phosphatase activity	1
3-hydroxy-behenoyl-CoA dehydratase activity	1
3-hydroxy-lignoceroyl-CoA dehydratase activity	1
3-hydroxybutyrate dehydrogenase activity	1
3-hydroxyisobutyrate dehydrogenase activity	1
3-oxo-arachidoyl-CoA synthase activity	1
3-oxo-cerotoyl-CoA synthase activity	1
3-oxo-lignoceronyl-CoA synthase activity	1
3-oxo-pimeloyl-[acp] methyl ester reductase activity	1
3-oxoadipyl-CoA thiolase activity	1
3,4-dihydroxy-2-butanone-4-phosphate synthase activity	1
3,4-dihydroxy-5-polyprenylbenzoic acid O-methyltransferase activity	1
4-acetamido-4,6-dideoxy-D-galactose transferase activity	1
4-aminobutyrate:pyruvate transaminase activity	1
4-hydroxybenzoate decaprenyltransferase activity	1
4-hydroxyphenylacetate transmembrane transporter activity	1
5'-3' exodeoxyribonuclease activity	1
5'-3' exonuclease activity	1
5'-3' exoribonuclease activity	1
5'-deoxyadenosine deaminase activity	1
5'-flap endonuclease activity	1
5'-methylthioadenosine deaminase activity	1
5-amino-4-imidazole carboxylate lyase activity	1
5,10-methylenetetrahydrofolate-dependent methyltransferase activity	1
5,10-methylenetetrahydrofolate-dependent tRNA (m5U54) methyltransferase activity	1
5S rRNA binding	1
6-carboxy-5,6,7,8-tetrahydropterin synthase activity	1
6,7-dimethyl-8-ribityllumazine synthase activity	1
7S RNA binding	1
8-oxo-dGDP phosphatase activity	1
acetate transmembrane transporter activity	1
acetoin dehydrogenase activity	1
acetyl-CoA transporter activity	1
acetylcholine-gated cation channel activity	1
acetylcholine receptor regulator activity	1
acetylgalactosaminyltransferase activity	1
acetylglucosaminyltransferase activity	1
acetyltransferase activity	1
acid-amino acid ligase activity	1
acid-ammonia (or amide) ligase activity	1
acid-thiol ligase activity	1
ACP phosphopantetheine attachment site binding involved in fatty acid biosynthetic process	1
actin binding	1
actin monomer binding	1
acyloxyacyl hydrolase activity	1
adenyl-nucleotide exchange factor activity	1
adenyl nucleotide binding	1
adenyl ribonucleotide binding	1
adenylyltransferase activity	1
adrenergic receptor activity	1
alanine racemase activity	1
alanine:sodium symporter activity	1
aliphatic nitrilase activity	1
alkali metal ion binding	1
alkyl hydroperoxide reductase activity	1
allantoin racemase activity	1
allantoinase activity	1
allene-oxide cyclase activity	1
alpha-1,2-mannosyltransferase activity	1
alpha-1,4-glucan synthase activity	1
alpha-1,6-mannosyltransferase activity	1
alpha-D-ribose 1-methylphosphonate 5-phosphate C-P-lyase activity	1
alpha-D-ribose 1-methylphosphonate 5-triphosphate synthase activity	1
alpha-glucosidase activity	1
alpha-ketoacid dehydrogenase activity	1
alpha-methylacyl-CoA racemase activity	1
alpha-tubulin binding	1
alpha,alpha-trehalase activity	1
alpha1-adrenergic receptor activity	1
alpha2-adrenergic receptor activity	1
alternative oxidase activity	1
amide binding	1
amide transmembrane transporter activity	1
amidine-lyase activity	1
amidinotransferase activity	1
amino-acid racemase activity	1
amino acid-transporting ATPase activity	1
amino acid binding	1
amino acid kinase activity	1
aminopeptidase activity	1
ammonia-lyase activity	1
AMP binding	1
anaphase-promoting complex binding	1
anion binding	1
anion transmembrane transporter activity	1
antibiotic transporter activity	1
antioxidant activity	1
antisigma factor binding	1
AP-1 adaptor complex binding	1
arabinose transmembrane transporter activity	1
arabinosyltransferase activity	1
ARF guanyl-nucleotide exchange factor activity	1
aromatase activity	1
Arp2/3 complex binding	1
arsenate reductase (glutaredoxin) activity	1
[truncated: 978 more rows]
