# Supplementary material for: Comparative Transcriptomes of the Body Wall of Wild and Farmed Sea Cucumber Isostichopus badionotus
Source: Int J Mol Sci. 2021 Apr 9;22(8):3882. doi: 10.3390/ijms22083882 (PMC8070510; doi:10.3390/ijms22083882)
Supplement: Supplementary file 1 [file ijms-22-03882-s001.zip › Supplementary Table S8..xlsx]

## Sheet: original 
Assembled transcript	logFC	logCPM	PValue	FDR	NT Hit	Description	Gene name
Locus_120434_Transcript_1/1_Confidence_1.000_Length_110	-8.24017	9.73439	3.9e-17	3.13e-14	NA	NA
Locus_120507_Transcript_1/1_Confidence_1.000_Length_112	-7.66814	7.28378	7.44e-17	5.08e-14	NA	NA
Locus_121106_Transcript_1/1_Confidence_1.000_Length_110	-7.59589	7.81136	1.55e-12	2.16e-10	NA	NA
Locus_336_Transcript_35/44_Confidence_0.108_Length_1396	-7.26967	5.97969	0.000130127	0.000930512	NA	NA
Locus_121351_Transcript_1/1_Confidence_1.000_Length_100	-6.90657	6.06656	4.19e-09	1.84e-07	NA	NA
Locus_67951_Transcript_1/2_Confidence_1.000_Length_150	-6.80825	7.11961	8.06e-16	3.63e-13	NA	NA
Locus_121898_Transcript_1/1_Confidence_1.000_Length_119	-6.77351	9.51654	2.18e-15	7.46e-13	NA	NA
Locus_120510_Transcript_1/1_Confidence_1.000_Length_113	-6.68502	8.47186	2.65e-14	5.97e-12	NA	NA
Locus_19663_Transcript_17/26_Confidence_0.081_Length_244	-6.41204	6.80261	4.82e-11	3.72e-09	NA	NA
Locus_129992_Transcript_1/1_Confidence_1.000_Length_101	-6.37107	5.58031	7.1e-07	1.33e-05	NA	NA
Locus_122726_Transcript_1/1_Confidence_1.000_Length_103	-6.18855	5.92162	9.18e-07	1.64e-05	NA	NA
Locus_19430_Transcript_9/9_Confidence_0.077_Length_115	-6.09747	6.29755	3.33e-12	3.94e-10	NA	NA
Locus_21052_Transcript_4/4_Confidence_0.429_Length_121	-5.94793	6.17244	3.38e-16	1.64e-13	NA	NA
Locus_68152_Transcript_1/1_Confidence_1.000_Length_167	-5.8586	5.29863	7.49e-07	1.39e-05	NA	NA
Locus_120715_Transcript_1/1_Confidence_1.000_Length_137	-5.77968	6.46384	1.42e-10	9.45e-09	KX789487.1	Apostichopus japonicus collagen mRNA, complete cds
Locus_1399_Transcript_18/24_Confidence_0.122_Length_4121	-5.757	6.49449	1.31e-12	1.88e-10	NA	NA
Locus_95530_Transcript_1/1_Confidence_1.000_Length_108	-5.73968	4.34377	1.91e-06	3.04e-05	NA	NA
Locus_126862_Transcript_1/1_Confidence_1.000_Length_100	-5.73359	5.88063	2.4e-15	7.9e-13	NA	NA
Locus_21580_Transcript_4/4_Confidence_0.267_Length_130	-5.69935	6.18014	6.03e-12	6.63e-10	NA	NA
Locus_93187_Transcript_1/1_Confidence_1.000_Length_112	-5.52664	7.28615	2.15e-11	1.92e-09	NA	NA
Locus_126412_Transcript_1/1_Confidence_1.000_Length_104	-5.50801	5.30961	5.06e-12	5.73e-10	NA	NA
Locus_129414_Transcript_1/1_Confidence_1.000_Length_118	-5.45857	5.817	1.21e-18	1.49e-15	NA	NA
Locus_25649_Transcript_2/5_Confidence_0.500_Length_800	-5.4059	5.42175	8.25e-11	5.81e-09	XM_025062080.1	PREDICTED: Cynoglossus semilaevis collagen alpha-1(XI) chain-like (LOC103390068), mRNA
Locus_1_Transcript_18/22_Confidence_0.013_Length_768	-5.36053	5.35018	3.38e-23	1.25e-19	NA	NA
Locus_56696_Transcript_2/3_Confidence_0.750_Length_126	-5.15497	4.96096	6.37e-08	1.81e-06	NA	NA
Locus_1445_Transcript_11/15_Confidence_0.125_Length_537	-5.13689	5.93389	1.29e-15	5.18e-13	NA	NA
Locus_130768_Transcript_1/1_Confidence_1.000_Length_112	-5.12505	5.32452	3.15e-15	9.81e-13	NA	NA
Locus_120865_Transcript_1/1_Confidence_1.000_Length_104	-5.10944	6.84766	1.87e-06	2.99e-05	NA	NA
Locus_121541_Transcript_1/1_Confidence_1.000_Length_136	-5.0892	4.86472	4.59e-10	2.69e-08	NA	NA
Locus_83653_Transcript_1/1_Confidence_1.000_Length_132	-5.08181	4.5768	1.26e-13	2.37e-11	NA	NA
Locus_126921_Transcript_1/1_Confidence_1.000_Length_127	-5.0764	5.30434	3.45e-09	1.58e-07	NA	NA
Locus_2092_Transcript_1/6_Confidence_0.600_Length_139	-5.05737	3.92655	1.49e-06	2.47e-05	NA	NA
Locus_9919_Transcript_10/19_Confidence_0.250_Length_3240	-5.04244	4.9456	0.000292767	0.00179563	NA	NA
Locus_121385_Transcript_1/1_Confidence_1.000_Length_112	-5.03626	7.13349	1.7e-10	1.11e-08	NA	NA
Locus_2950_Transcript_2/3_Confidence_0.667_Length_818	-4.99251	4.65584	1.89e-13	3.46e-11	NA	NA
Locus_129784_Transcript_1/1_Confidence_1.000_Length_124	-4.85703	4.49898	8.72e-15	2.3e-12	NA	NA
Locus_18401_Transcript_1/1_Confidence_0.000_Length_2133	-4.83625	4.82317	7.07e-08	1.95e-06	NA	NA
Locus_121075_Transcript_1/1_Confidence_1.000_Length_101	-4.81822	7.59748	1.46e-09	7.51e-08	KX789487.1	Apostichopus japonicus collagen mRNA, complete cds
Locus_650_Transcript_20/20_Confidence_0.000_Length_282	-4.80795	4.94149	8.37e-24	3.86e-20	NA	NA
Locus_84831_Transcript_1/1_Confidence_1.000_Length_178	-4.79748	5.84057	1.45e-08	5.09e-07	NA	NA
Locus_4140_Transcript_1/3_Confidence_0.750_Length_2779	-4.76557	4.35433	5.48e-10	3.12e-08	NA	NA
Locus_4884_Transcript_19/21_Confidence_0.061_Length_2281	-4.76202	3.50465	1.2e-11	1.19e-09	NA	NA
Locus_90483_Transcript_1/1_Confidence_1.000_Length_100	-4.74616	3.85817	3.42e-07	7.18e-06	NA	NA
Locus_8155_Transcript_59/60_Confidence_0.011_Length_1183	-4.69542	5.22235	2.93e-13	4.91e-11	NA	NA
Locus_121087_Transcript_1/1_Confidence_1.000_Length_159	-4.69442	8.57778	4.36e-09	1.9e-07	KX789487.1	Apostichopus japonicus collagen mRNA, complete cds
Locus_124664_Transcript_1/1_Confidence_1.000_Length_113	-4.6843	6.40073	3.12e-11	2.62e-09	NA	NA
Locus_70142_Transcript_1/1_Confidence_0.500_Length_116	-4.67906	4.25819	1.17e-13	2.25e-11	NA	NA
Locus_4415_Transcript_1/1_Confidence_0.000_Length_779	-4.66433	4.06099	9.68e-21	1.62e-17	NA	NA
Locus_650_Transcript_7/20_Confidence_0.286_Length_1552	-4.65865	6.67794	3.75e-27	3.46e-23	NA	NA
Locus_129680_Transcript_1/1_Confidence_1.000_Length_107	-4.63905	3.82037	1.9e-06	3.02e-05	NA	NA
Locus_75_Transcript_47/60_Confidence_0.096_Length_369	-4.62405	5.25263	4.78e-18	4.83e-15	NA	NA
Locus_19474_Transcript_5/11_Confidence_0.500_Length_317	-4.58766	7.14443	2.6e-19	3.43e-16	NA	NA
Locus_121203_Transcript_1/1_Confidence_1.000_Length_106	-4.58396	7.0857	5.3e-09	2.21e-07	KX789487.1	Apostichopus japonicus collagen mRNA, complete cds
Locus_2657_Transcript_2/4_Confidence_0.600_Length_380	-4.57033	4.70118	6.58e-12	7.18e-10	NA	NA
Locus_17363_Transcript_10/10_Confidence_0.091_Length_107	-4.5575	5.19015	2.63e-07	5.83e-06	NA	NA
Locus_384_Transcript_17/19_Confidence_0.107_Length_162	-4.51397	7.74605	6.59e-14	1.37e-11	NA	NA
Locus_1445_Transcript_12/15_Confidence_0.188_Length_280	-4.51101	5.35971	3.19e-15	9.81e-13	NA	NA
Locus_1500_Transcript_27/28_Confidence_0.025_Length_1989	-4.47805	4.43225	2.08e-16	1.16e-13	NA	NA
Locus_1445_Transcript_3/15_Confidence_0.375_Length_528	-4.46672	5.04382	5.85e-16	2.7e-13	NA	NA
Locus_2496_Transcript_1/94_Confidence_0.034_Length_176	-4.45089	5.72933	6.98e-07	1.31e-05	NA	NA
Locus_104366_Transcript_1/1_Confidence_1.000_Length_152	-4.40207	7.83903	0.000270035	0.00168023	NA	NA
Locus_2496_Transcript_33/94_Confidence_0.020_Length_172	-4.40011	5.05037	7.46e-10	4.16e-08	NA	NA
Locus_1096_Transcript_14/26_Confidence_0.256_Length_3012	-4.39788	7.76094	5.33e-08	1.54e-06	NA	NA
Locus_6481_Transcript_24/25_Confidence_0.333_Length_147	-4.39755	5.73498	8.45e-06	0.000101483	NA	NA
Locus_3536_Transcript_11/12_Confidence_0.083_Length_286	-4.39106	5.83471	1.16e-12	1.68e-10	NA	NA
Locus_20326_Transcript_1/1_Confidence_0.800_Length_423	-4.39014	7.38357	5.08e-09	2.14e-07	NA	NA
Locus_709_Transcript_7/24_Confidence_0.054_Length_783	-4.37709	4.76504	2.17e-09	1.05e-07	NA	NA
Locus_5642_Transcript_33/55_Confidence_0.042_Length_287	-4.36609	4.68214	4.37e-05	0.000387516	NA	NA
Locus_8150_Transcript_3/4_Confidence_0.850_Length_136	-4.36591	3.65978	3.62e-10	2.17e-08	NA	NA
Locus_1026_Transcript_25/25_Confidence_0.048_Length_2443	-4.35707	5.94202	1.69e-10	1.1e-08	NA	NA
Locus_2237_Transcript_3/9_Confidence_0.087_Length_1263	-4.34497	5.2495	1.6e-15	5.89e-13	NA	NA
Locus_77_Transcript_2/56_Confidence_0.169_Length_292	-4.33765	5.78662	0.000122352	0.000885208	NA	NA
Locus_122030_Transcript_1/1_Confidence_1.000_Length_119	-4.33758	3.82711	2.52e-19	3.43e-16	NA	NA
Locus_19502_Transcript_1/3_Confidence_0.750_Length_470	-4.33553	5.53279	1.19e-09	6.27e-08	NA	NA
Locus_1916_Transcript_71/73_Confidence_0.033_Length_1767	-4.32203	5.66083	1.77e-05	0.000186013	NA	NA
Locus_88288_Transcript_1/1_Confidence_1.000_Length_181	-4.31725	3.87692	1.46e-10	9.72e-09	NA	NA
Locus_995_Transcript_33/66_Confidence_0.110_Length_642	-4.29192	4.48807	2.79e-11	2.39e-09	NA	NA
Locus_6764_Transcript_16/19_Confidence_0.097_Length_4941	-4.29178	4.59259	4.9e-09	2.08e-07	NA	NA
Locus_19426_Transcript_1/6_Confidence_0.455_Length_411	-4.27835	8.53806	6.97e-08	1.93e-06	XM_002736281.3	PREDICTED: Saccoglossus kowalevskii SCO-spondin (LOC100313725), mRNA
Locus_81785_Transcript_1/1_Confidence_1.000_Length_122	-4.27553	4.27657	3.62e-10	2.17e-08	NA	NA
Locus_21083_Transcript_2/2_Confidence_0.571_Length_1463	-4.26939	6.20853	7.85e-15	2.13e-12	NA	NA
Locus_75_Transcript_58/60_Confidence_0.058_Length_288	-4.26115	6.42968	1.92e-16	1.14e-13	NA	NA
Locus_126912_Transcript_1/1_Confidence_1.000_Length_123	-4.25338	3.95316	1.18e-08	4.34e-07	NA	NA
Locus_123092_Transcript_1/1_Confidence_1.000_Length_105	-4.24105	6.68497	2.07e-11	1.86e-09	NA	NA
Locus_5879_Transcript_6/9_Confidence_0.600_Length_928	-4.23243	4.46809	2.53e-15	8.17e-13	NA	NA
Locus_7776_Transcript_1/25_Confidence_0.073_Length_1421	-4.231	5.09934	7.41e-17	5.08e-14	NA	NA
Locus_94547_Transcript_1/1_Confidence_1.000_Length_116	-4.2131	3.90334	0.000277742	0.00171776	NA	NA
Locus_1_Transcript_2/22_Confidence_0.063_Length_977	-4.21165	4.2162	1.52e-11	1.47e-09	NA	NA
Locus_9667_Transcript_7/7_Confidence_0.143_Length_1972	-4.20278	4.28746	6.62e-07	1.25e-05	NA	NA
Locus_2789_Transcript_1/2_Confidence_0.333_Length_541	-4.20113	4.10652	2.83e-21	6.52e-18	NA	NA
Locus_962_Transcript_4/13_Confidence_0.214_Length_2862	-4.16157	6.34226	6.41e-14	1.34e-11	NA	NA
Locus_1250_Transcript_12/14_Confidence_0.231_Length_438	-4.15375	4.9462	3.64e-13	5.89e-11	NA	NA
Locus_4506_Transcript_27/47_Confidence_0.229_Length_3663	-4.15	7.88382	5.34e-09	2.22e-07	XM_011451163.2	PREDICTED: Crassostrea gigas sodium- and chloride-dependent glycine transporter 1 (LOC105343702), mRNA
Locus_3808_Transcript_11/14_Confidence_0.606_Length_3674	-4.14841	5.84783	2.63e-12	3.3e-10	NA	NA
Locus_103283_Transcript_1/1_Confidence_1.000_Length_132	-4.14545	4.54217	2.97e-05	0.000284381	NA	NA
Locus_3005_Transcript_5/29_Confidence_0.603_Length_2123	-4.14308	4.20872	1.63e-09	8.2e-08	NA	NA
Locus_120374_Transcript_1/1_Confidence_1.000_Length_115	-4.1388	5.20043	2e-09	9.71e-08	NA	NA
Locus_444_Transcript_1/1_Confidence_0.000_Length_251	-4.13425	5.13023	3.72e-14	8.12e-12	NA	NA
Locus_1543_Transcript_14/18_Confidence_0.290_Length_3406	-4.11068	7.46792	2.14e-15	7.46e-13	XM_018507786.1	PREDICTED: Trachymyrmex cornetzi dynein heavy chain 10, axonemal (LOC108761331), mRNA
Locus_968_Transcript_4/13_Confidence_0.839_Length_1251	-4.10865	4.48098	9.84e-12	1.01e-09	NA	NA
Locus_10646_Transcript_7/10_Confidence_0.158_Length_110	-4.10313	5.14436	1.06e-15	4.42e-13	NA	NA
Locus_10145_Transcript_1/2_Confidence_0.333_Length_321	-4.10045	4.50498	3.13e-17	2.63e-14	NA	NA
Locus_19959_Transcript_1/17_Confidence_0.194_Length_131	-4.0967	8.35888	7.81e-08	2.11e-06	NA	NA
Locus_19430_Transcript_2/9_Confidence_0.154_Length_135	-4.0794	4.98243	7.77e-11	5.54e-09	NA	NA
Locus_1202_Transcript_31/37_Confidence_0.047_Length_111	-4.06347	6.21558	3.29e-13	5.41e-11	NA	NA
Locus_5657_Transcript_1/2_Confidence_0.667_Length_408	-4.05602	3.39057	5.77e-11	4.34e-09	NA	NA
Locus_10522_Transcript_1/6_Confidence_0.571_Length_283	-4.04719	3.30028	1.99e-16	1.15e-13	NA	NA
Locus_9324_Transcript_12/12_Confidence_0.840_Length_2150	-4.0369	3.52874	8.93e-07	1.6e-05	XM_005171578.4	PREDICTED: Danio rerio synaptogyrin 1a (syngr1a), transcript variant X1, mRNA
Locus_1189_Transcript_9/9_Confidence_0.214_Length_2788	-4.02192	6.52607	1.98e-12	2.59e-10	NA	NA
Locus_120145_Transcript_1/1_Confidence_1.000_Length_102	-4.02079	9.12638	7.96e-08	2.15e-06	NA	NA
Locus_674_Transcript_25/28_Confidence_0.056_Length_138	-4.01486	3.45677	2.65e-11	2.28e-09	NA	NA
Locus_120363_Transcript_1/1_Confidence_1.000_Length_109	-4.00855	8.31263	4.97e-07	9.84e-06	NA	NA
Locus_6037_Transcript_2/3_Confidence_0.333_Length_2648	-4.00839	4.84011	1.12e-08	4.13e-07	NA	NA
Locus_99_Transcript_34/37_Confidence_0.022_Length_1516	-4.0049	6.2648	0.00221064	0.00921467	NA	NA
Locus_2365_Transcript_1/12_Confidence_0.609_Length_337	-3.99601	5.38217	1.4e-12	2e-10	NA	NA
Locus_8488_Transcript_8/19_Confidence_0.200_Length_3478	-3.98741	3.10373	1e-05	0.000117413	XM_011667571.1	PREDICTED: Strongylocentrotus purpuratus coiled-coil domain-containing protein 170 (LOC593727), mRNA
Locus_119480_Transcript_1/1_Confidence_1.000_Length_118	-3.98675	5.12862	1.94e-24	1.19e-20	NA	NA
Locus_2322_Transcript_11/13_Confidence_0.106_Length_2648	-3.97864	3.06519	0.000566023	0.00304093	NA	NA
Locus_2081_Transcript_7/28_Confidence_0.030_Length_1416	-3.9774	4.40822	1.44e-15	5.43e-13	NA	NA
Locus_645_Transcript_156/158_Confidence_0.005_Length_1367	-3.97478	5.22168	0.000493948	0.00273331	NA	NA
Locus_162_Transcript_1/2_Confidence_0.667_Length_549	-3.95762	3.71401	6.69e-15	1.93e-12	NA	NA
Locus_4629_Transcript_15/25_Confidence_0.574_Length_405	-3.95657	4.35406	0.000419572	0.00238806	NA	NA
Locus_125704_Transcript_1/1_Confidence_1.000_Length_131	-3.95431	4.47757	6.19e-17	4.57e-14	NA	NA
Locus_11106_Transcript_3/8_Confidence_0.250_Length_518	-3.95077	3.73113	9.1e-14	1.81e-11	NA	NA
Locus_75_Transcript_42/60_Confidence_0.038_Length_588	-3.94968	5.52831	9.49e-11	6.56e-09	NA	NA
Locus_2391_Transcript_62/64_Confidence_0.500_Length_913	-3.94813	4.34711	2.12e-13	3.77e-11	NA	NA
Locus_2496_Transcript_68/94_Confidence_0.073_Length_351	-3.94686	6.3876	1.99e-09	9.71e-08	NA	NA
Locus_6173_Transcript_4/7_Confidence_0.714_Length_201	-3.94161	7.93231	0.00112431	0.00530766	NA	NA
Locus_12339_Transcript_1/3_Confidence_0.730_Length_800	-3.93061	5.092	1.09e-07	2.79e-06	NA	NA
Locus_709_Transcript_4/24_Confidence_0.243_Length_3628	-3.92919	5.63948	4.66e-09	1.99e-07	LN590695.1	Cyprinus carpio genome assembly common carp genome, scaffold: LG23, chromosome: 23
Locus_1956_Transcript_62/63_Confidence_0.061_Length_1138	-3.92331	6.1805	4e-11	3.22e-09	NA	NA
Locus_92067_Transcript_1/1_Confidence_1.000_Length_145	-3.91311	8.71715	9.59e-07	1.7e-05	EU822435.1	Isostichopus badionotus isolate FAO44 16S ribosomal RNA gene, partial sequence; mitochondrial
Locus_5302_Transcript_1/4_Confidence_0.333_Length_1515	-3.90227	5.72667	4.57e-11	3.56e-09	NA	NA
Locus_19908_Transcript_5/9_Confidence_0.136_Length_434	-3.8984	5.6257	6.65e-11	4.85e-09	NA	NA
Locus_645_Transcript_119/158_Confidence_0.074_Length_539	-3.89308	3.83085	0.000713026	0.0036755	NA	NA
Locus_120126_Transcript_1/1_Confidence_1.000_Length_123	-3.88796	8.02304	0.00012853	0.00092159	NA	NA
Locus_3303_Transcript_42/43_Confidence_0.161_Length_752	-3.88501	3.91767	1.9e-18	2.19e-15	NA	NA
Locus_7024_Transcript_1/1_Confidence_0.000_Length_278	-3.88199	3.84306	3.4e-12	4e-10	NA	NA
Locus_530_Transcript_5/12_Confidence_0.143_Length_1085	-3.86442	5.58704	0.000733878	0.00375675	NA	NA
Locus_15686_Transcript_1/4_Confidence_0.286_Length_522	-3.84383	3.81418	1.34e-08	4.8e-07	NA	NA
Locus_94559_Transcript_1/1_Confidence_1.000_Length_113	-3.83504	6.30128	0.000775752	0.00392859	NA	NA
Locus_120224_Transcript_1/1_Confidence_1.000_Length_123	-3.83248	8.32212	2.44e-12	3.13e-10	NA	NA
Locus_2385_Transcript_5/30_Confidence_0.103_Length_418	-3.82184	3.92661	1.32e-21	3.48e-18	NA	NA
Locus_20707_Transcript_2/4_Confidence_0.375_Length_147	-3.81983	7.1317	7.8e-05	0.000617925	NA	NA
Locus_121088_Transcript_1/1_Confidence_1.000_Length_137	-3.81787	8.43485	2.11e-07	4.92e-06	NA	NA
Locus_490_Transcript_9/39_Confidence_0.130_Length_2982	-3.80956	5.29299	3.16e-12	3.79e-10	NA	NA
Locus_1586_Transcript_2/8_Confidence_0.129_Length_670	-3.80312	5.003	1.73e-11	1.6e-09	NA	NA
Locus_19120_Transcript_1/1_Confidence_0.000_Length_354	-3.79551	3.24547	1.3e-17	1.14e-14	NA	NA
Locus_7972_Transcript_11/49_Confidence_0.042_Length_1863	-3.78922	4.84393	1.31e-08	4.74e-07	NA	NA
Locus_7086_Transcript_4/6_Confidence_0.286_Length_2212	-3.78311	3.04816	1.02e-05	0.000119026	NA	NA
Locus_1966_Transcript_4/5_Confidence_0.429_Length_1488	-3.78104	4.68806	1.2e-07	3.03e-06	NA	NA
Locus_82298_Transcript_1/1_Confidence_1.000_Length_126	-3.77822	5.79354	3.54e-13	5.77e-11	NA	NA
Locus_274_Transcript_4/6_Confidence_0.429_Length_2409	-3.7676	3.49771	3.06e-13	5.08e-11	XM_022224458.1	PREDICTED: Acanthaster planci enkurin-like (LOC110973559), mRNA
Locus_124699_Transcript_1/1_Confidence_1.000_Length_110	-3.76609	4.79321	2.85e-07	6.2e-06	NA	NA
Locus_119407_Transcript_1/1_Confidence_1.000_Length_127	-3.7651	4.80314	3.01e-11	2.56e-09	NA	NA
Locus_104368_Transcript_1/1_Confidence_1.000_Length_144	-3.76264	5.77411	0.000442505	0.00248971	NA	NA
Locus_21639_Transcript_1/1_Confidence_0.667_Length_544	-3.74474	7.96308	9.83e-07	1.74e-05	XM_025062080.1	PREDICTED: Cynoglossus semilaevis collagen alpha-1(XI) chain-like (LOC103390068), mRNA
Locus_122233_Transcript_1/1_Confidence_1.000_Length_106	-3.74272	9.42556	3.88e-06	5.32e-05	KX789487.1	Apostichopus japonicus collagen mRNA, complete cds
Locus_4059_Transcript_43/107_Confidence_0.028_Length_1185	-3.73546	3.42038	8.89e-07	1.6e-05	NA	NA
Locus_8155_Transcript_21/60_Confidence_0.184_Length_4103	-3.72794	5.3944	1.05e-09	5.65e-08	NA	NA
Locus_530_Transcript_9/12_Confidence_0.625_Length_425	-3.72393	4.43015	0.00370125	0.0139727	NA	NA
Locus_11635_Transcript_16/18_Confidence_0.894_Length_1515	-3.72125	2.09086	0.00736998	0.0241433	NA	NA
Locus_381_Transcript_22/23_Confidence_0.045_Length_1063	-3.71015	4.71791	5.25e-11	4e-09	GU943010.1	Uncultured marine bacterium MedDCM-OCT-S11-C95 genomic sequence
Locus_75_Transcript_44/60_Confidence_0.058_Length_450	-3.69738	5.79588	7.88e-11	5.59e-09	NA	NA
Locus_75_Transcript_20/60_Confidence_0.058_Length_781	-3.68572	4.22571	7.49e-08	2.04e-06	NA	NA
Locus_8875_Transcript_4/8_Confidence_0.429_Length_2547	-3.68223	3.2733	3.52e-15	1.06e-12	NA	NA
Locus_283_Transcript_119/181_Confidence_0.029_Length_4301	-3.67904	3.01036	5.36e-07	1.05e-05	NA	NA
Locus_20223_Transcript_2/2_Confidence_0.500_Length_582	-3.67852	5.86558	8.5e-08	2.26e-06	NA	NA
Locus_75_Transcript_38/60_Confidence_0.038_Length_713	-3.67848	4.2967	1.52e-09	7.76e-08	NA	NA
Locus_645_Transcript_136/158_Confidence_0.111_Length_1367	-3.67315	8.09549	0.000724251	0.00371882	NA	NA
Locus_15322_Transcript_7/8_Confidence_0.315_Length_1354	-3.66913	4.10961	9.61e-06	0.000113344	NA	NA
Locus_4071_Transcript_4/7_Confidence_0.636_Length_425	-3.66375	5.97053	3.48e-16	1.65e-13	NA	NA
Locus_4690_Transcript_4/7_Confidence_0.824_Length_1929	-3.66171	3.79368	1.71e-11	1.6e-09	NA	NA
Locus_1803_Transcript_11/26_Confidence_0.100_Length_3047	-3.65723	4.02632	2.47e-06	3.73e-05	NA	NA
Locus_1854_Transcript_10/31_Confidence_0.212_Length_1057	-3.64937	2.95447	6.7e-08	1.88e-06	NA	NA
Locus_4560_Transcript_1/2_Confidence_0.909_Length_220	-3.64638	5.38287	7.69e-14	1.56e-11	NA	NA
Locus_221_Transcript_26/27_Confidence_0.200_Length_1263	-3.64624	6.58124	4e-07	8.19e-06	NA	NA
Locus_70_Transcript_3/3_Confidence_0.000_Length_439	-3.64551	5.22656	2.93e-13	4.91e-11	NA	NA
Locus_5009_Transcript_22/23_Confidence_0.091_Length_181	-3.64513	2.94786	3.2e-06	4.61e-05	NA	NA
Locus_5048_Transcript_42/50_Confidence_0.363_Length_1721	-3.64059	2.61068	7.16e-07	1.34e-05	NA	NA
Locus_663_Transcript_816/885_Confidence_0.036_Length_3901	-3.6323	4.9492	0.00602458	0.0205676	NA	NA
Locus_89234_Transcript_1/1_Confidence_1.000_Length_173	-3.63211	6.832	0.0120642	0.0357348	NA	NA
Locus_774_Transcript_99/124_Confidence_0.029_Length_797	-3.63079	3.54342	4.24e-17	3.26e-14	NA	NA
Locus_19610_Transcript_1/1_Confidence_0.800_Length_542	-3.62509	6.50926	2.21e-06	3.42e-05	NA	NA
Locus_5257_Transcript_4/5_Confidence_0.400_Length_2470	-3.61695	6.61996	2.78e-09	1.31e-07	NA	NA
Locus_120763_Transcript_1/1_Confidence_1.000_Length_100	-3.61472	4.67783	1.43e-12	2.03e-10	NA	NA
Locus_1019_Transcript_1/2_Confidence_0.333_Length_785	-3.61097	3.64385	1.11e-12	1.62e-10	NA	NA
Locus_1366_Transcript_8/43_Confidence_0.147_Length_1725	-3.6086	8.37651	0.00213267	0.00894828	NA	NA
Locus_19119_Transcript_3/6_Confidence_0.857_Length_290	-3.5887	5.91594	3.88e-09	1.73e-07	NA	NA
Locus_16468_Transcript_9/14_Confidence_0.827_Length_1709	-3.58681	2.92874	0.00143332	0.00646651	NA	NA
Locus_596_Transcript_15/31_Confidence_0.132_Length_246	-3.57551	5.52866	0.0027796	0.011071	NA	NA
Locus_20707_Transcript_1/4_Confidence_0.500_Length_145	-3.57285	7.88278	8.74e-05	0.000675994	NA	NA
Locus_13125_Transcript_4/7_Confidence_0.464_Length_303	-3.56378	4.34894	0.000481937	0.00267415	NA	NA
Locus_2461_Transcript_3/8_Confidence_0.714_Length_1252	-3.56018	5.89217	2.79e-20	4.29e-17	NA	NA
Locus_9241_Transcript_9/13_Confidence_0.190_Length_1150	-3.55894	6.00887	9.33e-05	0.000712481	NA	NA
Locus_75_Transcript_18/60_Confidence_0.231_Length_1343	-3.55063	6.50908	4.69e-08	1.4e-06	NA	NA
Locus_9981_Transcript_14/18_Confidence_0.486_Length_2820	-3.54939	3.58232	0.00014027	0.000989232	NA	NA
Locus_4766_Transcript_38/44_Confidence_0.639_Length_1230	-3.54404	3.94372	8.59e-09	3.35e-07	NA	NA
Locus_1040_Transcript_30/50_Confidence_0.000_Length_704	-3.54326	4.04462	2e-10	1.29e-08	NA	NA
Locus_3401_Transcript_28/51_Confidence_0.022_Length_3270	-3.53836	6.13099	1.78e-06	2.86e-05	NA	NA
Locus_7776_Transcript_20/25_Confidence_0.463_Length_1997	-3.53379	4.35034	4.38e-12	5.08e-10	NA	NA
Locus_2691_Transcript_1/1_Confidence_0.987_Length_457	-3.52973	4.03127	5.6e-11	4.24e-09	NA	NA
Locus_94703_Transcript_1/1_Confidence_1.000_Length_130	-3.52962	6.50598	0.00182783	0.0078844	NA	NA
Locus_134157_Transcript_1/1_Confidence_1.000_Length_107	-3.51924	6.90804	9.15e-21	1.62e-17	NA	NA
Locus_121414_Transcript_1/1_Confidence_1.000_Length_110	-3.51768	9.93842	2.65e-06	3.96e-05	NA	NA
Locus_2437_Transcript_77/78_Confidence_0.033_Length_1498	-3.51684	4.45011	2.79e-10	1.75e-08	NA	NA
Locus_86405_Transcript_1/1_Confidence_1.000_Length_102	-3.51156	3.60939	2.88e-13	4.91e-11	NA	NA
Locus_3434_Transcript_10/24_Confidence_0.038_Length_2418	-3.51083	5.10824	3.09e-08	9.74e-07	NA	NA
Locus_1616_Transcript_5/12_Confidence_0.154_Length_923	-3.50537	3.72987	6.25e-08	1.78e-06	NA	NA
Locus_165_Transcript_11/41_Confidence_0.103_Length_330	-3.50215	4.33292	2.6e-08	8.45e-07	NA	NA
Locus_827_Transcript_9/10_Confidence_0.526_Length_1694	-3.49595	3.77662	7.37e-07	1.37e-05	NA	NA
Locus_2402_Transcript_1/3_Confidence_1.000_Length_1642	-3.49503	5.12703	4.43e-10	2.62e-08	NA	NA
Locus_3618_Transcript_34/35_Confidence_0.091_Length_657	-3.49299	4.94921	1.83e-09	9.08e-08	NA	NA
Locus_5940_Transcript_54/54_Confidence_0.110_Length_1479	-3.49277	2.66239	0.00765544	0.0248566	NA	NA
Locus_6705_Transcript_5/5_Confidence_0.853_Length_2734	-3.48645	4.38037	3.84e-09	1.72e-07	NA	NA
Locus_9641_Transcript_4/7_Confidence_0.474_Length_1847	-3.4825	2.76349	0.00277501	0.0110621	NA	NA
Locus_1830_Transcript_3/3_Confidence_0.167_Length_307	-3.47544	3.42674	2.73e-16	1.44e-13	NA	NA
Locus_2848_Transcript_2/5_Confidence_0.625_Length_228	-3.47452	5.15517	3.25e-06	4.65e-05	NA	NA
Locus_2048_Transcript_87/128_Confidence_0.173_Length_2768	-3.47444	5.40627	1.47e-14	3.63e-12	NA	NA
Locus_3475_Transcript_26/50_Confidence_0.042_Length_1640	-3.46222	2.96831	7.24e-05	0.000580074	NA	NA
Locus_5951_Transcript_2/3_Confidence_0.667_Length_2373	-3.45875	4.62249	3.54e-12	4.13e-10	CP011912.1	Ovis canadensis canadensis isolate 43U chromosome X sequence
Locus_7580_Transcript_17/20_Confidence_0.391_Length_4890	-3.45778	4.25959	2.3e-14	5.24e-12	NA	NA
Locus_129367_Transcript_1/1_Confidence_1.000_Length_109	-3.45419	4.50302	4.65e-23	1.43e-19	NA	NA
Locus_24206_Transcript_1/1_Confidence_0.750_Length_457	-3.44998	6.86062	6.84e-06	8.56e-05	NA	NA
Locus_1916_Transcript_15/73_Confidence_0.054_Length_752	-3.44989	3.72105	0.00162001	0.00715354	NA	NA
Locus_30_Transcript_30/45_Confidence_0.417_Length_842	-3.44406	6.18739	0.00339537	0.0130258	NA	NA
Locus_2527_Transcript_6/51_Confidence_0.012_Length_1314	-3.44336	6.14048	7.42e-11	5.33e-09	NA	NA
Locus_8478_Transcript_1/4_Confidence_0.984_Length_792	-3.43443	2.74721	2.02e-15	7.32e-13	KX525270.1	Isostichopus fuscus microsatellite Ifus201 sequence
Locus_811_Transcript_7/39_Confidence_0.404_Length_583	-3.43287	3.68918	7.51e-05	0.000599828	NA	NA
Locus_95319_Transcript_1/1_Confidence_1.000_Length_125	-3.43257	6.828	0.000141042	0.000992937	NA	NA
Locus_3536_Transcript_9/12_Confidence_0.167_Length_310	-3.43031	5.56055	4.97e-10	2.87e-08	NA	NA
Locus_9523_Transcript_1/4_Confidence_0.826_Length_1575	-3.42689	5.36711	6.2e-07	1.19e-05	NA	NA
Locus_6653_Transcript_103/103_Confidence_0.009_Length_996	-3.42417	3.08311	7.41e-08	2.03e-06	NA	NA
Locus_72_Transcript_132/311_Confidence_0.006_Length_241	-3.4165	5.56802	4.75e-14	1.02e-11	KX874354.1	Isostichopus badionotus voucher UF:4703 cytochrome c oxidase subunit I (COI) gene, partial cds; mitochondrial
Locus_2548_Transcript_1/4_Confidence_0.857_Length_526	-3.40855	4.3575	2.61e-12	3.3e-10	NA	NA
Locus_121153_Transcript_1/1_Confidence_1.000_Length_108	-3.40827	6.75679	5.31e-05	0.000453876	NA	NA
Locus_8031_Transcript_1/2_Confidence_0.667_Length_119	-3.40775	2.85798	2.19e-12	2.85e-10	NA	NA
Locus_2951_Transcript_1/1_Confidence_0.000_Length_1088	-3.40767	4.32429	1.79e-14	4.28e-12	NA	NA
Locus_49616_Transcript_1/1_Confidence_1.000_Length_111	-3.39806	6.10994	3.62e-11	2.97e-09	NA	NA
Locus_452_Transcript_21/23_Confidence_0.085_Length_522	-3.39719	3.79834	7.79e-12	8.36e-10	NA	NA
Locus_3696_Transcript_11/14_Confidence_0.143_Length_2453	-3.38778	3.83478	4.98e-18	4.83e-15	LL319258.1	Anisakis simplex genome assembly A_simplex, scaffold ASIM_scaffold0000080
Locus_75_Transcript_34/60_Confidence_0.115_Length_978	-3.38428	4.05914	3.7e-07	7.68e-06	NA	NA
Locus_24469_Transcript_1/2_Confidence_1.000_Length_433	-3.38425	7.01942	7.63e-06	9.32e-05	NA	NA
Locus_164_Transcript_20/299_Confidence_0.017_Length_1614	-3.38296	3.40989	0.000272691	0.00169243	NA	NA
Locus_1969_Transcript_7/63_Confidence_0.061_Length_2393	-3.38082	4.76297	9.49e-09	3.59e-07	AC159259.2	Mus musculus BAC clone RP24-83G17 from chromosome 3, complete sequence
Locus_3325_Transcript_5/6_Confidence_0.143_Length_964	-3.37952	6.21706	5.29e-13	8.39e-11	NA	NA
Locus_120874_Transcript_1/1_Confidence_1.000_Length_105	-3.37887	8.67437	1.24e-05	0.000139513	NA	NA
Locus_1945_Transcript_4/6_Confidence_0.667_Length_319	-3.37858	6.62584	0.00129651	0.00594711	NA	NA
Locus_8218_Transcript_1/2_Confidence_1.000_Length_616	-3.37817	4.05406	4.52e-12	5.18e-10	NA	NA
Locus_7725_Transcript_57/60_Confidence_0.580_Length_2380	-3.36953	3.74927	3.24e-05	0.000305996	NA	NA
Locus_3407_Transcript_19/21_Confidence_0.200_Length_2795	-3.36372	3.52879	2.79e-08	8.95e-07	XM_015955764.1	PREDICTED: Nothobranchius furzeri thyroid hormone receptor beta (thrb), transcript variant X3, mRNA
Locus_6244_Transcript_6/6_Confidence_0.143_Length_2798	-3.36211	6.11977	1.28e-09	6.63e-08	NA	NA
Locus_126196_Transcript_1/1_Confidence_1.000_Length_137	-3.35967	6.48563	5.86e-11	4.36e-09	NA	NA
Locus_6245_Transcript_19/22_Confidence_0.224_Length_1000	-3.35901	4.48938	3.27e-12	3.89e-10	NA	NA
Locus_1236_Transcript_2/8_Confidence_0.375_Length_1661	-3.3572	5.38016	3.01e-18	3.27e-15	NA	NA
Locus_15734_Transcript_3/10_Confidence_0.778_Length_2127	-3.3534	4.33213	0.00375714	0.0141316	NA	NA
Locus_50_Transcript_253/283_Confidence_0.036_Length_4047	-3.35322	3.75286	4.73e-05	0.000413286	NA	NA
Locus_18544_Transcript_1/9_Confidence_0.526_Length_173	-3.32678	4.27689	0.00098038	0.00474476	NA	NA
Locus_1096_Transcript_24/26_Confidence_0.047_Length_1405	-3.3253	4.30847	5.61e-05	0.000471616	NA	NA
Locus_13998_Transcript_1/5_Confidence_0.667_Length_362	-3.32125	4.19076	7.96e-07	1.45e-05	NA	NA
Locus_3486_Transcript_18/22_Confidence_0.162_Length_825	-3.31962	4.37434	6.5e-15	1.9e-12	NA	NA
Locus_19530_Transcript_1/4_Confidence_0.462_Length_159	-3.31648	7.55839	0.00213075	0.00894228	NA	NA
Locus_75_Transcript_5/60_Confidence_0.077_Length_673	-3.31636	4.84645	1.62e-07	3.9e-06	NA	NA
Locus_124423_Transcript_1/1_Confidence_1.000_Length_135	-3.31619	3.87105	2.43e-06	3.69e-05	NA	NA
Locus_276_Transcript_3/10_Confidence_0.529_Length_888	-3.31607	4.29114	0.000190684	0.00126772	NA	NA
Locus_1916_Transcript_11/73_Confidence_0.098_Length_3685	-3.31087	7.49349	0.000102146	0.00076481	NA	NA
Locus_98793_Transcript_1/1_Confidence_1.000_Length_108	-3.30994	3.13404	8.72e-09	3.39e-07	NA	NA
Locus_121206_Transcript_1/1_Confidence_1.000_Length_113	-3.30379	8.34209	1.41e-05	0.000154856	KX789487.1	Apostichopus japonicus collagen mRNA, complete cds
Locus_33203_Transcript_5/7_Confidence_0.286_Length_2106	-3.30203	2.92079	0.00309103	0.0120487	NA	NA
Locus_2985_Transcript_8/13_Confidence_0.308_Length_451	-3.29789	4.0799	2.1e-13	3.77e-11	NA	NA
Locus_13090_Transcript_2/5_Confidence_0.556_Length_568	-3.29734	4.37845	8.22e-06	9.89e-05	NA	NA
Locus_120395_Transcript_1/1_Confidence_1.000_Length_106	-3.29427	10.7504	0.00013432	0.000955307	NA	NA
Locus_8910_Transcript_19/20_Confidence_0.115_Length_1976	-3.29387	2.6589	0.0106335	0.0322394	NA	NA
Locus_2316_Transcript_2/4_Confidence_0.500_Length_372	-3.28601	3.5377	1.54e-13	2.85e-11	NA	NA
Locus_99_Transcript_24/37_Confidence_0.037_Length_3285	-3.28407	6.06271	0.0144999	0.0414356	NA	NA
Locus_3632_Transcript_1/4_Confidence_0.600_Length_629	-3.2777	2.53462	6.82e-07	1.29e-05	NA	NA
Locus_121523_Transcript_1/1_Confidence_1.000_Length_110	-3.26743	7.8047	1.13e-05	0.000129754	NA	NA
Locus_3897_Transcript_4/6_Confidence_0.429_Length_458	-3.2653	4.28082	5.39e-14	1.14e-11	NA	NA
Locus_3327_Transcript_8/14_Confidence_0.429_Length_3349	-3.25803	5.83019	2.58e-09	1.22e-07	NA	NA
Locus_397_Transcript_3/16_Confidence_0.100_Length_188	-3.25508	3.48091	2.44e-07	5.5e-06	NA	NA
Locus_293_Transcript_144/163_Confidence_0.021_Length_870	-3.24927	3.3412	1.53e-05	0.000165502	NA	NA
Locus_4113_Transcript_36/39_Confidence_0.286_Length_3850	-3.24425	5.95032	6.96e-06	8.67e-05	NA	NA
Locus_1139_Transcript_3/6_Confidence_0.316_Length_221	-3.243	5.47127	0.00993254	0.030546	NA	NA
Locus_120492_Transcript_1/1_Confidence_1.000_Length_104	-3.24077	8.17728	1.53e-05	0.000165502	NA	NA
Locus_596_Transcript_29/31_Confidence_0.105_Length_324	-3.23526	5.95287	3.6e-05	0.000332732	NA	NA
Locus_2985_Transcript_2/13_Confidence_0.231_Length_1870	-3.23382	5.46849	1.49e-11	1.45e-09	NA	NA
Locus_21155_Transcript_1/5_Confidence_0.308_Length_151	-3.23352	6.24234	6.47e-05	0.000530841	NA	NA
Locus_1325_Transcript_20/21_Confidence_0.111_Length_381	-3.23218	3.38662	5.06e-07	9.98e-06	NA	NA
Locus_369_Transcript_16/21_Confidence_0.269_Length_457	-3.23081	2.99146	0.00121651	0.00564896	NA	NA
Locus_2888_Transcript_20/20_Confidence_0.171_Length_2308	-3.22869	4.95159	1.03e-15	4.4e-13	NA	NA
Locus_3461_Transcript_62/71_Confidence_0.071_Length_2025	-3.22504	4.3279	0.00049233	0.00272599	NA	NA
Locus_2754_Transcript_14/14_Confidence_0.000_Length_1178	-3.22344	3.0816	2.96e-09	1.38e-07	NA	NA
Locus_1660_Transcript_5/7_Confidence_0.500_Length_785	-3.21923	4.06996	3.03e-12	3.7e-10	NA	NA
Locus_571_Transcript_30/42_Confidence_0.217_Length_543	-3.20715	5.01369	0.00352451	0.0134457	NA	NA
Locus_774_Transcript_106/124_Confidence_0.023_Length_147	-3.20703	5.62631	3.51e-06	4.93e-05	NA	NA
Locus_6965_Transcript_4/7_Confidence_0.708_Length_741	-3.20469	2.83999	1.03e-07	2.69e-06	NA	NA
Locus_228_Transcript_8/11_Confidence_0.467_Length_1091	-3.20161	5.77496	3.84e-09	1.72e-07	NA	NA
Locus_1408_Transcript_1/2_Confidence_0.667_Length_312	-3.2009	3.3697	3.86e-10	2.31e-08	NA	NA
Locus_2081_Transcript_19/28_Confidence_0.011_Length_1685	-3.20079	3.51984	1.06e-09	5.67e-08	NA	NA
Locus_1614_Transcript_25/42_Confidence_0.007_Length_1582	-3.19582	2.76084	1.37e-05	0.000151751	NA	NA
Locus_2285_Transcript_32/40_Confidence_0.312_Length_4707	-3.18484	5.48915	0.00016719	0.0011406	NA	NA
Locus_2222_Transcript_24/37_Confidence_0.146_Length_1823	-3.18396	3.28094	0.00016329	0.00111823	NA	NA
Locus_19440_Transcript_1/2_Confidence_1.000_Length_132	-3.18139	3.40108	7.67e-15	2.11e-12	NA	NA
Locus_596_Transcript_1/31_Confidence_0.237_Length_177	-3.18101	4.91388	0.0142822	0.0409621	NA	NA
Locus_1335_Transcript_24/25_Confidence_0.075_Length_923	-3.17977	6.14214	9.89e-06	0.000116099	NA	NA
Locus_2928_Transcript_10/24_Confidence_0.570_Length_987	-3.17485	4.33328	7.03e-06	8.74e-05	NA	NA
Locus_7477_Transcript_3/3_Confidence_0.921_Length_265	-3.17049	3.46755	1.67e-14	4.06e-12	NA	NA
Locus_1182_Transcript_28/31_Confidence_0.161_Length_3646	-3.16892	3.0913	0.000180504	0.00121272	NA	NA
Locus_6614_Transcript_72/77_Confidence_0.017_Length_2266	-3.15981	3.88036	2.53e-10	1.6e-08	LT160001.1	Macaca fascicularis complete genome, chromosome chr2
Locus_19720_Transcript_2/2_Confidence_0.333_Length_111	-3.15692	3.10427	2.33e-06	3.55e-05	NA	NA
Locus_61061_Transcript_2/3_Confidence_0.500_Length_119	-3.15193	5.96851	1.06e-08	3.95e-07	NA	NA
Locus_19094_Transcript_2/4_Confidence_0.273_Length_116	-3.15102	6.02732	1.52e-13	2.82e-11	NA	NA
Locus_12311_Transcript_1/1_Confidence_0.000_Length_251	-3.1508	3.88144	2.29e-08	7.6e-07	NA	NA
Locus_7064_Transcript_1/4_Confidence_1.000_Length_698	-3.15063	4.04165	1.54e-09	7.83e-08	NA	NA
Locus_20454_Transcript_2/6_Confidence_0.400_Length_304	-3.14664	2.73338	0.000362275	0.00212111	NA	NA
Locus_134073_Transcript_1/1_Confidence_1.000_Length_103	-3.14289	5.39728	1.65e-08	5.69e-07	NA	NA
Locus_457_Transcript_15/43_Confidence_0.040_Length_874	-3.13974	6.82207	2.12e-06	3.32e-05	NA	NA
Locus_12837_Transcript_5/7_Confidence_0.200_Length_1320	-3.13652	3.52896	2.33e-08	7.71e-07	NA	NA
Locus_10408_Transcript_1/1_Confidence_0.000_Length_2587	-3.13368	5.29739	1.11e-14	2.84e-12	NA	NA
Locus_1265_Transcript_11/35_Confidence_0.018_Length_115	-3.12952	3.77682	1.92e-09	9.44e-08	KJ710436.1	Stichopus monotuberculatus translationally controlled tumor protein (TCTP) mRNA, complete cds
Locus_452_Transcript_7/23_Confidence_0.362_Length_300	-3.12708	3.25737	3.61e-15	1.07e-12	NA	NA
Locus_7982_Transcript_9/10_Confidence_0.881_Length_1611	-3.12604	4.73839	9.36e-12	9.65e-10	NA	NA
Locus_19100_Transcript_3/11_Confidence_0.267_Length_163	-3.12555	5.53384	2.12e-14	4.88e-12	NA	NA
Locus_12084_Transcript_13/16_Confidence_0.421_Length_3462	-3.12451	4.90107	0.00121479	0.00564243	NA	NA
Locus_970_Transcript_52/68_Confidence_0.100_Length_3961	-3.1228	3.62497	8.29e-05	0.000648962	NA	NA
Locus_5007_Transcript_6/13_Confidence_0.312_Length_1312	-3.12278	3.78132	3.74e-14	8.12e-12	LK939771.1	Angiostrongylus costaricensis genome assembly A_costaricensis_Costa_Rica, scaffold ACOC_contig0000103
Locus_6558_Transcript_95/108_Confidence_0.089_Length_1087	-3.12203	2.50619	4.15e-06	5.61e-05	NA	NA
Locus_9284_Transcript_1/3_Confidence_0.667_Length_206	-3.11891	2.84181	2.19e-06	3.41e-05	NA	NA
Locus_9486_Transcript_40/40_Confidence_0.000_Length_2134	-3.11696	4.3839	2.95e-10	1.83e-08	NA	NA
Locus_17088_Transcript_1/3_Confidence_0.950_Length_486	-3.11641	4.30576	2.27e-10	1.45e-08	NA	NA
Locus_3_Transcript_2/8_Confidence_0.560_Length_710	-3.11368	3.98929	3.14e-16	1.56e-13	NA	NA
Locus_3018_Transcript_6/8_Confidence_0.375_Length_549	-3.10226	8.39537	0.00638087	0.0215764	NA	NA
Locus_12977_Transcript_17/20_Confidence_0.190_Length_1719	-3.1013	2.49343	0.000726863	0.00372704	NA	NA
Locus_11214_Transcript_1/4_Confidence_0.720_Length_1945	-3.10042	3.09406	0.000526646	0.00287289	NA	NA
Locus_6881_Transcript_1/2_Confidence_0.600_Length_263	-3.09865	3.56421	5.19e-09	2.16e-07	NA	NA
Locus_61061_Transcript_1/3_Confidence_0.500_Length_147	-3.09831	6.28118	9.12e-14	1.81e-11	NA	NA
Locus_636_Transcript_11/35_Confidence_0.108_Length_3119	-3.09564	4.32631	2.12e-07	4.93e-06	NA	NA
Locus_15880_Transcript_2/6_Confidence_0.875_Length_2511	-3.09377	5.16505	3.38e-06	4.78e-05	NA	NA
Locus_1552_Transcript_1/33_Confidence_0.209_Length_610	-3.08761	2.53647	0.00164691	0.00724806	NA	NA
Locus_120445_Transcript_1/1_Confidence_1.000_Length_109	-3.0853	10.7442	1.79e-05	0.000188023	NA	NA
Locus_6184_Transcript_2/3_Confidence_0.600_Length_252	-3.07936	5.12293	9.67e-07	1.72e-05	NA	NA
Locus_9756_Transcript_64/74_Confidence_0.169_Length_2632	-3.07825	4.08611	1.05e-05	0.000121709	NA	NA
Locus_20464_Transcript_2/2_Confidence_0.333_Length_184	-3.07726	4.32838	7.11e-15	2.01e-12	NA	NA
Locus_122112_Transcript_1/1_Confidence_1.000_Length_131	-3.07057	9.02328	7.89e-05	0.000623226	NA	NA
Locus_120794_Transcript_1/1_Confidence_1.000_Length_101	-3.07013	9.6329	1.56e-05	0.000167342	NA	NA
Locus_2905_Transcript_3/4_Confidence_0.429_Length_430	-3.0697	3.16035	1.05e-10	7.18e-09	NA	NA
Locus_6470_Transcript_2/7_Confidence_0.423_Length_942	-3.06079	3.79063	5.81e-12	6.45e-10	NA	NA
Locus_120082_Transcript_1/1_Confidence_1.000_Length_108	-3.06007	7.08583	5.2e-05	0.000445255	NA	NA
Locus_4839_Transcript_3/5_Confidence_0.143_Length_316	-3.05971	5.223	2.48e-13	4.32e-11	NA	NA
Locus_3441_Transcript_12/39_Confidence_0.123_Length_2412	-3.0575	4.05154	4.83e-08	1.43e-06	NA	NA
Locus_2364_Transcript_7/8_Confidence_0.200_Length_1705	-3.05197	5.14674	1.21e-10	8.15e-09	NA	NA
Locus_1050_Transcript_100/102_Confidence_0.030_Length_385	-3.04956	4.27877	2.16e-15	7.46e-13	NA	NA
Locus_9241_Transcript_10/13_Confidence_0.238_Length_103	-3.04932	5.32157	1.91e-06	3.03e-05	NA	NA
Locus_8391_Transcript_4/5_Confidence_0.111_Length_1037	-3.04655	3.60564	4.02e-11	3.22e-09	NA	NA
Locus_1534_Transcript_57/61_Confidence_0.051_Length_1177	-3.04561	4.37782	5.7e-09	2.35e-07	NA	NA
Locus_5631_Transcript_1/1_Confidence_0.000_Length_870	-3.04472	4.63633	3.28e-14	7.28e-12	NA	NA
Locus_85910_Transcript_1/1_Confidence_1.000_Length_379	-3.04397	4.71586	0.0049213	0.0174804	NA	NA
Locus_7686_Transcript_63/81_Confidence_0.087_Length_1788	-3.04195	4.3117	0.000289665	0.00177957	NA	NA
Locus_1854_Transcript_31/31_Confidence_0.121_Length_2650	-3.04153	4.07803	0.000157592	0.00108647	NA	NA
Locus_644_Transcript_77/78_Confidence_0.000_Length_460	-3.03949	4.02342	1.77e-12	2.35e-10	NA	NA
Locus_3354_Transcript_85/99_Confidence_0.430_Length_1577	-3.03704	3.76665	1.14e-05	0.000129951	NA	NA
Locus_17846_Transcript_3/9_Confidence_0.769_Length_522	-3.03659	2.87001	1.5e-06	2.48e-05	KC342791.1	Holothuria scabra microsatellite Hsc11 sequence
Locus_2892_Transcript_9/9_Confidence_0.214_Length_231	-3.03543	5.10691	4.93e-11	3.77e-09	NA	NA
Locus_19837_Transcript_1/4_Confidence_0.826_Length_203	-3.03498	3.27035	1.73e-11	1.6e-09	NA	NA
Locus_6846_Transcript_1/3_Confidence_0.786_Length_753	-3.03197	4.4082	2.58e-06	3.88e-05	NA	NA
Locus_11818_Transcript_3/6_Confidence_0.080_Length_273	-3.02594	3.15906	1.71e-12	2.31e-10	NA	NA
Locus_37957_Transcript_2/2_Confidence_0.333_Length_180	-3.02015	3.51903	6.32e-09	2.56e-07	NA	NA
Locus_1273_Transcript_1/11_Confidence_0.125_Length_724	-3.01862	4.73112	1.98e-13	3.57e-11	NA	NA
Locus_452_Transcript_2/23_Confidence_0.298_Length_518	-3.01087	5.66343	1.03e-16	6.81e-14	NA	NA
Locus_780_Transcript_11/13_Confidence_0.059_Length_267	-3.00804	5.80236	1.27e-07	3.19e-06	NA	NA
Locus_1068_Transcript_134/149_Confidence_0.182_Length_548	-3.00784	2.90885	1.06e-05	0.000122442	NA	NA
Locus_263_Transcript_6/13_Confidence_0.267_Length_294	-3.00382	4.2849	2.8e-07	6.12e-06	NA	NA
Locus_1605_Transcript_55/57_Confidence_0.146_Length_2395	-3.00135	3.58721	0.0173201	0.0475715	NA	NA
Locus_7656_Transcript_10/11_Confidence_0.100_Length_1342	-2.99909	2.6662	2.72e-07	5.99e-06	NA	NA
Locus_120076_Transcript_1/1_Confidence_1.000_Length_163	-2.99901	5.46107	9.67e-15	2.51e-12	NA	NA
Locus_423_Transcript_5/10_Confidence_0.143_Length_2558	-2.99622	6.45737	2.57e-08	8.38e-07	NA	NA
Locus_1642_Transcript_49/96_Confidence_0.076_Length_2064	-2.9911	4.18682	1.64e-11	1.57e-09	NA	NA
Locus_430_Transcript_13/13_Confidence_0.143_Length_267	-2.98702	3.57135	1.07e-09	5.69e-08	NA	NA
Locus_81_Transcript_1/6_Confidence_0.500_Length_118	-2.98633	5.4823	6.44e-06	8.12e-05	NA	NA
Locus_19718_Transcript_4/6_Confidence_0.300_Length_3142	-2.98425	3.74657	0.00398415	0.0148073	NA	NA
Locus_7162_Transcript_1/1_Confidence_0.000_Length_1469	-2.98313	5.86359	3.64e-11	2.97e-09	NA	NA
Locus_21052_Transcript_1/4_Confidence_0.571_Length_112	-2.98264	6.69646	4.73e-06	6.27e-05	NA	NA
Locus_28594_Transcript_2/3_Confidence_0.500_Length_413	-2.98258	3.82379	7.11e-09	2.84e-07	NA	NA
Locus_19469_Transcript_1/2_Confidence_1.000_Length_287	-2.98216	4.67822	1.16e-11	1.16e-09	XM_016825425.1	PREDICTED: Gossypium hirsutum polyubiquitin-like (LOC107899654), mRNA
Locus_6557_Transcript_3/4_Confidence_0.167_Length_265	-2.97925	3.12756	1.13e-15	4.65e-13	NA	NA
Locus_571_Transcript_28/42_Confidence_0.333_Length_615	-2.97783	5.1576	3.32e-07	7.01e-06	XM_022246203.1	PREDICTED: Acanthaster planci techylectin-5A-like (LOC110985279), transcript variant X2, mRNA
Locus_6439_Transcript_3/15_Confidence_0.250_Length_1935	-2.97573	3.4521	3.89e-06	5.33e-05	NA	NA
Locus_8019_Transcript_6/13_Confidence_0.818_Length_1186	-2.97526	3.5147	5.58e-06	7.19e-05	NA	NA
Locus_3113_Transcript_2/14_Confidence_0.924_Length_1539	-2.97501	2.37284	0.000276052	0.00170959	NA	NA
Locus_20241_Transcript_2/6_Confidence_0.500_Length_229	-2.96764	6.92301	8.49e-05	0.000663031	NA	NA
Locus_1709_Transcript_4/23_Confidence_0.840_Length_1797	-2.96726	3.86258	3.12e-11	2.62e-09	NA	NA
Locus_2365_Transcript_11/12_Confidence_0.043_Length_218	-2.96702	5.86324	2.01e-06	3.16e-05	NA	NA
Locus_678_Transcript_14/49_Confidence_0.060_Length_383	-2.96306	5.83759	0.00189858	0.00813443	NA	NA
Locus_1183_Transcript_3/14_Confidence_0.250_Length_3422	-2.96124	3.73792	3.31e-06	4.72e-05	NA	NA
Locus_1391_Transcript_58/83_Confidence_0.186_Length_1749	-2.9593	2.12781	0.000301643	0.00183932	NA	NA
Locus_11393_Transcript_4/9_Confidence_0.953_Length_1951	-2.95898	3.07813	3.46e-08	1.06e-06	NA	NA
Locus_115230_Transcript_1/1_Confidence_1.000_Length_121	-2.95785	4.70668	6.97e-12	7.56e-10	NA	NA
Locus_4641_Transcript_6/10_Confidence_0.500_Length_4175	-2.95739	5.36764	4.35e-05	0.000385378	NA	NA
Locus_3753_Transcript_11/25_Confidence_0.610_Length_1443	-2.94993	3.00294	1.48e-07	3.62e-06	NA	NA
Locus_981_Transcript_41/43_Confidence_0.137_Length_1007	-2.94536	6.26874	0.000202033	0.00132692	NA	NA
Locus_38287_Transcript_1/1_Confidence_0.750_Length_152	-2.94519	4.75995	5.7e-12	6.37e-10	NA	NA
Locus_93501_Transcript_1/1_Confidence_1.000_Length_107	-2.94272	8.06428	6.53e-05	0.000534331	NA	NA
Locus_1732_Transcript_4/7_Confidence_0.815_Length_1656	-2.94241	5.60346	7.23e-11	5.21e-09	NA	NA
Locus_1250_Transcript_9/14_Confidence_0.231_Length_241	-2.93983	3.04511	1.08e-08	4.01e-07	NA	NA
Locus_8536_Transcript_2/3_Confidence_0.750_Length_442	-2.93755	2.77544	4.7e-08	1.4e-06	NA	NA
Locus_1139_Transcript_4/6_Confidence_0.368_Length_160	-2.93468	5.19622	0.0113271	0.0339906	NA	NA
Locus_4000_Transcript_2/3_Confidence_0.111_Length_4748	-2.93306	4.7705	1.3e-14	3.23e-12	LN590690.1	Cyprinus carpio genome assembly common carp genome, scaffold: LG31, chromosome: 31
Locus_121793_Transcript_1/1_Confidence_1.000_Length_110	-2.93276	8.72364	0.000152411	0.00105708	NA	NA
Locus_7375_Transcript_5/33_Confidence_0.081_Length_1378	-2.92359	2.85558	0.000192369	0.00127709	NA	NA
Locus_2226_Transcript_26/31_Confidence_0.029_Length_1408	-2.91797	3.882	5.17e-10	2.97e-08	NA	NA
Locus_1009_Transcript_28/28_Confidence_0.170_Length_813	-2.91747	4.02607	1.42e-11	1.38e-09	NA	NA
Locus_41_Transcript_18/19_Confidence_0.143_Length_1819	-2.91291	5.85196	2.26e-06	3.48e-05	HE580277.1	Naumovozyma dairenensis CBS 421 chromosome 11, complete genome
Locus_962_Transcript_12/13_Confidence_0.214_Length_3353	-2.90738	4.06183	7.65e-05	0.000608543	NA	NA
Locus_3303_Transcript_14/43_Confidence_0.012_Length_1374	-2.90685	2.85217	1.41e-08	5e-07	NA	NA
Locus_242_Transcript_46/50_Confidence_0.134_Length_266	-2.9055	5.13504	7.48e-05	0.000598307	NA	NA
Locus_3564_Transcript_14/16_Confidence_0.152_Length_2463	-2.9037	4.54797	2.3e-11	2.03e-09	NA	NA
Locus_5463_Transcript_39/40_Confidence_0.053_Length_706	-2.90361	3.46225	3.03e-15	9.63e-13	NA	NA
Locus_3753_Transcript_24/25_Confidence_0.040_Length_1544	-2.90072	4.72997	5.07e-10	2.92e-08	NA	NA
Locus_1050_Transcript_82/102_Confidence_0.061_Length_3012	-2.89896	3.35747	0.000213619	0.00139113	NA	NA
Locus_1643_Transcript_58/115_Confidence_0.094_Length_1678	-2.89838	2.26376	0.00104808	0.00500894	NA	NA
Locus_120233_Transcript_1/1_Confidence_1.000_Length_110	-2.89555	8.1556	0.00014232	0.00100019	NA	NA
Locus_19510_Transcript_1/6_Confidence_0.250_Length_120	-2.89528	4.21704	4.77e-06	6.31e-05	NA	NA
Locus_16721_Transcript_1/8_Confidence_0.905_Length_1516	-2.89445	4.69527	7.9e-11	5.59e-09	NA	NA
Locus_514_Transcript_27/63_Confidence_0.030_Length_1560	-2.89404	6.10797	5.82e-11	4.36e-09	NA	NA
Locus_2391_Transcript_7/64_Confidence_0.032_Length_1195	-2.89334	3.29425	5.04e-08	1.47e-06	NA	NA
Locus_2858_Transcript_22/25_Confidence_0.126_Length_2751	-2.89225	3.62953	0.0158507	0.0444423	NA	NA
Locus_1285_Transcript_2/20_Confidence_0.372_Length_732	-2.89095	3.80544	1.1e-07	2.82e-06	NA	NA
Locus_3434_Transcript_14/24_Confidence_0.019_Length_1843	-2.88922	4.23319	3.97e-06	5.42e-05	NA	NA
Locus_9232_Transcript_5/7_Confidence_0.500_Length_336	-2.88772	3.51196	1.32e-08	4.76e-07	NA	NA
Locus_3354_Transcript_96/99_Confidence_0.012_Length_1268	-2.88491	3.76938	5.13e-06	6.69e-05	NA	NA
Locus_13303_Transcript_7/24_Confidence_0.428_Length_695	-2.88245	2.70295	1.61e-12	2.24e-10	NA	NA
Locus_780_Transcript_4/13_Confidence_0.529_Length_480	-2.87967	7.02684	1.12e-07	2.85e-06	NA	NA
Locus_1815_Transcript_28/39_Confidence_0.150_Length_1155	-2.87887	4.50603	1.71e-12	2.31e-10	NA	NA
Locus_5694_Transcript_20/41_Confidence_0.185_Length_2152	-2.87593	5.58539	3.04e-07	6.5e-06	NA	NA
Locus_19423_Transcript_7/9_Confidence_0.273_Length_315	-2.87334	3.54316	8.35e-05	0.000652673	NA	NA
Locus_15868_Transcript_7/11_Confidence_0.333_Length_692	-2.87135	2.86412	2.92e-08	9.25e-07	NA	NA
Locus_457_Transcript_41/43_Confidence_0.027_Length_253	-2.87021	5.56509	1.56e-09	7.93e-08	NA	NA
Locus_222_Transcript_39/50_Confidence_0.186_Length_699	-2.86941	7.7433	0.00311151	0.0121132	NA	NA
Locus_6553_Transcript_4/7_Confidence_0.754_Length_1433	-2.86646	3.08978	0.00133455	0.0060808	NA	NA
Locus_3618_Transcript_31/35_Confidence_0.030_Length_748	-2.8635	4.07939	2.7e-08	8.7e-07	NA	NA
Locus_1103_Transcript_123/155_Confidence_0.020_Length_1579	-2.86287	3.26317	0.00100047	0.00482429	NA	NA
Locus_19129_Transcript_2/6_Confidence_0.571_Length_284	-2.86223	3.57136	3.3e-10	2.01e-08	NA	NA
Locus_122136_Transcript_1/1_Confidence_1.000_Length_120	-2.86168	7.27007	7.14e-05	0.000574251	NA	NA
Locus_4252_Transcript_41/46_Confidence_0.027_Length_829	-2.85867	3.57237	1.75e-08	5.97e-07	HG975448.1	Solanum pennellii chromosome ch09, complete genome
Locus_4576_Transcript_3/6_Confidence_0.880_Length_1067	-2.85746	4.22139	0.000406356	0.00233329	NA	NA
Locus_122541_Transcript_1/1_Confidence_1.000_Length_102	-2.85734	5.61133	2.18e-07	5.05e-06	NA	NA
Locus_120793_Transcript_1/1_Confidence_1.000_Length_116	-2.8568	11.2122	4.66e-05	0.000408397	NA	NA
Locus_1724_Transcript_86/90_Confidence_0.021_Length_218	-2.8567	2.47806	1.39e-07	3.44e-06	NA	NA
Locus_2201_Transcript_3/31_Confidence_0.796_Length_1149	-2.85461	3.34884	2.56e-06	3.85e-05	LM154268.1	Schistosoma mattheei genome assembly S_mattheei_Denwood, scaffold SMTD_scaffold0004760
Locus_502_Transcript_6/184_Confidence_0.063_Length_2255	-2.84841	3.03716	1.33e-10	8.88e-09	NA	NA
Locus_1916_Transcript_43/73_Confidence_0.033_Length_1538	-2.84813	4.76265	0.00130878	0.00598704	NA	NA
Locus_5380_Transcript_6/18_Confidence_0.262_Length_1402	-2.83814	3.0092	1.36e-15	5.36e-13	NA	NA
Locus_120500_Transcript_1/1_Confidence_1.000_Length_110	-2.83781	4.07358	1.07e-12	1.59e-10	NA	NA
Locus_13397_Transcript_1/2_Confidence_1.000_Length_593	-2.82993	2.65782	2.62e-09	1.24e-07	NA	NA
Locus_3046_Transcript_6/8_Confidence_0.700_Length_6124	-2.8285	4.84927	1.04e-11	1.06e-09	XM_009053736.1	Lottia gigantea hypothetical protein partial mRNA
Locus_3551_Transcript_43/256_Confidence_0.013_Length_2971	-2.82734	3.41436	6.37e-06	8.06e-05	NA	NA
Locus_1119_Transcript_5/10_Confidence_0.907_Length_1886	-2.82357	6.17969	2.91e-06	4.26e-05	NA	NA
Locus_5785_Transcript_11/11_Confidence_0.083_Length_3166	-2.81885	3.03859	0.00922602	0.0287607	NA	NA
Locus_1946_Transcript_1/2_Confidence_0.750_Length_396	-2.81816	2.65978	4.54e-09	1.96e-07	NA	NA
Locus_120748_Transcript_1/1_Confidence_1.000_Length_104	-2.81598	5.44088	8.28e-08	2.22e-06	XM_013174360.1	PREDICTED: Anser cygnoides domesticus ribosomal protein, large, P2 (RPLP2), mRNA
Locus_649_Transcript_6/364_Confidence_0.014_Length_1537	-2.81542	4.2403	9.73e-06	0.000114408	NA	NA
Locus_4986_Transcript_12/15_Confidence_0.603_Length_445	-2.81512	2.50807	6.57e-09	2.65e-07	NA	NA
Locus_11243_Transcript_3/6_Confidence_0.600_Length_688	-2.8057	3.55248	2.76e-05	0.000268424	NA	NA
Locus_3777_Transcript_8/29_Confidence_0.256_Length_2958	-2.80555	2.69247	4.87e-07	9.68e-06	NA	NA
Locus_7565_Transcript_9/9_Confidence_0.048_Length_998	-2.80081	3.35801	3.14e-08	9.83e-07	NA	NA
Locus_381_Transcript_18/23_Confidence_0.455_Length_1222	-2.80028	5.0881	7.61e-07	1.4e-05	NA	NA
Locus_206_Transcript_5/53_Confidence_0.074_Length_1156	-2.80006	3.52598	5e-05	0.000431314	NA	NA
Locus_16461_Transcript_5/10_Confidence_0.600_Length_2977	-2.79759	3.79882	1.16e-06	2e-05	NA	NA
Locus_2652_Transcript_8/19_Confidence_0.200_Length_2480	-2.79431	3.42317	2.33e-11	2.04e-09	NA	NA
Locus_16966_Transcript_1/3_Confidence_0.667_Length_1110	-2.7872	2.59091	2.2e-06	3.41e-05	NA	NA
Locus_10880_Transcript_1/2_Confidence_1.000_Length_500	-2.78171	1.65496	0.000682154	0.00354309	NA	NA
Locus_1285_Transcript_17/20_Confidence_0.721_Length_1662	-2.78148	2.70089	1.71e-09	8.58e-08	NA	NA
Locus_107_Transcript_2/3_Confidence_0.971_Length_2454	-2.7809	6.09601	1.73e-06	2.79e-05	NA	NA
Locus_30_Transcript_13/45_Confidence_0.083_Length_754	-2.77894	5.52339	0.0180434	0.0491776	NA	NA
Locus_9304_Transcript_2/4_Confidence_0.600_Length_403	-2.77586	2.75056	6.65e-06	8.34e-05	NA	NA
Locus_3753_Transcript_15/25_Confidence_0.140_Length_1126	-2.77572	2.74919	1.43e-08	5.03e-07	NA	NA
Locus_6481_Transcript_15/25_Confidence_0.056_Length_117	-2.77136	4.34294	0.00282454	0.0112113	NA	NA
Locus_3157_Transcript_13/14_Confidence_0.167_Length_4588	-2.77033	4.95156	1.81e-14	4.28e-12	BX936378.12	Zebrafish DNA sequence from clone DKEY-8L19 in linkage group 6, complete sequence
Locus_6599_Transcript_20/21_Confidence_0.037_Length_1056	-2.76989	3.79051	2.26e-06	3.48e-05	NA	NA
Locus_6981_Transcript_9/11_Confidence_0.571_Length_1694	-2.76879	4.15791	4.73e-13	7.59e-11	NA	NA
Locus_15230_Transcript_11/19_Confidence_0.615_Length_1785	-2.76746	2.99666	1.3e-05	0.000144819	NA	NA
Locus_19590_Transcript_14/26_Confidence_0.077_Length_376	-2.767	4.7354	0.00647858	0.0218547	NA	NA
Locus_1824_Transcript_1/3_Confidence_0.944_Length_893	-2.76415	3.08821	2.65e-12	3.3e-10	NA	NA
Locus_126840_Transcript_1/1_Confidence_1.000_Length_125	-2.7637	3.73036	3.66e-09	1.66e-07	NA	NA
Locus_2899_Transcript_2/29_Confidence_0.048_Length_3063	-2.76156	5.88032	1.95e-11	1.77e-09	NA	NA
Locus_6100_Transcript_20/25_Confidence_0.161_Length_3555	-2.76083	6.50579	3.85e-07	7.89e-06	NA	NA
Locus_133376_Transcript_1/1_Confidence_1.000_Length_108	-2.75587	7.06469	1.06e-10	7.22e-09	NA	NA
Locus_8124_Transcript_1/2_Confidence_0.667_Length_664	-2.75412	2.90391	9.09e-12	9.43e-10	NA	NA
Locus_3460_Transcript_21/83_Confidence_0.403_Length_2669	-2.75363	4.80668	0.00278143	0.0110747	NA	NA
Locus_62781_Transcript_2/2_Confidence_0.200_Length_117	-2.75201	4.29581	0.000111273	0.000821212	NA	NA
Locus_121264_Transcript_1/1_Confidence_1.000_Length_136	-2.7502	5.54798	7.65e-14	1.56e-11	NA	NA
Locus_2848_Transcript_1/5_Confidence_0.438_Length_189	-2.74228	4.22603	1.19e-05	0.000134761	NA	NA
Locus_6159_Transcript_6/11_Confidence_0.562_Length_1657	-2.74169	4.87089	1.29e-08	4.67e-07	NA	NA
Locus_8088_Transcript_30/30_Confidence_0.029_Length_1189	-2.74024	4.10069	4.16e-05	0.000373104	NA	NA
Locus_6675_Transcript_33/38_Confidence_0.159_Length_2389	-2.73942	3.73445	4.76e-07	9.48e-06	NA	NA
Locus_11248_Transcript_1/10_Confidence_0.768_Length_2585	-2.73823	3.18531	8.72e-10	4.79e-08	NA	NA
Locus_1614_Transcript_39/42_Confidence_0.018_Length_1395	-2.73466	3.37675	0.00010973	0.000812039	NA	NA
Locus_219_Transcript_22/32_Confidence_0.581_Length_1956	-2.73373	5.59573	0.000259473	0.00162601	NA	NA
Locus_19135_Transcript_2/3_Confidence_0.333_Length_701	-2.73372	2.61386	7.21e-15	2.01e-12	NA	NA
Locus_1853_Transcript_9/9_Confidence_0.500_Length_656	-2.73347	4.34105	7.02e-11	5.08e-09	NA	NA
Locus_263_Transcript_5/13_Confidence_0.133_Length_241	-2.73157	5.86748	1.93e-05	0.000199869	NA	NA
Locus_6327_Transcript_28/29_Confidence_0.486_Length_1354	-2.73066	4.32441	8.18e-06	9.85e-05	NA	NA
Locus_121294_Transcript_1/1_Confidence_1.000_Length_126	-2.7228	8.10833	0.000423411	0.00240354	NA	NA
Locus_452_Transcript_16/23_Confidence_0.362_Length_606	-2.71997	3.83654	8.63e-13	1.31e-10	NA	NA
Locus_221_Transcript_15/27_Confidence_0.100_Length_1394	-2.71917	6.35943	5.08e-05	0.000437321	NA	NA
Locus_5621_Transcript_8/9_Confidence_0.054_Length_670	-2.71761	3.29569	3.97e-11	3.21e-09	NA	NA
Locus_2305_Transcript_3/15_Confidence_0.175_Length_2110	-2.71673	2.92606	4.8e-06	6.34e-05	NA	NA
Locus_2207_Transcript_5/7_Confidence_0.824_Length_1176	-2.71638	6.39251	7.36e-08	2.02e-06	NA	NA
Locus_5357_Transcript_15/17_Confidence_0.391_Length_3953	-2.71448	2.59886	2.89e-06	4.25e-05	NA	NA
Locus_12086_Transcript_7/9_Confidence_0.611_Length_465	-2.71333	5.78224	7.8e-06	9.47e-05	NA	NA
Locus_17363_Transcript_4/10_Confidence_0.364_Length_152	-2.71161	6.46169	2.96e-12	3.64e-10	NA	NA
Locus_120147_Transcript_1/1_Confidence_1.000_Length_108	-2.70953	10.2445	0.000216978	0.00140753	NA	NA
Locus_9481_Transcript_5/7_Confidence_0.833_Length_2748	-2.70889	3.35396	1.55e-06	2.54e-05	XM_014235473.1	PREDICTED: Bactrocera oleae kinesin light chain (LOC106617975), transcript variant X2, mRNA
Locus_5592_Transcript_3/3_Confidence_0.571_Length_168	-2.7076	4.27102	2.47e-10	1.57e-08	NA	NA
Locus_19645_Transcript_11/69_Confidence_0.077_Length_2403	-2.70732	2.73047	0.00157839	0.00699487	NA	NA
Locus_743_Transcript_20/87_Confidence_0.043_Length_292	-2.70523	7.21148	7.48e-08	2.04e-06	NA	NA
Locus_5600_Transcript_4/7_Confidence_0.560_Length_1024	-2.70095	4.36303	5.12e-06	6.68e-05	NA	NA
Locus_1916_Transcript_13/73_Confidence_0.022_Length_879	-2.70073	2.75886	0.0029367	0.0115487	NA	NA
Locus_126202_Transcript_1/1_Confidence_1.000_Length_112	-2.70015	5.34439	8.67e-10	4.78e-08	NA	NA
Locus_2118_Transcript_14/97_Confidence_0.042_Length_1636	-2.69815	4.15993	1.83e-12	2.42e-10	NA	NA
Locus_1552_Transcript_18/33_Confidence_0.165_Length_2258	-2.69779	3.10137	0.000290128	0.00178122	NA	NA
Locus_3497_Transcript_1/11_Confidence_0.308_Length_372	-2.69702	3.30141	7.87e-12	8.39e-10	NA	NA
Locus_20388_Transcript_7/9_Confidence_0.357_Length_121	-2.69657	8.03052	0.000395737	0.00228155	NA	NA
Locus_1029_Transcript_9/9_Confidence_0.500_Length_350	-2.69627	4.97654	6.23e-05	0.000513713	NA	NA
Locus_120653_Transcript_1/1_Confidence_1.000_Length_145	-2.69115	3.97666	1.64e-12	2.25e-10	NA	NA
Locus_4565_Transcript_4/5_Confidence_0.400_Length_2481	-2.68763	2.05519	0.00129435	0.00594249	NA	NA
Locus_13060_Transcript_1/5_Confidence_0.706_Length_181	-2.68673	2.86287	8.72e-12	9.19e-10	NA	NA
Locus_12137_Transcript_1/2_Confidence_0.667_Length_368	-2.68619	1.91092	1.22e-05	0.000137119	NA	NA
Locus_5891_Transcript_10/16_Confidence_0.320_Length_299	-2.68116	5.32127	1.07e-12	1.59e-10	NA	NA
Locus_4110_Transcript_1/3_Confidence_0.667_Length_198	-2.68089	3.63802	1.02e-07	2.66e-06	NA	NA
Locus_10770_Transcript_6/18_Confidence_0.105_Length_3324	-2.67608	3.17803	3.02e-07	6.47e-06	NA	NA
Locus_2223_Transcript_19/23_Confidence_0.324_Length_2894	-2.6735	4.82927	0.00982229	0.0303016	NA	NA
Locus_10162_Transcript_10/25_Confidence_0.153_Length_2266	-2.67288	1.99954	2.69e-05	0.000263673	NA	NA
Locus_3926_Transcript_16/39_Confidence_0.844_Length_5177	-2.67134	5.40212	2.26e-11	2.01e-09	XM_009669591.1	PREDICTED: Struthio camelus australis receptor-type tyrosine-protein phosphatase beta-like (LOC104140680), transcript variant X2, mRNA
Locus_5203_Transcript_12/20_Confidence_0.303_Length_503	-2.67078	5.1972	2.72e-05	0.000265658	NA	NA
Locus_9841_Transcript_3/7_Confidence_0.778_Length_776	-2.66233	2.17967	3.48e-06	4.9e-05	NA	NA
Locus_5188_Transcript_17/18_Confidence_0.132_Length_990	-2.66196	3.595	6.41e-08	1.82e-06	NA	NA
Locus_14934_Transcript_3/4_Confidence_0.778_Length_1092	-2.66022	2.99616	4.8e-10	2.79e-08	NA	NA
Locus_457_Transcript_11/43_Confidence_0.053_Length_1269	-2.65891	1.95581	0.000258262	0.00162064	NA	NA
Locus_3085_Transcript_5/8_Confidence_0.500_Length_1127	-2.65591	6.74584	7.54e-09	2.99e-07	NA	NA
Locus_3575_Transcript_10/13_Confidence_0.333_Length_2227	-2.6554	3.42937	8.67e-07	1.56e-05	NA	NA
Locus_120616_Transcript_1/1_Confidence_1.000_Length_116	-2.65467	8.70771	0.000349137	0.00205922	NA	NA
Locus_65_Transcript_76/76_Confidence_0.392_Length_1283	-2.65339	5.91925	2.91e-10	1.81e-08	NA	NA
Locus_6010_Transcript_36/63_Confidence_0.051_Length_3090	-2.65302	3.61111	0.000335688	0.00199672	NA	NA
Locus_73_Transcript_41/98_Confidence_0.026_Length_271	-2.65172	7.4119	1.19e-11	1.18e-09	NA	NA
Locus_16142_Transcript_14/14_Confidence_0.105_Length_1903	-2.65096	2.95252	2.63e-05	0.000258894	NA	NA
Locus_7602_Transcript_53/104_Confidence_0.077_Length_1369	-2.6489	1.23853	0.00325491	0.0125627	NA	NA
Locus_686_Transcript_148/149_Confidence_0.062_Length_1222	-2.64782	6.60276	1.64e-12	2.25e-10	NA	NA
Locus_84904_Transcript_1/1_Confidence_1.000_Length_159	-2.64568	2.90947	1.93e-06	3.06e-05	NA	NA
Locus_4040_Transcript_6/8_Confidence_0.231_Length_718	-2.64567	3.32011	3.98e-05	0.000359899	NA	NA
Locus_3728_Transcript_1/3_Confidence_0.667_Length_1370	-2.64286	2.80793	6.51e-08	1.84e-06	NA	NA
Locus_571_Transcript_2/42_Confidence_0.183_Length_204	-2.64172	4.08894	0.000285171	0.00175546	NA	NA
Locus_120978_Transcript_1/1_Confidence_1.000_Length_106	-2.63891	6.47739	0.000482301	0.00267527	NA	NA
Locus_617_Transcript_4/18_Confidence_0.128_Length_630	-2.63805	5.31465	0.00521148	0.0182921	NA	NA
Locus_3524_Transcript_14/15_Confidence_0.114_Length_1408	-2.63702	4.4433	1.73e-11	1.6e-09	NA	NA
Locus_10614_Transcript_2/3_Confidence_0.667_Length_1284	-2.63554	4.80468	1.08e-12	1.59e-10	NA	NA
Locus_100150_Transcript_1/1_Confidence_1.000_Length_117	-2.63236	5.16533	0.000112387	0.000828706	NA	NA
Locus_9852_Transcript_1/7_Confidence_0.778_Length_762	-2.63124	2.9502	0.000295471	0.00180751	NA	NA
Locus_665_Transcript_3/11_Confidence_0.048_Length_1664	-2.63044	3.49633	1.96e-08	6.62e-07	NA	NA
Locus_8711_Transcript_10/22_Confidence_0.185_Length_1679	-2.63036	5.02531	0.000314085	0.00189674	NA	NA
Locus_22981_Transcript_8/12_Confidence_0.367_Length_3499	-2.62993	3.59223	1.38e-05	0.000152911	NA	NA
Locus_636_Transcript_15/35_Confidence_0.108_Length_1911	-2.62821	3.37873	0.000282262	0.00174046	NA	NA
Locus_1969_Transcript_58/63_Confidence_0.394_Length_3244	-2.62725	4.76136	4.83e-06	6.37e-05	NA	NA
Locus_11066_Transcript_3/3_Confidence_0.903_Length_282	-2.62695	2.68741	4.69e-05	0.000409833	NA	NA
Locus_6558_Transcript_42/108_Confidence_0.051_Length_1667	-2.62653	2.44497	0.000842548	0.00419206	NA	NA
Locus_121341_Transcript_1/1_Confidence_1.000_Length_145	-2.62564	6.78142	1.33e-08	4.76e-07	NA	NA
Locus_120606_Transcript_1/1_Confidence_1.000_Length_106	-2.62453	6.57532	0.000586759	0.00313499	NA	NA
Locus_121452_Transcript_1/1_Confidence_1.000_Length_115	-2.61639	8.61582	4.64e-06	6.18e-05	NA	NA
Locus_3681_Transcript_104/107_Confidence_0.068_Length_3308	-2.61623	4.17248	2.14e-06	3.34e-05	NA	NA
Locus_12364_Transcript_4/6_Confidence_0.769_Length_1214	-2.61559	4.93044	0.000285054	0.00175533	NA	NA
Locus_26562_Transcript_3/4_Confidence_0.600_Length_132	-2.6151	5.12637	1.85e-08	6.33e-07	NA	NA
Locus_15198_Transcript_1/18_Confidence_0.175_Length_370	-2.61441	2.64565	0.000242691	0.00154269	NA	NA
Locus_3621_Transcript_1/2_Confidence_1.000_Length_699	-2.61322	3.01957	1.04e-07	2.7e-06	NA	NA
Locus_1816_Transcript_15/16_Confidence_0.062_Length_219	-2.61238	3.5842	5.91e-13	9.23e-11	NA	NA
Locus_10231_Transcript_2/4_Confidence_0.118_Length_1620	-2.612	3.90723	2.11e-05	0.000213496	NA	NA
Locus_4475_Transcript_15/23_Confidence_0.207_Length_769	-2.61198	2.60937	3.49e-09	1.59e-07	NA	NA
Locus_1346_Transcript_53/55_Confidence_0.109_Length_1481	-2.60769	3.97981	8.69e-09	3.38e-07	NA	NA
Locus_4204_Transcript_129/147_Confidence_0.010_Length_115	-2.60648	6.38035	5.6e-07	1.08e-05	NA	NA
Locus_6079_Transcript_7/9_Confidence_0.417_Length_438	-2.60524	4.39828	6.34e-08	1.8e-06	NA	NA
Locus_10102_Transcript_4/4_Confidence_0.200_Length_1318	-2.60521	2.01954	6.99e-08	1.94e-06	NA	NA
Locus_96059_Transcript_1/1_Confidence_1.000_Length_119	-2.6042	4.59474	1.71e-11	1.6e-09	FJ346846.1	Gonioctena pallida haplotype 18 actin gene, partial cds
Locus_2993_Transcript_21/23_Confidence_0.268_Length_3340	-2.60395	4.56504	1.05e-10	7.18e-09	XM_024890315.1	Trichoderma citrinoviride P-loop containing nucleoside triphosphate hydrolase protein (BBK36DRAFT_1117095), partial mRNA
Locus_1586_Transcript_7/8_Confidence_0.032_Length_3190	-2.60389	5.52785	2.81e-05	0.000273196	KR476664.1	Apostichopus japonicus suppressors of cytokine signaling 2 (SOCS2) mRNA, complete cds
Locus_89236_Transcript_1/1_Confidence_1.000_Length_126	-2.60182	7.59304	0.0119717	0.0354976	NA	NA
Locus_7248_Transcript_2/34_Confidence_0.133_Length_299	-2.60169	2.44581	1.98e-05	0.000204008	NA	NA
Locus_2289_Transcript_18/25_Confidence_0.192_Length_1272	-2.60051	2.08784	8.08e-09	3.19e-07	NA	NA
Locus_7245_Transcript_1/1_Confidence_0.875_Length_2383	-2.59845	4.657	2.51e-09	1.2e-07	NA	NA
Locus_7706_Transcript_4/7_Confidence_0.600_Length_1817	-2.59725	5.77306	5.04e-12	5.73e-10	NA	NA
Locus_20929_Transcript_1/4_Confidence_0.400_Length_125	-2.59665	3.34642	4.91e-08	1.45e-06	NA	NA
Locus_120359_Transcript_1/1_Confidence_1.000_Length_112	-2.59466	7.71711	0.000932768	0.00454964	NA	NA
Locus_2585_Transcript_121/124_Confidence_0.103_Length_2662	-2.594	3.63541	0.00315696	0.0122577	NA	NA
Locus_5891_Transcript_13/16_Confidence_0.160_Length_346	-2.59396	5.31264	2.09e-11	1.87e-09	NA	NA
Locus_8512_Transcript_5/5_Confidence_0.000_Length_1409	-2.59188	3.09897	4.53e-11	3.54e-09	NA	NA
Locus_19038_Transcript_2/7_Confidence_0.889_Length_386	-2.5912	1.96446	2.75e-07	6.05e-06	NA	NA
Locus_5902_Transcript_5/6_Confidence_0.500_Length_855	-2.59103	2.89937	8.62e-10	4.76e-08	NA	NA
Locus_14852_Transcript_4/8_Confidence_0.100_Length_1973	-2.59053	3.75582	1.65e-06	2.68e-05	NA	NA
Locus_2983_Transcript_5/10_Confidence_0.457_Length_194	-2.58877	2.75122	2.14e-06	3.35e-05	NA	NA
Locus_10543_Transcript_4/7_Confidence_0.474_Length_1981	-2.58867	4.00228	2.58e-07	5.73e-06	NA	NA
Locus_511_Transcript_13/16_Confidence_0.125_Length_4929	-2.58843	6.39561	0.00762162	0.0247642	NA	NA
Locus_4074_Transcript_1/3_Confidence_0.667_Length_2098	-2.58712	7.8477	1e-06	1.76e-05	NA	NA
Locus_4785_Transcript_3/4_Confidence_0.500_Length_266	-2.58282	4.70325	0.000293239	0.00179657	NA	NA
Locus_2292_Transcript_8/20_Confidence_0.381_Length_1745	-2.58063	3.92262	3.66e-06	5.09e-05	NA	NA
Locus_3091_Transcript_9/21_Confidence_0.037_Length_228	-2.5772	2.7886	6.85e-07	1.29e-05	NA	NA
Locus_7661_Transcript_4/4_Confidence_0.500_Length_441	-2.57632	3.26774	4.92e-09	2.09e-07	NA	NA
Locus_7533_Transcript_4/8_Confidence_0.615_Length_704	-2.57574	6.1278	1.46e-12	2.06e-10	AY986486.1	Rana catesbeiana cardiac alpha actin 1 mRNA, complete cds
Locus_14609_Transcript_17/33_Confidence_0.099_Length_4670	-2.57514	6.12021	1.84e-11	1.68e-09	XM_020792814.1	PREDICTED: Pogona vitticeps GTPase HRas-like (LOC110078528), transcript variant X2, mRNA
Locus_23813_Transcript_1/1_Confidence_0.750_Length_456	-2.57458	8.33549	0.000794491	0.00399722	NA	NA
Locus_1325_Transcript_11/21_Confidence_0.056_Length_2496	-2.57368	6.23208	3.44e-06	4.86e-05	NA	NA
Locus_10280_Transcript_1/6_Confidence_0.906_Length_957	-2.57164	4.30572	0.000503871	0.0027749	NA	NA
Locus_8834_Transcript_27/46_Confidence_0.372_Length_2450	-2.56955	2.55841	0.00152342	0.00679785	NA	NA
Locus_2241_Transcript_6/54_Confidence_0.074_Length_4560	-2.56872	6.46999	3.52e-09	1.6e-07	LT972184.1	Larimichthys crocea genome assembly, chromosome: XVIII
Locus_2740_Transcript_3/6_Confidence_0.545_Length_1350	-2.56823	4.57989	7.43e-12	8.02e-10	NA	NA
Locus_1377_Transcript_3/25_Confidence_0.029_Length_2807	-2.56802	3.10975	5e-06	6.57e-05	NA	NA
Locus_644_Transcript_68/78_Confidence_0.346_Length_2465	-2.56776	3.21196	5.91e-06	7.55e-05	NA	NA
Locus_121705_Transcript_1/1_Confidence_1.000_Length_127	-2.56596	7.14834	2.19e-06	3.41e-05	NA	NA
Locus_6945_Transcript_46/49_Confidence_0.164_Length_1176	-2.56564	2.15631	0.000865622	0.00428635	NA	NA
Locus_18756_Transcript_4/4_Confidence_0.400_Length_1335	-2.56534	2.62608	3.83e-06	5.27e-05	NA	NA
Locus_10646_Transcript_6/10_Confidence_0.105_Length_141	-2.56512	5.69066	1.12e-11	1.13e-09	NA	NA
Locus_2030_Transcript_1/5_Confidence_0.600_Length_462	-2.5643	3.93479	2.16e-07	5e-06	NA	NA
Locus_18921_Transcript_1/3_Confidence_0.833_Length_199	-2.56377	3.03928	3.79e-07	7.79e-06	NA	NA
Locus_104543_Transcript_1/1_Confidence_1.000_Length_134	-2.56239	4.9096	9.28e-05	0.000709405	NA	NA
Locus_2266_Transcript_8/22_Confidence_0.128_Length_1439	-2.56198	1.83856	7.41e-05	0.000592949	NA	NA
Locus_926_Transcript_135/138_Confidence_0.034_Length_1854	-2.56119	2.88741	0.00203269	0.00861303	NA	NA
Locus_6147_Transcript_4/6_Confidence_0.400_Length_3454	-2.56116	6.1461	9.86e-14	1.91e-11	NA	NA
Locus_1279_Transcript_11/14_Confidence_0.308_Length_1978	-2.56115	3.22946	0.000405053	0.00232739	NA	NA
Locus_106901_Transcript_1/1_Confidence_1.000_Length_138	-2.5577	8.58515	0.000641811	0.00336768	NA	NA
Locus_926_Transcript_58/138_Confidence_0.016_Length_2694	-2.55506	2.11051	0.00016335	0.00111823	NA	NA
Locus_457_Transcript_38/43_Confidence_0.040_Length_183	-2.55423	5.62565	2.33e-06	3.55e-05	NA	NA
Locus_121131_Transcript_1/1_Confidence_1.000_Length_105	-2.5524	9.20723	0.000382743	0.00222471	NA	NA
Locus_5347_Transcript_5/6_Confidence_0.100_Length_611	-2.5509	3.45919	1.7e-11	1.6e-09	NA	NA
Locus_771_Transcript_1/5_Confidence_1.000_Length_1362	-2.54948	3.83783	1.19e-08	4.36e-07	NA	NA
Locus_2377_Transcript_7/137_Confidence_0.040_Length_2668	-2.54792	3.40408	0.0142877	0.0409689	NA	NA
Locus_3210_Transcript_3/4_Confidence_0.429_Length_406	-2.54451	2.86621	1.51e-05	0.000163892	NA	NA
Locus_2248_Transcript_1/4_Confidence_0.400_Length_781	-2.54436	4.50695	3.94e-09	1.76e-07	NA	NA
Locus_813_Transcript_25/39_Confidence_0.212_Length_2646	-2.54071	5.29639	0.000689028	0.00357276	NA	NA
Locus_22076_Transcript_2/2_Confidence_0.333_Length_354	-2.54039	5.35623	2.09e-08	7.01e-07	NA	NA
Locus_6033_Transcript_24/25_Confidence_0.154_Length_1900	-2.53961	4.71389	1.78e-11	1.64e-09	NA	NA
Locus_6212_Transcript_4/7_Confidence_0.059_Length_723	-2.53905	3.18336	9.06e-09	3.46e-07	NA	NA
Locus_1814_Transcript_11/20_Confidence_0.172_Length_153	-2.53739	4.70731	1.71e-06	2.76e-05	NA	NA
Locus_1436_Transcript_13/14_Confidence_0.030_Length_2221	-2.53644	3.26865	2.36e-05	0.00023448	KT183350.1	Holothuria glaberrima ELAV mRNA, complete cds
Locus_222_Transcript_28/50_Confidence_0.414_Length_1004	-2.53545	8.33674	0.00106259	0.00506293	NA	NA
Locus_4638_Transcript_9/16_Confidence_0.050_Length_2216	-2.53524	3.87037	1.58e-07	3.82e-06	NA	NA
Locus_9324_Transcript_2/12_Confidence_0.580_Length_2562	-2.53435	2.5829	0.000240219	0.00153084	NA	NA
Locus_9248_Transcript_6/67_Confidence_0.055_Length_1735	-2.53333	2.34643	1.34e-06	2.26e-05	NA	NA
Locus_9650_Transcript_2/4_Confidence_0.600_Length_415	-2.53327	2.8185	7.7e-13	1.18e-10	NA	NA
Locus_10407_Transcript_2/4_Confidence_0.200_Length_1087	-2.53176	2.79541	1.46e-08	5.11e-07	NA	NA
Locus_12329_Transcript_1/3_Confidence_0.938_Length_910	-2.53117	2.71763	2.36e-09	1.13e-07	NA	NA
Locus_717_Transcript_24/44_Confidence_0.294_Length_2756	-2.53117	6.81883	6.77e-10	3.79e-08	NA	NA
Locus_9820_Transcript_7/27_Confidence_0.395_Length_2394	-2.52965	3.00147	0.00081956	0.00409647	NA	NA
Locus_4988_Transcript_9/10_Confidence_0.952_Length_3478	-2.52892	3.13576	3.04e-06	4.42e-05	NA	NA
Locus_121821_Transcript_1/1_Confidence_1.000_Length_120	-2.5287	7.90513	0.000919974	0.00449963	NA	NA
Locus_5737_Transcript_3/23_Confidence_0.100_Length_653	-2.52634	2.75011	8.54e-05	0.000664703	NA	NA
Locus_3007_Transcript_14/21_Confidence_0.025_Length_709	-2.52551	2.5801	8.1e-07	1.48e-05	NA	NA
Locus_725_Transcript_81/128_Confidence_0.029_Length_418	-2.52389	2.25448	3.01e-07	6.44e-06	NA	NA
Locus_3240_Transcript_5/44_Confidence_0.189_Length_804	-2.52338	4.72102	5.68e-06	7.3e-05	NA	NA
Locus_121128_Transcript_1/1_Confidence_1.000_Length_110	-2.52332	9.87122	0.000442048	0.0024879	NA	NA
Locus_3451_Transcript_27/27_Confidence_0.000_Length_319	-2.52268	3.5063	9.3e-06	0.000110007	NA	NA
Locus_459_Transcript_15/32_Confidence_0.167_Length_1156	-2.51629	5.84111	4.31e-07	8.71e-06	NA	NA
Locus_6205_Transcript_53/54_Confidence_0.041_Length_2355	-2.51626	2.9649	0.000422963	0.00240174	NA	NA
Locus_41310_Transcript_1/1_Confidence_0.250_Length_116	-2.51607	4.75859	7.47e-09	2.98e-07	NA	NA
Locus_120357_Transcript_1/1_Confidence_1.000_Length_100	-2.51416	7.06242	0.000877425	0.0043294	NA	NA
Locus_467_Transcript_26/27_Confidence_0.019_Length_2414	-2.51395	4.07499	3.89e-07	7.98e-06	NA	NA
Locus_7732_Transcript_2/3_Confidence_0.400_Length_252	-2.51272	4.26029	4.88e-11	3.75e-09	NA	NA
Locus_3719_Transcript_37/156_Confidence_0.442_Length_3003	-2.50933	3.30356	1.71e-05	0.000180817	NA	NA
Locus_9395_Transcript_5/9_Confidence_0.444_Length_2015	-2.50844	3.21017	2.1e-05	0.000212934	NA	NA
Locus_22446_Transcript_1/3_Confidence_1.000_Length_843	-2.50668	4.46501	6.08e-05	0.00050493	NA	NA
Locus_8275_Transcript_9/9_Confidence_0.000_Length_1143	-2.50592	4.95581	0.00455184	0.0164113	NA	NA
Locus_6558_Transcript_68/108_Confidence_0.096_Length_739	-2.50509	2.28086	0.000215663	0.00140147	NA	NA
Locus_517_Transcript_1/45_Confidence_0.040_Length_137	-2.50281	3.05744	0.00110017	0.00521106	NA	NA
Locus_5107_Transcript_2/2_Confidence_0.000_Length_2045	-2.50205	2.28136	3.73e-07	7.72e-06	NA	NA
Locus_11857_Transcript_21/26_Confidence_0.107_Length_3388	-2.50055	3.71449	1.07e-07	2.75e-06	XM_013552600.2	PREDICTED: Lingula anatina serine/threonine-protein kinase Nek3-like (LOC106172023), mRNA
Locus_9620_Transcript_14/17_Confidence_0.267_Length_3444	-2.49857	2.75498	9.73e-06	0.000114408	BX569782.7	Zebrafish DNA sequence from clone CH211-194H13 in linkage group 13, complete sequence
Locus_780_Transcript_10/13_Confidence_0.118_Length_254	-2.49831	6.03689	3.24e-06	4.65e-05	NA	NA
Locus_6264_Transcript_1/1_Confidence_0.000_Length_922	-2.49595	4.69633	9.15e-16	4.02e-13	NA	NA
Locus_3239_Transcript_3/5_Confidence_0.429_Length_1633	-2.49475	4.19832	0.0160094	0.044785	NA	NA
Locus_9094_Transcript_2/3_Confidence_0.333_Length_2501	-2.49338	3.06035	1.01e-05	0.000117903	NA	NA
Locus_7397_Transcript_29/32_Confidence_0.094_Length_1512	-2.49322	2.90985	1.76e-07	4.21e-06	NA	NA
Locus_430_Transcript_5/13_Confidence_0.214_Length_336	-2.49313	5.33278	3.23e-05	0.000305802	NA	NA
Locus_129416_Transcript_1/1_Confidence_1.000_Length_139	-2.49093	7.43852	2.77e-07	6.08e-06	NA	NA
Locus_10838_Transcript_1/2_Confidence_1.000_Length_441	-2.4905	1.92192	2.48e-05	0.000244773	NA	NA
Locus_7022_Transcript_37/40_Confidence_0.073_Length_451	-2.48865	3.38261	1.44e-07	3.53e-06	NA	NA
Locus_9486_Transcript_21/40_Confidence_0.167_Length_2258	-2.48727	2.91529	3.52e-05	0.000326876	NA	NA
Locus_717_Transcript_33/44_Confidence_0.029_Length_2987	-2.48263	4.13856	1.93e-06	3.05e-05	NA	NA
Locus_432_Transcript_2/5_Confidence_0.700_Length_427	-2.48074	4.41149	1.95e-05	0.000200905	NA	NA
Locus_131_Transcript_16/18_Confidence_0.908_Length_1878	-2.48042	4.44787	0.000123702	0.000893333	NA	NA
Locus_67942_Transcript_3/4_Confidence_0.500_Length_432	-2.47928	3.80912	3.56e-06	4.97e-05	NA	NA
Locus_417_Transcript_1/3_Confidence_0.286_Length_170	-2.47867	4.81856	3.67e-08	1.12e-06	KY078218.1	Thymallus tugarinae isolate TT-Ki1 mitochondrion, complete genome
Locus_730_Transcript_5/17_Confidence_0.047_Length_579	-2.4751	2.62314	6.36e-09	2.57e-07	NA	NA
Locus_9880_Transcript_2/3_Confidence_0.400_Length_598	-2.47398	3.28702	6.63e-11	4.85e-09	NA	NA
Locus_18001_Transcript_4/6_Confidence_0.429_Length_636	-2.4738	3.7155	1.16e-09	6.17e-08	NA	NA
Locus_6889_Transcript_1/2_Confidence_1.000_Length_1053	-2.46811	2.01879	1.08e-05	0.000124572	NA	NA
Locus_2850_Transcript_46/46_Confidence_0.021_Length_1499	-2.4673	2.78671	6.87e-06	8.58e-05	NA	NA
Locus_7686_Transcript_71/81_Confidence_0.062_Length_868	-2.46719	3.55731	0.00054685	0.00296092	NA	NA
Locus_309_Transcript_1/3_Confidence_0.958_Length_492	-2.46662	3.98172	3.06e-12	3.71e-10	NA	NA
Locus_2991_Transcript_8/11_Confidence_0.550_Length_1133	-2.46473	3.99272	2.44e-11	2.13e-09	NA	NA
Locus_649_Transcript_151/364_Confidence_0.010_Length_2105	-2.4642	3.68361	3.85e-08	1.17e-06	NA	NA
Locus_2195_Transcript_9/72_Confidence_0.060_Length_1084	-2.46405	6.24848	9.06e-05	0.000697384	NA	NA
Locus_1691_Transcript_7/12_Confidence_0.077_Length_2268	-2.46116	2.76072	0.0006058	0.00322087	NA	NA
Locus_1906_Transcript_16/16_Confidence_0.211_Length_1919	-2.46055	6.5663	1.26e-07	3.15e-06	NA	NA
Locus_5891_Transcript_2/16_Confidence_0.160_Length_431	-2.46044	5.4693	5.52e-11	4.19e-09	NA	NA
Locus_1503_Transcript_1/11_Confidence_0.278_Length_1551	-2.4599	4.8746	3.05e-05	0.000290778	NA	NA
Locus_527_Transcript_3/9_Confidence_0.333_Length_2720	-2.45907	2.78748	4.93e-05	0.000426486	NA	NA
Locus_397_Transcript_16/16_Confidence_0.762_Length_338	-2.45846	3.21362	0.000813464	0.00407372	NA	NA
Locus_7256_Transcript_6/8_Confidence_0.175_Length_3018	-2.45836	4.15603	5.45e-08	1.57e-06	NA	NA
Locus_7177_Transcript_27/28_Confidence_0.100_Length_4348	-2.45809	4.83953	8.19e-15	2.19e-12	NA	NA
Locus_4378_Transcript_7/12_Confidence_0.054_Length_1872	-2.45737	4.60607	3.17e-11	2.64e-09	NA	NA
Locus_102_Transcript_187/195_Confidence_0.066_Length_957	-2.45632	3.01251	1.3e-05	0.000145004	NA	NA
Locus_9520_Transcript_4/19_Confidence_0.176_Length_723	-2.45346	2.64118	2.88e-07	6.22e-06	NA	NA
Locus_457_Transcript_32/43_Confidence_0.240_Length_553	-2.45157	7.08803	1.6e-05	0.000171035	NA	NA
Locus_4220_Transcript_27/30_Confidence_0.125_Length_2872	-2.45115	3.43712	1.06e-08	3.95e-07	NA	NA
Locus_2435_Transcript_88/89_Confidence_0.037_Length_406	-2.45082	6.19248	5.13e-08	1.49e-06	KF956367.1	Stichopus monotuberculatus ferritin gene, complete cds
Locus_8868_Transcript_12/17_Confidence_0.630_Length_861	-2.45025	3.2625	1.06e-06	1.85e-05	NA	NA
Locus_570_Transcript_88/94_Confidence_0.062_Length_560	-2.44987	3.85535	0.00261422	0.0105374	NA	NA
Locus_11770_Transcript_7/8_Confidence_0.333_Length_1579	-2.44949	2.25893	7.59e-07	1.4e-05	NA	NA
Locus_310_Transcript_3/17_Confidence_0.256_Length_987	-2.44769	3.45665	6.56e-05	0.000535617	NA	NA
Locus_452_Transcript_9/23_Confidence_0.255_Length_346	-2.44595	3.22737	2.72e-09	1.28e-07	NA	NA
Locus_2401_Transcript_45/45_Confidence_0.026_Length_4072	-2.44569	2.75726	1.37e-06	2.3e-05	NA	NA
Locus_12443_Transcript_1/1_Confidence_0.000_Length_555	-2.44559	3.92162	1.88e-06	3e-05	NA	NA
Locus_1802_Transcript_10/11_Confidence_0.167_Length_3313	-2.44431	3.17664	0.000549854	0.00297485	NA	NA
Locus_14139_Transcript_2/2_Confidence_0.333_Length_290	-2.44396	2.93598	0.000128143	0.000920131	NA	NA
Locus_663_Transcript_488/885_Confidence_0.012_Length_2312	-2.44152	3.27817	3.69e-09	1.66e-07	NA	NA
Locus_9664_Transcript_1/1_Confidence_0.000_Length_256	-2.44137	2.29362	4.17e-08	1.26e-06	NA	NA
Locus_1752_Transcript_6/13_Confidence_0.396_Length_2223	-2.44105	2.36	0.00228014	0.00944036	NA	NA
Locus_9080_Transcript_26/28_Confidence_0.208_Length_2442	-2.44064	3.3533	4.41e-08	1.33e-06	NA	NA
Locus_15849_Transcript_3/4_Confidence_0.500_Length_152	-2.43937	3.55906	5.02e-07	9.93e-06	NA	NA
Locus_121987_Transcript_1/1_Confidence_1.000_Length_112	-2.43915	5.56373	0.000105233	0.000783474	NA	NA
Locus_2877_Transcript_1/5_Confidence_0.222_Length_243	-2.43852	2.80231	6.36e-05	0.000523139	NA	NA
Locus_301_Transcript_20/28_Confidence_0.061_Length_294	-2.43733	2.31027	0.00481753	0.0171946	NA	NA
Locus_14963_Transcript_1/2_Confidence_0.857_Length_1820	-2.43612	4.37775	1.32e-10	8.83e-09	NA	NA
Locus_16694_Transcript_1/1_Confidence_0.000_Length_692	-2.4361	3.29667	3.07e-06	4.46e-05	NA	NA
Locus_1306_Transcript_17/17_Confidence_0.118_Length_271	-2.4347	4.52725	1.42e-08	5e-07	NA	NA
Locus_2406_Transcript_1/4_Confidence_0.167_Length_756	-2.43345	5.32389	1.87e-07	4.46e-06	NA	NA
Locus_7621_Transcript_8/22_Confidence_0.263_Length_4175	-2.4334	5.41702	2.58e-08	8.41e-07	NA	NA
Locus_28516_Transcript_1/1_Confidence_0.000_Length_184	-2.43234	5.70495	0.0045116	0.0162949	NA	NA
Locus_1617_Transcript_1/14_Confidence_0.304_Length_1371	-2.43147	4.89453	2.02e-14	4.71e-12	XM_020487758.1	PREDICTED: Oncorhynchus kisutch HECT domain E3 ubiquitin protein ligase 1 (hectd1), mRNA
Locus_13286_Transcript_1/1_Confidence_0.000_Length_452	-2.42951	2.48435	9.37e-11	6.5e-09	NA	NA
Locus_5309_Transcript_16/16_Confidence_0.176_Length_825	-2.42913	2.78755	4.7e-06	6.23e-05	NA	NA
Locus_10944_Transcript_4/5_Confidence_0.364_Length_1395	-2.42876	4.1851	6.9e-13	1.07e-10	NA	NA
Locus_6283_Transcript_2/10_Confidence_0.436_Length_580	-2.42749	2.90024	0.00205993	0.00870048	NA	NA
Locus_6911_Transcript_12/12_Confidence_0.182_Length_1701	-2.4262	4.61544	4.7e-10	2.74e-08	NA	NA
Locus_2892_Transcript_6/9_Confidence_0.357_Length_843	-2.42573	7.55403	9.7e-10	5.25e-08	NA	NA
Locus_2401_Transcript_36/45_Confidence_0.051_Length_3436	-2.42402	3.93364	3.25e-07	6.88e-06	NA	NA
Locus_1202_Transcript_6/37_Confidence_0.163_Length_1470	-2.42297	6.40032	5.1e-07	1e-05	NA	NA
Locus_401_Transcript_1/2_Confidence_1.000_Length_287	-2.42242	4.11525	3.51e-06	4.92e-05	NA	NA
Locus_633_Transcript_2/3_Confidence_0.571_Length_682	-2.4215	3.74985	1.26e-09	6.61e-08	NA	NA
Locus_1448_Transcript_1/1_Confidence_0.947_Length_207	-2.41928	2.5996	5.83e-10	3.31e-08	NA	NA
Locus_1559_Transcript_3/9_Confidence_0.273_Length_330	-2.41928	6.71774	0.000500854	0.00276261	NA	NA
Locus_3350_Transcript_21/25_Confidence_0.323_Length_4845	-2.41853	3.30948	8.65e-06	0.000103528	NA	NA
Locus_2527_Transcript_28/51_Confidence_0.082_Length_1150	-2.41799	4.96573	1.34e-07	3.32e-06	NA	NA
Locus_1763_Transcript_14/15_Confidence_0.081_Length_1509	-2.41762	2.82114	7.66e-07	1.41e-05	NA	NA
Locus_3821_Transcript_12/13_Confidence_0.083_Length_1602	-2.41667	4.7705	3.86e-06	5.3e-05	NA	NA
Locus_8890_Transcript_11/16_Confidence_0.941_Length_2138	-2.41634	4.10114	2.6e-06	3.9e-05	NA	NA
Locus_6165_Transcript_4/4_Confidence_0.125_Length_852	-2.416	1.87886	7.52e-06	9.22e-05	NA	NA
Locus_19123_Transcript_4/5_Confidence_0.571_Length_140	-2.41481	5.85766	8.36e-11	5.87e-09	NA	NA
Locus_3536_Transcript_6/12_Confidence_0.250_Length_1853	-2.41126	8.01149	5.37e-06	6.97e-05	NA	NA
Locus_1476_Transcript_27/30_Confidence_0.154_Length_2039	-2.40996	5.88005	2.84e-09	1.33e-07	NA	NA
Locus_5240_Transcript_28/31_Confidence_0.054_Length_1706	-2.40909	5.49169	5.85e-10	3.31e-08	NA	NA
Locus_434_Transcript_1/1_Confidence_0.000_Length_3629	-2.4084	6.25438	2.51e-07	5.64e-06	NA	NA
Locus_231_Transcript_3/3_Confidence_0.000_Length_1460	-2.4082	5.54807	8.4e-07	1.52e-05	NA	NA
Locus_15313_Transcript_1/4_Confidence_0.600_Length_1308	-2.40763	2.65085	9.06e-08	2.39e-06	NA	NA
Locus_3160_Transcript_34/56_Confidence_0.043_Length_999	-2.40646	4.7007	2.33e-06	3.55e-05	NA	NA
Locus_226_Transcript_9/11_Confidence_0.688_Length_1813	-2.40499	7.71584	1.3e-07	3.25e-06	NA	NA
Locus_12838_Transcript_3/12_Confidence_0.312_Length_612	-2.40495	5.78316	0.000201648	0.00132486	NA	NA
Locus_4199_Transcript_1/5_Confidence_0.778_Length_372	-2.40401	5.11287	3.5e-10	2.11e-08	NA	NA
Locus_2576_Transcript_3/5_Confidence_0.750_Length_329	-2.40341	2.85241	1.6e-09	8.11e-08	NA	NA
Locus_14564_Transcript_1/1_Confidence_0.000_Length_1392	-2.40232	2.57943	8.48e-08	2.26e-06	NA	NA
Locus_13234_Transcript_16/24_Confidence_0.324_Length_2664	-2.39899	3.87323	5.41e-05	0.000459169	NA	NA
Locus_8708_Transcript_1/1_Confidence_0.667_Length_805	-2.39819	2.62328	5.96e-11	4.41e-09	NA	NA
Locus_1377_Transcript_20/25_Confidence_0.118_Length_1655	-2.3981	4.56193	3.38e-09	1.55e-07	NA	NA
Locus_5549_Transcript_54/55_Confidence_0.103_Length_1133	-2.39515	4.04242	7.7e-10	4.28e-08	NA	NA
Locus_19462_Transcript_1/1_Confidence_0.500_Length_109	-2.39425	4.96232	1.03e-06	1.8e-05	NA	NA
Locus_9344_Transcript_1/4_Confidence_1.000_Length_981	-2.394	2.71699	1.03e-05	0.000120079	NA	NA
Locus_4017_Transcript_8/42_Confidence_0.105_Length_4316	-2.39266	6.35361	2.56e-12	3.25e-10	NA	NA
Locus_10935_Transcript_11/14_Confidence_0.203_Length_1343	-2.3919	3.22941	1.61e-06	2.64e-05	NA	NA
Locus_3767_Transcript_9/154_Confidence_0.013_Length_1289	-2.39158	4.52334	4.35e-06	5.86e-05	NA	NA
Locus_23172_Transcript_8/8_Confidence_0.760_Length_1261	-2.39133	3.34105	5.58e-06	7.19e-05	NA	NA
Locus_52072_Transcript_1/5_Confidence_0.200_Length_114	-2.3907	4.67957	2.22e-10	1.43e-08	NA	NA
Locus_1165_Transcript_7/22_Confidence_0.153_Length_2560	-2.39016	4.5144	3.36e-10	2.04e-08	NA	NA
Locus_3436_Transcript_1/3_Confidence_0.800_Length_173	-2.38946	6.5543	2.88e-07	6.22e-06	NA	NA
Locus_1174_Transcript_6/8_Confidence_0.714_Length_1046	-2.38866	2.81578	1.06e-10	7.22e-09	NA	NA
Locus_67973_Transcript_1/2_Confidence_0.667_Length_116	-2.38687	2.60904	1.79e-06	2.89e-05	NA	NA
Locus_23987_Transcript_1/2_Confidence_1.000_Length_110	-2.38677	5.9614	4.41e-11	3.48e-09	NA	NA
Locus_3887_Transcript_1/8_Confidence_0.957_Length_621	-2.38579	2.50463	0.000979403	0.00474127	NA	NA
Locus_121886_Transcript_1/1_Confidence_1.000_Length_114	-2.38562	4.78378	6.93e-05	0.00055919	NA	NA
Locus_120381_Transcript_1/1_Confidence_1.000_Length_113	-2.3833	9.46501	0.00514189	0.0181051	NA	NA
Locus_2205_Transcript_7/27_Confidence_0.256_Length_2036	-2.38167	5.65125	2.3e-09	1.1e-07	NA	NA
Locus_121824_Transcript_1/1_Confidence_1.000_Length_102	-2.38077	6.51518	0.00159941	0.00707614	NA	NA
Locus_33681_Transcript_3/10_Confidence_0.267_Length_431	-2.3799	4.94686	0.000715732	0.00368533	NA	NA
Locus_129691_Transcript_1/1_Confidence_1.000_Length_104	-2.37868	5.55951	1.16e-11	1.16e-09	HQ883730.1	Himasthlophallus flagellifer voucher ErHim01 elongation factor 1 alpha (EF-1a) gene, partial cds
Locus_8498_Transcript_2/4_Confidence_0.400_Length_1026	-2.37831	2.66813	3.39e-08	1.05e-06	NA	NA
Locus_12750_Transcript_7/13_Confidence_0.709_Length_2605	-2.37824	4.96412	1.66e-08	5.71e-07	NA	NA
Locus_430_Transcript_8/13_Confidence_0.214_Length_225	-2.37784	5.52037	4.27e-05	0.000380549	NA	NA
Locus_2827_Transcript_76/110_Confidence_0.016_Length_1557	-2.37774	2.40646	0.00829124	0.026428	NA	NA
Locus_3317_Transcript_38/43_Confidence_0.212_Length_2174	-2.37742	3.25764	6.89e-08	1.92e-06	NA	NA
Locus_121788_Transcript_1/1_Confidence_1.000_Length_133	-2.37724	6.46953	8.78e-07	1.58e-05	NA	NA
Locus_10568_Transcript_14/16_Confidence_0.529_Length_3658	-2.37656	3.76801	9.82e-07	1.73e-05	XM_020512891.1	PREDICTED: Rhincodon typus phosphoenolpyruvate carboxykinase 1 (pck1), mRNA
Locus_2754_Transcript_8/14_Confidence_0.417_Length_2025	-2.37596	2.4341	2.06e-05	0.000209864	NA	NA
Locus_9070_Transcript_5/12_Confidence_0.143_Length_878	-2.37588	2.86842	4.2e-09	1.84e-07	NA	NA
Locus_877_Transcript_13/43_Confidence_0.524_Length_2194	-2.37541	3.14443	0.000218138	0.001414	NA	NA
Locus_2496_Transcript_90/94_Confidence_0.044_Length_808	-2.37391	3.55654	0.0150902	0.0427713	NA	NA
Locus_2554_Transcript_2/5_Confidence_0.750_Length_329	-2.37262	6.56149	7.12e-07	1.33e-05	NA	NA
Locus_3920_Transcript_4/15_Confidence_0.412_Length_1799	-2.3722	3.42402	0.000722821	0.00371458	NA	NA
Locus_2137_Transcript_14/18_Confidence_0.106_Length_696	-2.37054	4.74466	1.08e-07	2.76e-06	NA	NA
Locus_8528_Transcript_1/2_Confidence_0.917_Length_1309	-2.37036	3.54197	2.68e-08	8.67e-07	NA	NA
Locus_114229_Transcript_1/1_Confidence_1.000_Length_109	-2.36892	3.03508	0.0104107	0.0316576	NA	NA
Locus_19642_Transcript_7/10_Confidence_0.263_Length_261	-2.36811	7.73575	0.000308327	0.00187055	NA	NA
Locus_9980_Transcript_2/5_Confidence_0.600_Length_2016	-2.36806	2.18324	2.91e-06	4.27e-05	XM_011448395.2	PREDICTED: Crassostrea gigas coiled-coil domain-containing protein 63 (LOC105341719), transcript variant X2, mRNA
Locus_1894_Transcript_24/27_Confidence_0.143_Length_857	-2.36804	2.50232	4.45e-09	1.93e-07	NA	NA
Locus_1859_Transcript_4/8_Confidence_0.167_Length_2045	-2.36789	4.81051	3.47e-07	7.28e-06	NA	NA
Locus_1567_Transcript_68/72_Confidence_0.108_Length_1777	-2.36665	6.26736	1.99e-09	9.71e-08	NA	NA
Locus_6340_Transcript_5/27_Confidence_0.022_Length_1908	-2.36483	3.13962	1.04e-05	0.000121001	NA	NA
Locus_981_Transcript_37/43_Confidence_0.078_Length_286	-2.36378	7.60372	0.00528173	0.0184725	NA	NA
Locus_120219_Transcript_1/1_Confidence_1.000_Length_122	-2.36277	8.40066	0.000152004	0.00105516	NA	NA
Locus_3392_Transcript_9/9_Confidence_0.842_Length_2026	-2.35937	3.33852	1.29e-08	4.67e-07	NA	NA
Locus_11807_Transcript_1/1_Confidence_0.857_Length_716	-2.35529	3.82405	5.84e-12	6.45e-10	NA	NA
Locus_11759_Transcript_3/19_Confidence_0.404_Length_1281	-2.35517	2.63412	2.5e-08	8.17e-07	XM_003743293.2	PREDICTED: Metaseiulus occidentalis 60S ribosomal protein L10a-2 (LOC100903701), mRNA
Locus_4810_Transcript_6/10_Confidence_0.400_Length_2029	-2.35497	3.34609	3.7e-06	5.12e-05	NA	NA
Locus_1551_Transcript_37/38_Confidence_0.029_Length_1749	-2.35492	5.86835	5.77e-09	2.36e-07	NA	NA
Locus_4475_Transcript_3/23_Confidence_0.172_Length_1464	-2.35362	3.088	9.46e-14	1.86e-11	NA	NA
Locus_120324_Transcript_1/1_Confidence_1.000_Length_107	-2.35303	3.89924	3.24e-10	1.99e-08	NA	NA
Locus_5566_Transcript_3/9_Confidence_0.919_Length_1470	-2.35038	2.73219	2.9e-09	1.35e-07	NA	NA
Locus_5654_Transcript_23/29_Confidence_0.133_Length_2156	-2.34825	4.14493	0.00204338	0.00865235	NA	NA
Locus_8136_Transcript_11/36_Confidence_0.176_Length_3971	-2.34599	6.21788	3.84e-06	5.28e-05	NA	NA
Locus_4075_Transcript_80/119_Confidence_0.039_Length_868	-2.34556	2.01427	2.65e-07	5.85e-06	NA	NA
Locus_1230_Transcript_19/20_Confidence_0.097_Length_1321	-2.34468	3.27124	5.15e-09	2.15e-07	NA	NA
Locus_37892_Transcript_2/3_Confidence_0.600_Length_129	-2.34372	4.12491	6.86e-07	1.29e-05	NA	NA
Locus_5854_Transcript_1/3_Confidence_0.667_Length_233	-2.34368	3.67424	0.00555878	0.019277	NA	NA
Locus_13805_Transcript_3/3_Confidence_0.400_Length_810	-2.33915	2.11015	4.04e-05	0.000363992	NA	NA
Locus_10055_Transcript_6/22_Confidence_0.087_Length_2248	-2.33657	2.92972	2.15e-05	0.000216866	NA	NA
Locus_1661_Transcript_1/1_Confidence_0.947_Length_145	-2.33622	3.0254	6.02e-05	0.000501942	NA	NA
Locus_8562_Transcript_11/11_Confidence_0.010_Length_723	-2.33613	2.09376	5.35e-05	0.000455294	NA	NA
Locus_306_Transcript_22/22_Confidence_0.043_Length_2344	-2.33552	3.47976	8.84e-09	3.41e-07	NA	NA
Locus_13706_Transcript_3/4_Confidence_0.333_Length_1661	-2.33356	2.23014	5.03e-05	0.000434014	NA	NA
Locus_123722_Transcript_1/1_Confidence_1.000_Length_107	-2.33245	5.74049	8.01e-12	8.49e-10	DQ087497.1	Trochospongilla pennsylvanica elongation factor 1 alpha mRNA, partial cds
Locus_1755_Transcript_7/11_Confidence_0.333_Length_2574	-2.33218	6.42868	3.5e-05	0.000325208	NA	NA
Locus_17255_Transcript_27/29_Confidence_0.200_Length_1208	-2.33176	1.93119	0.00801502	0.0257432	NA	NA
Locus_3558_Transcript_17/38_Confidence_0.378_Length_2855	-2.32963	7.19291	2.2e-06	3.41e-05	NA	NA
Locus_30341_Transcript_3/3_Confidence_0.429_Length_352	-2.32948	2.80626	0.000223775	0.00144199	NA	NA
Locus_27_Transcript_10/15_Confidence_0.143_Length_476	-2.32893	6.23419	0.00389499	0.0145345	NA	NA
Locus_6798_Transcript_40/56_Confidence_0.204_Length_3163	-2.32829	3.61906	1.87e-06	2.99e-05	NA	NA
Locus_1611_Transcript_16/25_Confidence_0.400_Length_5174	-2.32739	3.62402	2.02e-09	9.81e-08	NA	NA
Locus_28592_Transcript_1/5_Confidence_0.882_Length_655	-2.32659	3.01213	8.06e-08	2.16e-06	NA	NA
Locus_3932_Transcript_2/3_Confidence_0.333_Length_3168	-2.32596	3.67894	3.75e-05	0.000343656	NA	NA
Locus_2422_Transcript_34/42_Confidence_0.090_Length_830	-2.32401	3.30517	8.07e-09	3.19e-07	NA	NA
Locus_7178_Transcript_8/19_Confidence_0.286_Length_3135	-2.32031	2.56841	4.08e-09	1.8e-07	XM_020511860.1	PREDICTED: Rhincodon typus RAS and EF-hand domain containing (rasef), mRNA
Locus_5423_Transcript_9/9_Confidence_0.048_Length_1565	-2.32019	4.36749	1.06e-07	2.73e-06	CT963106.2	Medicago truncatula chromosome 5 clone mth2-64o22, COMPLETE SEQUENCE
Locus_385_Transcript_27/37_Confidence_0.080_Length_657	-2.31788	2.43339	5.88e-07	1.13e-05	NA	NA
Locus_1704_Transcript_21/22_Confidence_0.167_Length_2301	-2.31266	5.63909	5.14e-05	0.000441603	NA	NA
Locus_5720_Transcript_19/26_Confidence_0.030_Length_123	-2.31219	3.54129	1.15e-05	0.000131604	KX856756.1	Isostichopus badionotus voucher UF:4703 16S ribosomal RNA gene, partial sequence; mitochondrial
Locus_93225_Transcript_1/1_Confidence_1.000_Length_187	-2.31063	3.92031	4.96e-07	9.82e-06	NA	NA
Locus_11978_Transcript_1/3_Confidence_0.875_Length_555	-2.3104	2.14119	0.000259136	0.00162541	NA	NA
Locus_6204_Transcript_1/5_Confidence_0.500_Length_2251	-2.31024	3.8368	2.41e-07	5.45e-06	NA	NA
Locus_4824_Transcript_8/14_Confidence_0.250_Length_845	-2.30768	4.06524	0.00173882	0.00757098	NA	NA
Locus_5380_Transcript_5/18_Confidence_0.066_Length_1457	-2.30589	6.28177	5.45e-10	3.12e-08	NA	NA
Locus_3974_Transcript_2/14_Confidence_0.021_Length_914	-2.30571	5.73806	2.58e-06	3.87e-05	NA	NA
Locus_570_Transcript_73/94_Confidence_0.069_Length_477	-2.30384	3.41983	0.00837557	0.0266415	NA	NA
Locus_4231_Transcript_1/6_Confidence_0.143_Length_2113	-2.3025	2.64915	4.39e-06	5.89e-05	NA	NA
Locus_926_Transcript_132/138_Confidence_0.029_Length_1345	-2.29957	2.26504	5.43e-05	0.000460032	NA	NA
Locus_5084_Transcript_21/69_Confidence_0.045_Length_1716	-2.2989	2.72017	0.000567668	0.00304711	NA	NA
Locus_9113_Transcript_5/9_Confidence_0.455_Length_820	-2.29824	2.84211	9.65e-08	2.53e-06	NA	NA
Locus_1204_Transcript_7/28_Confidence_0.132_Length_1167	-2.29798	4.67546	4.52e-08	1.35e-06	NA	NA
Locus_21710_Transcript_2/5_Confidence_0.500_Length_141	-2.29612	7.7549	0.00172736	0.00753738	NA	NA
Locus_5694_Transcript_34/41_Confidence_0.130_Length_2724	-2.29469	3.10232	0.00153906	0.00685352	NA	NA
Locus_6715_Transcript_5/9_Confidence_0.429_Length_2822	-2.29359	4.36956	0.000376232	0.002191	NA	NA
Locus_3353_Transcript_6/12_Confidence_0.143_Length_2883	-2.2933	5.10573	4.17e-09	1.84e-07	NA	NA
Locus_3547_Transcript_1/1_Confidence_0.000_Length_1083	-2.29277	6.42559	0.00043214	0.00244257	NA	NA
Locus_1683_Transcript_13/16_Confidence_0.874_Length_3691	-2.29227	2.89587	6.04e-05	0.000503123	NA	NA
Locus_3360_Transcript_9/35_Confidence_0.065_Length_1285	-2.29037	2.26518	7.16e-05	0.000575029	NA	NA
Locus_2105_Transcript_2/2_Confidence_0.333_Length_307	-2.28948	3.00424	8.53e-11	5.96e-09	NA	NA
Locus_5661_Transcript_32/40_Confidence_0.051_Length_2788	-2.28876	4.27874	0.00014077	0.000991628	NA	NA
Locus_1956_Transcript_18/63_Confidence_0.061_Length_1191	-2.28737	4.50914	8.38e-05	0.000655132	NA	NA
Locus_4198_Transcript_1/2_Confidence_0.974_Length_213	-2.2871	2.45625	4.03e-09	1.79e-07	NA	NA
Locus_103295_Transcript_1/1_Confidence_1.000_Length_133	-2.28678	6.07693	6.06e-05	0.000503621	NA	NA
Locus_4010_Transcript_22/25_Confidence_0.108_Length_410	-2.28638	4.30499	3.68e-09	1.66e-07	NA	NA
Locus_6353_Transcript_1/14_Confidence_0.492_Length_616	-2.28638	1.83035	0.000308617	0.00187169	NA	NA
Locus_714_Transcript_2/4_Confidence_0.500_Length_1126	-2.28527	4.45719	7.94e-06	9.61e-05	NA	NA
Locus_8057_Transcript_27/36_Confidence_0.204_Length_1079	-2.28432	2.25226	0.000872482	0.00431308	NA	NA
Locus_457_Transcript_25/43_Confidence_0.453_Length_592	-2.28322	6.20948	5.4e-05	0.000457983	NA	NA
Locus_2113_Transcript_3/8_Confidence_0.600_Length_680	-2.27898	6.29815	1.63e-09	8.2e-08	NA	NA
Locus_1446_Transcript_82/93_Confidence_0.103_Length_2174	-2.27825	6.93828	2.41e-07	5.45e-06	NA	NA
Locus_3268_Transcript_1/1_Confidence_0.000_Length_207	-2.27768	4.41314	1.51e-07	3.67e-06	NA	NA
Locus_11976_Transcript_15/19_Confidence_0.706_Length_1973	-2.27748	2.92582	7.62e-05	0.000606603	NA	NA
Locus_19664_Transcript_4/4_Confidence_0.125_Length_193	-2.27501	2.66083	2.09e-07	4.9e-06	NA	NA
Locus_19415_Transcript_2/5_Confidence_0.902_Length_577	-2.27499	5.35631	3.29e-08	1.03e-06	NA	NA
Locus_13554_Transcript_1/1_Confidence_0.000_Length_834	-2.27477	2.63085	2.22e-07	5.11e-06	NA	NA
Locus_4349_Transcript_2/10_Confidence_0.375_Length_2941	-2.2739	3.24611	2.81e-05	0.000273196	NA	NA
Locus_2496_Transcript_3/94_Confidence_0.049_Length_117	-2.27253	4.52235	3.65e-05	0.000335998	NA	NA
Locus_2362_Transcript_4/5_Confidence_0.200_Length_1258	-2.27164	5.70451	7.91e-10	4.38e-08	NA	NA
Locus_7685_Transcript_11/14_Confidence_0.250_Length_1601	-2.27157	3.44503	3.08e-06	4.47e-05	NA	NA
Locus_3313_Transcript_15/47_Confidence_0.138_Length_2620	-2.27112	4.86296	0.000159096	0.00109358	NA	NA
Locus_816_Transcript_15/22_Confidence_0.110_Length_3434	-2.26993	4.78341	1.85e-09	9.18e-08	NA	NA
Locus_366_Transcript_71/74_Confidence_0.073_Length_678	-2.26977	7.82132	4.71e-07	9.41e-06	NA	NA
Locus_69_Transcript_35/37_Confidence_0.279_Length_2792	-2.26776	4.17689	0.00813581	0.026045	NA	NA
Locus_519_Transcript_5/18_Confidence_0.250_Length_1095	-2.26665	7.65314	3.17e-05	0.000301254	NA	NA
Locus_4942_Transcript_7/21_Confidence_0.500_Length_2011	-2.26535	3.33288	2.59e-05	0.000255526	NA	NA
Locus_10439_Transcript_4/5_Confidence_0.286_Length_2542	-2.26287	2.591	8.12e-06	9.79e-05	NA	NA
Locus_3350_Transcript_23/25_Confidence_0.516_Length_722	-2.26195	2.13395	6.28e-07	1.2e-05	NA	NA
Locus_1986_Transcript_1/2_Confidence_1.000_Length_1749	-2.26012	5.73784	4.46e-08	1.34e-06	NA	NA
Locus_1254_Transcript_4/5_Confidence_0.375_Length_1644	-2.25821	4.67751	9.54e-05	0.000725615	NA	NA
Locus_674_Transcript_26/28_Confidence_0.222_Length_134	-2.25768	4.33279	0.0113541	0.0340494	NA	NA
Locus_5549_Transcript_9/55_Confidence_0.517_Length_1564	-2.25755	4.2253	5.94e-06	7.57e-05	NA	NA
Locus_1701_Transcript_31/32_Confidence_0.339_Length_1437	-2.25736	5.10613	0.000236837	0.00151348	NA	NA
Locus_86975_Transcript_1/1_Confidence_1.000_Length_201	-2.25647	9.37164	0.0121239	0.0358682	NA	NA
Locus_10352_Transcript_4/12_Confidence_0.583_Length_2703	-2.25609	3.46526	0.00593166	0.020303	NA	NA
Locus_5780_Transcript_2/3_Confidence_0.600_Length_570	-2.255	3.96306	1.54e-11	1.48e-09	NA	NA
Locus_608_Transcript_1/13_Confidence_0.188_Length_1302	-2.25207	2.72948	3.06e-11	2.59e-09	NA	NA
Locus_9683_Transcript_1/3_Confidence_0.333_Length_1553	-2.24931	3.03363	3.27e-07	6.92e-06	NA	NA
Locus_1671_Transcript_32/33_Confidence_0.100_Length_849	-2.24921	3.06288	1.88e-05	0.000195552	NA	NA
Locus_1394_Transcript_6/16_Confidence_0.302_Length_212	-2.24838	3.81301	3.94e-05	0.000358097	NA	NA
Locus_4580_Transcript_15/16_Confidence_0.160_Length_3881	-2.24676	4.54979	2.77e-06	4.11e-05	XM_020648100.1	PREDICTED: Labrus bergylta sideroflexin-1-like (LOC109994660), mRNA
Locus_4318_Transcript_1/1_Confidence_0.000_Length_452	-2.2451	3.30403	4.23e-07	8.59e-06	NA	NA
Locus_12060_Transcript_10/38_Confidence_0.451_Length_2294	-2.24091	2.66193	2.16e-06	3.36e-05	NA	NA
Locus_4380_Transcript_1/3_Confidence_0.972_Length_1977	-2.24046	4.70506	7.04e-08	1.95e-06	NA	NA
Locus_6522_Transcript_1/1_Confidence_0.000_Length_243	-2.23945	3.23636	4.47e-10	2.64e-08	NA	NA
Locus_89940_Transcript_1/1_Confidence_1.000_Length_102	-2.23923	4.34317	6.3e-05	0.000518899	NA	NA
Locus_68122_Transcript_1/2_Confidence_0.667_Length_117	-2.23905	5.1595	1.69e-08	5.79e-07	XM_010201411.1	PREDICTED: Colius striatus ribosomal protein L19 (RPL19), partial mRNA
Locus_5333_Transcript_3/5_Confidence_1.000_Length_962	-2.23599	3.16302	5.83e-06	7.46e-05	NA	NA
Locus_38378_Transcript_1/1_Confidence_0.000_Length_182	-2.23536	3.27491	6.12e-07	1.17e-05	NA	NA
Locus_11179_Transcript_9/18_Confidence_0.190_Length_3607	-2.2337	4.19274	6.62e-05	0.000539673	NA	NA
Locus_1279_Transcript_7/14_Confidence_0.077_Length_1246	-2.23355	3.5606	0.000190409	0.00126635	NA	NA
Locus_3045_Transcript_7/9_Confidence_0.492_Length_1022	-2.23354	3.26113	3.19e-05	0.000302575	NA	NA
Locus_1329_Transcript_35/35_Confidence_0.000_Length_794	-2.22988	3.21774	5.15e-09	2.15e-07	NA	NA
Locus_1160_Transcript_1/7_Confidence_0.444_Length_530	-2.22949	2.64996	0.0012784	0.00588453	NA	NA
Locus_504_Transcript_23/46_Confidence_0.100_Length_1277	-2.22807	2.7292	0.000203479	0.00133498	NA	NA
Locus_1087_Transcript_5/17_Confidence_0.280_Length_143	-2.22458	4.86061	1.64e-10	1.08e-08	NA	NA
Locus_774_Transcript_105/124_Confidence_0.006_Length_175	-2.2235	5.77062	0.00150581	0.00673798	NA	NA
Locus_6558_Transcript_51/108_Confidence_0.025_Length_1189	-2.22302	2.0929	0.000428337	0.00242628	NA	NA
Locus_1914_Transcript_29/30_Confidence_0.042_Length_846	-2.22289	2.9963	2.67e-08	8.63e-07	NA	NA
Locus_864_Transcript_29/32_Confidence_0.097_Length_1381	-2.22095	6.81967	0.00248395	0.0101051	NA	NA
Locus_21580_Transcript_2/4_Confidence_0.667_Length_152	-2.21873	9.41523	0.00458428	0.0165154	NA	NA
Locus_1820_Transcript_6/6_Confidence_0.000_Length_196	-2.21828	2.93594	4.28e-09	1.87e-07	NA	NA
Locus_2827_Transcript_93/110_Confidence_0.104_Length_1965	-2.21757	3.09746	0.00691636	0.0229586	NA	NA
Locus_5035_Transcript_1/4_Confidence_0.667_Length_388	-2.21692	2.70711	4.31e-06	5.81e-05	NA	NA
Locus_13777_Transcript_1/1_Confidence_0.909_Length_1410	-2.21672	3.99613	7.12e-05	0.000572891	NA	NA
Locus_14310_Transcript_2/6_Confidence_0.250_Length_453	-2.21522	2.25193	2.85e-08	9.08e-07	NA	NA
Locus_164_Transcript_32/299_Confidence_0.046_Length_948	-2.21466	3.91784	0.0103408	0.0315022	NA	NA
Locus_13241_Transcript_5/5_Confidence_0.000_Length_413	-2.21378	2.90034	3.23e-07	6.85e-06	NA	NA
Locus_5642_Transcript_41/55_Confidence_0.097_Length_282	-2.21305	6.37678	0.00163666	0.00721156	NA	NA
Locus_1050_Transcript_87/102_Confidence_0.030_Length_596	-2.20898	2.16978	0.00072072	0.00370584	NA	NA
Locus_2256_Transcript_165/188_Confidence_0.014_Length_322	-2.20836	2.16541	0.00101913	0.00489504	NA	NA
Locus_2641_Transcript_35/76_Confidence_0.260_Length_2346	-2.20767	3.76712	1.41e-08	5e-07	NA	NA
Locus_2937_Transcript_23/31_Confidence_0.039_Length_991	-2.20754	3.09278	0.000576141	0.00308809	NA	NA
Locus_1704_Transcript_13/22_Confidence_0.208_Length_433	-2.20721	1.91722	4.55e-05	0.000400477	NA	NA
Locus_1204_Transcript_15/28_Confidence_0.316_Length_833	-2.20338	4.90184	1.99e-06	3.15e-05	NA	NA
Locus_2570_Transcript_5/8_Confidence_0.737_Length_523	-2.20091	2.48982	1.86e-09	9.19e-08	NA	NA
Locus_2709_Transcript_4/5_Confidence_0.500_Length_1758	-2.20057	4.49988	2.38e-12	3.07e-10	NA	NA
Locus_2877_Transcript_5/5_Confidence_0.444_Length_435	-2.20045	6.16814	3.73e-06	5.15e-05	NA	NA
Locus_1375_Transcript_54/66_Confidence_0.092_Length_2031	-2.19999	2.63407	6.89e-06	8.61e-05	NA	NA
Locus_2076_Transcript_5/7_Confidence_0.312_Length_634	-2.19975	2.72829	7.93e-09	3.14e-07	NA	NA
Locus_8161_Transcript_2/2_Confidence_0.833_Length_333	-2.19596	5.99782	1.06e-09	5.67e-08	XM_022309797.1	PREDICTED: Myzus persicae actin, muscle (LOC111030355), mRNA
Locus_1050_Transcript_99/102_Confidence_0.030_Length_434	-2.19481	4.27123	3.79e-09	1.71e-07	NA	NA
Locus_2213_Transcript_3/13_Confidence_0.412_Length_1481	-2.19478	4.17433	3.92e-05	0.000356625	NA	NA
Locus_9805_Transcript_1/3_Confidence_0.750_Length_169	-2.19454	3.11736	3.17e-06	4.58e-05	NA	NA
Locus_11529_Transcript_1/4_Confidence_0.400_Length_2046	-2.1937	4.34705	1.89e-08	6.41e-07	NA	NA
Locus_13_Transcript_6/17_Confidence_0.371_Length_323	-2.19365	6.42912	0.00109842	0.00520542	NA	NA
Locus_27_Transcript_4/15_Confidence_0.107_Length_128	-2.19347	5.55069	0.00745887	0.0243598	NA	NA
Locus_591_Transcript_86/129_Confidence_0.026_Length_2487	-2.19222	5.16793	1.02e-08	3.82e-07	NA	NA
Locus_20305_Transcript_1/1_Confidence_0.500_Length_199	-2.19104	2.96284	0.00160229	0.0070872	NA	NA
Locus_5678_Transcript_3/4_Confidence_0.400_Length_2661	-2.19055	3.94608	6.76e-08	1.89e-06	NA	NA
Locus_5240_Transcript_31/31_Confidence_0.108_Length_407	-2.18894	3.97827	9.04e-09	3.46e-07	NA	NA
Locus_1524_Transcript_16/18_Confidence_0.028_Length_724	-2.18753	2.93745	3.36e-11	2.77e-09	NA	NA
Locus_441_Transcript_4/4_Confidence_0.200_Length_1596	-2.18685	4.58533	6.9e-06	8.61e-05	NA	NA
Locus_755_Transcript_109/148_Confidence_0.042_Length_938	-2.18651	4.32156	3.17e-06	4.58e-05	NA	NA
Locus_1251_Transcript_3/28_Confidence_0.111_Length_2007	-2.18619	3.75687	6.92e-08	1.93e-06	NA	NA
Locus_8915_Transcript_1/12_Confidence_0.458_Length_247	-2.18618	2.27733	0.00289514	0.0114202	NA	NA
Locus_8373_Transcript_5/8_Confidence_0.500_Length_4012	-2.18374	3.57319	0.000506635	0.00278514	NA	NA
Locus_2328_Transcript_1/4_Confidence_0.983_Length_358	-2.18353	3.69066	2.62e-05	0.000257549	NA	NA
Locus_16887_Transcript_14/23_Confidence_0.423_Length_2112	-2.18324	2.18602	0.000615199	0.00325676	NA	NA
Locus_121603_Transcript_1/1_Confidence_1.000_Length_114	-2.18314	6.04193	0.00133532	0.0060828	NA	NA
Locus_2920_Transcript_2/3_Confidence_0.667_Length_406	-2.18174	3.94641	2.08e-06	3.26e-05	NA	NA
Locus_13525_Transcript_1/1_Confidence_0.000_Length_1398	-2.18117	2.19568	0.00038789	0.00224925	NA	NA
Locus_2506_Transcript_9/29_Confidence_0.130_Length_2802	-2.18087	4.95129	4.41e-12	5.09e-10	NA	NA
Locus_5845_Transcript_7/12_Confidence_0.667_Length_2512	-2.1802	3.26357	5.44e-06	7.04e-05	AB079614.1	Ciona intestinalis mRNA for pf16 protein, complete cds
Locus_2176_Transcript_6/9_Confidence_0.227_Length_972	-2.18014	2.64643	1.4e-06	2.34e-05	NA	NA
Locus_22601_Transcript_1/4_Confidence_0.750_Length_524	-2.17972	3.89101	5.99e-05	0.000499864	NA	NA
Locus_6221_Transcript_5/6_Confidence_0.217_Length_997	-2.17952	3.93703	3.27e-06	4.68e-05	NA	NA
Locus_2589_Transcript_7/14_Confidence_0.463_Length_2574	-2.17864	3.06625	5.6e-09	2.31e-07	NA	NA
Locus_4399_Transcript_2/6_Confidence_0.727_Length_5132	-2.1786	6.93119	2.81e-07	6.15e-06	NA	NA
Locus_3083_Transcript_4/9_Confidence_0.120_Length_2023	-2.17534	4.16181	3.23e-09	1.5e-07	NA	NA
Locus_13626_Transcript_1/12_Confidence_0.556_Length_1215	-2.17406	2.77601	6.95e-05	0.000560361	NA	NA
Locus_4077_Transcript_4/6_Confidence_0.927_Length_901	-2.17406	3.14797	2.8e-08	8.96e-07	NA	NA
Locus_457_Transcript_19/43_Confidence_0.027_Length_643	-2.17256	5.11672	0.000424869	0.00241033	NA	NA
Locus_693_Transcript_5/6_Confidence_0.400_Length_1722	-2.17248	4.27305	0.0127116	0.0372544	NA	NA
Locus_10911_Transcript_2/2_Confidence_0.333_Length_345	-2.17139	2.10003	3.21e-05	0.000303796	NA	NA
Locus_13449_Transcript_13/14_Confidence_0.214_Length_1760	-2.16951	2.76302	8.81e-05	0.000680073	NA	NA
Locus_70300_Transcript_1/1_Confidence_0.500_Length_100	-2.16925	3.49354	5.46e-06	7.06e-05	NA	NA
Locus_3154_Transcript_10/17_Confidence_0.150_Length_1503	-2.169	2.65127	4.19e-07	8.53e-06	NA	NA
Locus_1724_Transcript_76/90_Confidence_0.042_Length_710	-2.16828	4.20072	9.65e-05	0.000732307	NA	NA
Locus_973_Transcript_9/11_Confidence_0.238_Length_304	-2.16758	8.196	0.0165766	0.0459538	NA	NA
Locus_5547_Transcript_25/26_Confidence_0.026_Length_953	-2.16707	3.47773	5.65e-12	6.35e-10	NA	NA
Locus_120608_Transcript_1/1_Confidence_1.000_Length_111	-2.16616	6.88001	0.00470699	0.0168915	NA	NA
Locus_20048_Transcript_5/5_Confidence_0.400_Length_227	-2.16537	7.15848	8.93e-05	0.000687801	NA	NA
Locus_4437_Transcript_4/4_Confidence_0.143_Length_409	-2.16498	2.57761	1.35e-08	4.82e-07	NA	NA
Locus_19663_Transcript_13/26_Confidence_0.108_Length_153	-2.16483	11.1257	0.00221763	0.00923546	NA	NA
Locus_5768_Transcript_21/28_Confidence_0.108_Length_2308	-2.16366	4.26594	6.52e-07	1.24e-05	NA	NA
Locus_9627_Transcript_61/70_Confidence_0.061_Length_1610	-2.16279	2.40386	3.17e-06	4.58e-05	NA	NA
Locus_11230_Transcript_19/22_Confidence_0.667_Length_3187	-2.16188	3.92257	6.37e-07	1.21e-05	NA	NA
Locus_1005_Transcript_78/289_Confidence_0.008_Length_331	-2.16097	7.52506	3.33e-05	0.000312073	NA	NA
Locus_4975_Transcript_1/1_Confidence_0.000_Length_932	-2.15982	4.29022	1.74e-12	2.33e-10	NA	NA
Locus_6293_Transcript_1/4_Confidence_0.600_Length_418	-2.15803	3.54213	1.02e-08	3.83e-07	NA	NA
Locus_10636_Transcript_18/38_Confidence_0.047_Length_1366	-2.15726	3.25827	2.22e-05	0.00022186	NA	NA
Locus_38035_Transcript_1/1_Confidence_0.000_Length_195	-2.15672	5.51847	3.27e-09	1.51e-07	NA	NA
Locus_125621_Transcript_1/1_Confidence_1.000_Length_102	-2.1564	4.98172	3.32e-06	4.73e-05	NA	NA
Locus_6399_Transcript_9/11_Confidence_0.333_Length_2357	-2.15463	4.04631	2e-08	6.73e-07	NA	NA
Locus_6014_Transcript_4/12_Confidence_0.286_Length_1797	-2.15358	3.6298	4.52e-07	9.04e-06	NA	NA
Locus_14417_Transcript_10/16_Confidence_0.185_Length_3956	-2.15328	3.71464	0.000212796	0.00138724	NA	NA
Locus_9624_Transcript_13/15_Confidence_0.294_Length_3680	-2.15171	2.32707	0.000513927	0.00281516	NA	NA
Locus_406_Transcript_38/53_Confidence_0.155_Length_2033	-2.15025	4.67104	0.000972346	0.00470959	NA	NA
Locus_3287_Transcript_2/6_Confidence_0.692_Length_251	-2.15006	4.9051	7.91e-05	0.000624026	NA	NA
Locus_6454_Transcript_2/3_Confidence_0.667_Length_500	-2.1495	3.43644	1.28e-08	4.65e-07	NA	NA
Locus_1579_Transcript_13/19_Confidence_0.125_Length_2630	-2.14775	2.33542	8.06e-08	2.16e-06	NA	NA
Locus_1273_Transcript_8/11_Confidence_0.125_Length_843	-2.14754	3.75513	2.42e-08	7.95e-07	NA	NA
Locus_1350_Transcript_141/142_Confidence_0.154_Length_802	-2.14504	3.16805	0.000412304	0.0023579	NA	NA
Locus_8669_Transcript_1/4_Confidence_1.000_Length_1133	-2.14437	2.99104	9.72e-06	0.000114406	NA	NA
Locus_1026_Transcript_19/25_Confidence_0.143_Length_2378	-2.14399	3.77047	0.000369851	0.00215725	NA	NA
Locus_9833_Transcript_9/15_Confidence_0.583_Length_2515	-2.14288	4.17961	0.0018831	0.00807936	NA	NA
Locus_3512_Transcript_16/18_Confidence_0.235_Length_1478	-2.14086	2.6776	1.39e-05	0.000153115	AC023122.9	Homo sapiens BAC clone RP11-297L21 from 3, complete sequence
Locus_2496_Transcript_58/94_Confidence_0.034_Length_222	-2.13953	4.92735	0.000876984	0.00432838	NA	NA
Locus_3989_Transcript_2/8_Confidence_0.700_Length_1487	-2.1393	2.73021	4.99e-06	6.56e-05	NA	NA
Locus_13297_Transcript_10/14_Confidence_0.133_Length_1502	-2.13816	2.18927	0.0148863	0.0422963	NA	NA
Locus_3990_Transcript_2/14_Confidence_0.067_Length_526	-2.13814	4.25706	3.33e-06	4.74e-05	NA	NA
Locus_1050_Transcript_12/102_Confidence_0.030_Length_1741	-2.13758	2.29583	0.00388172	0.014504	NA	NA
Locus_933_Transcript_54/68_Confidence_0.108_Length_4326	-2.13714	3.64715	0.000126783	0.000912239	NA	NA
Locus_67979_Transcript_1/2_Confidence_0.500_Length_186	-2.13707	2.54221	9.12e-09	3.48e-07	NA	NA
Locus_5957_Transcript_17/26_Confidence_0.304_Length_752	-2.13653	2.71174	0.000151805	0.00105486	NA	NA
Locus_6481_Transcript_13/25_Confidence_0.028_Length_249	-2.13601	6.36045	0.00438909	0.0159713	NA	NA
Locus_4859_Transcript_2/2_Confidence_0.500_Length_310	-2.13475	4.41883	5.08e-08	1.48e-06	NA	NA
Locus_5976_Transcript_1/19_Confidence_0.174_Length_183	-2.13419	1.96025	2.91e-05	0.000280426	NA	NA
Locus_5225_Transcript_20/30_Confidence_0.141_Length_375	-2.13275	2.78467	4.53e-11	3.54e-09	NA	NA
Locus_101588_Transcript_1/1_Confidence_1.000_Length_118	-2.13154	5.30045	0.000307161	0.00186409	NA	NA
Locus_864_Transcript_8/32_Confidence_0.258_Length_1138	-2.13033	8.40905	4.73e-05	0.000413286	NA	NA
Locus_1890_Transcript_17/31_Confidence_0.327_Length_3710	-2.12955	5.13769	0.00029331	0.00179657	NA	NA
Locus_3777_Transcript_29/29_Confidence_0.209_Length_1687	-2.12951	3.85901	0.00170291	0.00745891	NA	NA
Locus_13500_Transcript_3/6_Confidence_0.500_Length_972	-2.12805	2.50412	8.97e-10	4.88e-08	NA	NA
Locus_120924_Transcript_1/1_Confidence_1.000_Length_101	-2.12761	4.55466	4.91e-08	1.45e-06	HM536620.1	Antheraea yamamai ribosomal protein L19 (rpl19) mRNA, complete cds
Locus_13129_Transcript_22/26_Confidence_0.259_Length_2443	-2.12718	2.08537	0.000135462	0.000961578	NA	NA
Locus_692_Transcript_7/7_Confidence_0.200_Length_895	-2.12681	3.83866	1.08e-05	0.000124572	NA	NA
Locus_2894_Transcript_434/434_Confidence_0.004_Length_1190	-2.12585	3.64243	1.47e-07	3.59e-06	NA	NA
Locus_14_Transcript_9/12_Confidence_0.250_Length_1022	-2.1255	4.95754	9.47e-06	0.000111899	NA	NA
Locus_4295_Transcript_43/80_Confidence_0.158_Length_1608	-2.12548	2.30301	3.55e-06	4.96e-05	NA	NA
Locus_9421_Transcript_11/12_Confidence_0.417_Length_1163	-2.12543	3.07069	3.6e-08	1.1e-06	NA	NA
Locus_8532_Transcript_2/2_Confidence_0.333_Length_672	-2.12251	4.13469	2.99e-11	2.55e-09	NA	NA
Locus_9235_Transcript_1/1_Confidence_0.000_Length_3152	-2.12215	3.3954	1.33e-07	3.32e-06	NA	NA
Locus_5846_Transcript_4/4_Confidence_0.300_Length_451	-2.12165	2.93487	5.91e-07	1.13e-05	NA	NA
Locus_6139_Transcript_9/47_Confidence_0.065_Length_1240	-2.11883	2.94115	6.78e-09	2.72e-07	NA	NA
Locus_8827_Transcript_2/2_Confidence_0.250_Length_241	-2.11833	3.46385	9.75e-07	1.72e-05	NA	NA
Locus_9670_Transcript_3/3_Confidence_0.000_Length_467	-2.11829	4.16503	4.26e-07	8.64e-06	LL447155.1	Cylicostephanus goldi genome assembly C_goldi_Cheshire, scaffold CGOC_scaffold0039575
Locus_4782_Transcript_1/4_Confidence_0.600_Length_331	-2.11715	1.97727	0.000305066	0.00185748	NA	NA
Locus_1424_Transcript_9/11_Confidence_0.400_Length_1396	-2.11665	3.20272	0.000174235	0.00117789	NA	NA
Locus_501_Transcript_6/13_Confidence_0.308_Length_1384	-2.11635	5.69249	0.000915824	0.00448409	NA	NA
Locus_740_Transcript_2/27_Confidence_0.107_Length_1320	-2.11578	4.30657	2.15e-07	4.99e-06	NA	NA
Locus_12338_Transcript_3/4_Confidence_0.375_Length_802	-2.115	2.67246	6.76e-08	1.89e-06	NA	NA
Locus_9023_Transcript_33/57_Confidence_0.125_Length_2815	-2.11465	4.58409	8.74e-05	0.000675994	NA	NA
Locus_11038_Transcript_5/6_Confidence_0.429_Length_1592	-2.11372	1.93001	5.06e-06	6.62e-05	NA	NA
Locus_3316_Transcript_10/11_Confidence_0.088_Length_499	-2.11212	2.07173	9.71e-06	0.000114406	NA	NA
Locus_10656_Transcript_22/27_Confidence_0.160_Length_2362	-2.10988	3.32294	7.92e-07	1.45e-05	NA	NA
Locus_75844_Transcript_1/1_Confidence_0.500_Length_117	-2.10865	3.90107	4.64e-05	0.000407622	NA	NA
Locus_7313_Transcript_16/19_Confidence_0.222_Length_2670	-2.10859	3.93121	2.93e-06	4.29e-05	NA	NA
Locus_2125_Transcript_10/11_Confidence_0.088_Length_1826	-2.10839	3.53034	2.35e-08	7.74e-07	NA	NA
Locus_379_Transcript_2/7_Confidence_0.286_Length_997	-2.1081	5.47193	1.25e-08	4.55e-07	NA	NA
Locus_120799_Transcript_1/1_Confidence_1.000_Length_114	-2.10776	9.79825	0.00290793	0.0114633	NA	NA
Locus_10619_Transcript_4/7_Confidence_0.375_Length_1557	-2.10666	1.8456	7.19e-07	1.34e-05	NA	NA
Locus_4532_Transcript_2/7_Confidence_0.750_Length_2303	-2.10466	3.00584	1.89e-09	9.33e-08	NA	NA
Locus_2077_Transcript_12/18_Confidence_0.797_Length_1715	-2.10456	4.33161	0.00134073	0.00610139	NA	NA
Locus_19578_Transcript_1/2_Confidence_0.857_Length_204	-2.10398	4.27972	4.26e-07	8.64e-06	NA	NA
Locus_121757_Transcript_1/1_Confidence_1.000_Length_121	-2.10349	10.2397	0.00422288	0.0155132	NA	NA
Locus_133537_Transcript_1/1_Confidence_1.000_Length_102	-2.10223	5.02782	5.29e-06	6.89e-05	XM_008227248.1	PREDICTED: Prunus mume 40S ribosomal protein S14 (LOC107880067), mRNA
Locus_293_Transcript_84/163_Confidence_0.031_Length_731	-2.10134	1.59188	0.0030224	0.0118261	NA	NA
Locus_5176_Transcript_17/21_Confidence_0.040_Length_1579	-2.10129	3.61164	5.75e-09	2.36e-07	NA	NA
Locus_743_Transcript_87/87_Confidence_0.054_Length_1390	-2.10113	6.46906	3.39e-05	0.000316073	NA	NA
Locus_2646_Transcript_4/5_Confidence_0.200_Length_2021	-2.10016	3.39837	6.58e-10	3.71e-08	NA	NA
Locus_2008_Transcript_25/27_Confidence_0.054_Length_260	-2.09942	4.8221	0.00418708	0.0154064	NA	NA
Locus_1452_Transcript_3/11_Confidence_0.421_Length_985	-2.09737	4.20647	1.32e-06	2.24e-05	NA	NA
Locus_7196_Transcript_14/16_Confidence_0.097_Length_2238	-2.09561	4.82175	3.2e-07	6.79e-06	NA	NA
Locus_12857_Transcript_10/13_Confidence_0.200_Length_1516	-2.09514	2.90134	1.79e-05	0.0001878	NA	NA
Locus_10719_Transcript_3/5_Confidence_0.418_Length_224	-2.09404	2.8494	2.78e-09	1.31e-07	NA	NA
Locus_120294_Transcript_1/1_Confidence_1.000_Length_118	-2.09394	9.30043	0.00599977	0.0204981	NA	NA
Locus_1702_Transcript_67/69_Confidence_0.011_Length_1306	-2.09375	3.3309	0.00033974	0.0020128	NA	NA
Locus_5552_Transcript_5/6_Confidence_0.200_Length_2923	-2.09234	5.70853	8.86e-09	3.41e-07	NA	NA
Locus_7803_Transcript_1/1_Confidence_0.000_Length_576	-2.09177	4.34687	5.21e-07	1.02e-05	NA	NA
Locus_8870_Transcript_2/5_Confidence_0.625_Length_563	-2.09129	2.62993	0.00738482	0.0241779	NA	NA
Locus_3240_Transcript_23/44_Confidence_0.041_Length_873	-2.09111	3.15943	0.000183199	0.00122636	NA	NA
Locus_85570_Transcript_1/1_Confidence_1.000_Length_166	-2.091	3.06442	7.01e-09	2.81e-07	NA	NA
Locus_9339_Transcript_1/1_Confidence_0.000_Length_602	-2.08901	5.15808	1.27e-09	6.63e-08	NA	NA
Locus_695_Transcript_10/22_Confidence_0.127_Length_3469	-2.08848	6.03155	5.6e-07	1.08e-05	NA	NA
Locus_19716_Transcript_1/4_Confidence_0.600_Length_228	-2.08725	4.26543	2.1e-07	4.91e-06	KC238666.1	Apostichopus japonicus high mobility group 1 protein (HMG1) mRNA, complete cds
Locus_636_Transcript_12/35_Confidence_0.081_Length_1277	-2.08675	2.26569	0.00179897	0.00778542	NA	NA
Locus_4229_Transcript_3/6_Confidence_0.500_Length_1527	-2.08471	5.06104	1.66e-08	5.71e-07	NA	NA
Locus_222_Transcript_12/50_Confidence_0.257_Length_366	-2.07945	8.45549	0.0161135	0.0449739	NA	NA
Locus_3916_Transcript_19/31_Confidence_0.065_Length_1804	-2.07942	4.7829	1.31e-07	3.27e-06	NA	NA
Locus_5862_Transcript_2/5_Confidence_0.400_Length_308	-2.07931	4.20466	2.98e-08	9.41e-07	NA	NA
Locus_6342_Transcript_9/9_Confidence_0.010_Length_1195	-2.07862	1.84384	1.52e-06	2.51e-05	NA	NA
Locus_1747_Transcript_1/28_Confidence_0.039_Length_255	-2.07675	2.16617	2.69e-05	0.000263673	NA	NA
Locus_13095_Transcript_5/9_Confidence_0.364_Length_2366	-2.07602	2.65832	0.00572648	0.019751	NA	NA
Locus_9238_Transcript_102/133_Confidence_0.006_Length_1808	-2.07331	2.96088	0.0134741	0.0390978	NA	NA
Locus_6384_Transcript_8/10_Confidence_0.357_Length_927	-2.07215	2.50638	1.8e-06	2.9e-05	NA	NA
Locus_1540_Transcript_15/17_Confidence_0.400_Length_2023	-2.0708	3.66214	8.76e-09	3.39e-07	NA	NA
Locus_120665_Transcript_1/1_Confidence_1.000_Length_110	-2.06913	5.45419	4.48e-06	6e-05	NA	NA
Locus_9213_Transcript_2/2_Confidence_0.000_Length_2209	-2.06857	3.30644	1.56e-07	3.79e-06	NA	NA
Locus_10905_Transcript_12/25_Confidence_0.247_Length_967	-2.06832	2.33334	0.000271573	0.00168695	NA	NA
Locus_125467_Transcript_1/1_Confidence_1.000_Length_160	-2.06831	8.22522	3.63e-05	0.000334476	NA	NA
Locus_4250_Transcript_10/12_Confidence_0.688_Length_3945	-2.06802	4.34856	1.2e-06	2.05e-05	NA	NA
Locus_795_Transcript_6/20_Confidence_0.263_Length_151	-2.0675	4.05546	6.11e-11	4.51e-09	XM_020969496.1	PREDICTED: Phascolarctos cinereus thymosin beta 10 (TMSB10), transcript variant X3, mRNA
Locus_88300_Transcript_1/1_Confidence_1.000_Length_109	-2.06736	3.97416	2.28e-05	0.000227357	NA	NA
Locus_7625_Transcript_1/6_Confidence_0.667_Length_746	-2.0661	3.12368	1.68e-07	4.03e-06	NA	NA
Locus_2195_Transcript_1/72_Confidence_0.024_Length_579	-2.0661	5.05319	0.00276499	0.0110295	NA	NA
Locus_379_Transcript_7/7_Confidence_0.000_Length_595	-2.06503	5.53318	4.71e-11	3.65e-09	NA	NA
Locus_774_Transcript_113/124_Confidence_0.035_Length_514	-2.06471	7.88432	0.00190872	0.0081741	NA	NA
Locus_2406_Transcript_4/4_Confidence_0.167_Length_237	-2.06229	4.50358	1.41e-05	0.000155186	NA	NA
Locus_108_Transcript_3/5_Confidence_0.400_Length_1687	-2.06117	4.51435	5.72e-08	1.65e-06	NA	NA
Locus_5662_Transcript_7/7_Confidence_0.632_Length_2053	-2.06115	3.42567	6.48e-09	2.62e-07	NA	NA
Locus_5919_Transcript_10/10_Confidence_0.300_Length_1153	-2.06059	2.31557	4.05e-05	0.000364555	NA	NA
Locus_4445_Transcript_5/13_Confidence_0.135_Length_205	-2.0595	2.2553	0.00012481	0.000900515	NA	NA
Locus_118_Transcript_9/12_Confidence_0.294_Length_274	-2.05923	2.7518	2.87e-05	0.000277318	NA	NA
Locus_81747_Transcript_1/1_Confidence_1.000_Length_112	-2.05881	6.77337	0.000221599	0.00142947	NA	NA
Locus_127427_Transcript_1/1_Confidence_1.000_Length_119	-2.05842	7.51816	2.52e-07	5.64e-06	NA	NA
Locus_7920_Transcript_23/30_Confidence_0.509_Length_3101	-2.05792	4.34054	1.16e-08	4.28e-07	NA	NA
Locus_19663_Transcript_1/26_Confidence_0.135_Length_143	-2.05785	10.914	0.00612267	0.020848	NA	NA
Locus_6479_Transcript_2/13_Confidence_0.065_Length_1193	-2.05648	3.07946	1.63e-05	0.000173623	NA	NA
Locus_1207_Transcript_24/32_Confidence_0.114_Length_995	-2.056	4.45558	2.83e-07	6.17e-06	NA	NA
Locus_43487_Transcript_1/2_Confidence_0.857_Length_140	-2.05585	6.17637	4.5e-10	2.64e-08	DQ813372.1	Lumbricus sp. THS-2006 elongation factor-1 alpha (EF-1 alpha) mRNA, partial cds
Locus_2593_Transcript_3/3_Confidence_0.000_Length_3462	-2.05398	5.66443	2.63e-10	1.66e-08	NA	NA
Locus_121193_Transcript_1/1_Confidence_1.000_Length_126	-2.05387	5.19152	5.96e-05	0.000498028	NA	NA
Locus_5894_Transcript_6/14_Confidence_0.286_Length_1702	-2.0532	7.01202	0.00247692	0.0100853	NA	NA
Locus_5032_Transcript_1/35_Confidence_0.047_Length_158	-2.05141	2.9283	6.76e-05	0.00054767	NA	NA
Locus_3742_Transcript_30/35_Confidence_0.071_Length_2271	-2.05063	4.46894	6.68e-10	3.76e-08	NA	NA
Locus_3232_Transcript_8/11_Confidence_0.364_Length_2344	-2.05051	2.45975	5.97e-06	7.6e-05	NA	NA
Locus_5036_Transcript_1/3_Confidence_1.000_Length_183	-2.04942	2.57986	0.000287066	0.00176595	NA	NA
Locus_15474_Transcript_6/8_Confidence_0.556_Length_3301	-2.04858	3.84912	0.00806058	0.025867	NA	NA
Locus_502_Transcript_180/184_Confidence_0.036_Length_1146	-2.04783	2.13508	5.35e-06	6.95e-05	NA	NA
Locus_3731_Transcript_2/23_Confidence_0.203_Length_1208	-2.04703	4.67597	1.6e-07	3.87e-06	NA	NA
Locus_1992_Transcript_1/79_Confidence_0.101_Length_340	-2.04692	7.60325	0.00185035	0.0079648	NA	NA
Locus_81745_Transcript_1/1_Confidence_1.000_Length_202	-2.04577	6.63615	0.0038781	0.0145033	NA	NA
Locus_5308_Transcript_3/8_Confidence_0.256_Length_1099	-2.04562	3.62763	1.75e-07	4.19e-06	NA	NA
Locus_1950_Transcript_8/17_Confidence_0.158_Length_1353	-2.04347	2.77407	0.00486349	0.0173184	NA	NA
Locus_2048_Transcript_7/128_Confidence_0.050_Length_5140	-2.04247	5.22477	3.36e-06	4.76e-05	NA	NA
Locus_9036_Transcript_18/24_Confidence_0.012_Length_2365	-2.04187	3.9444	1.81e-09	9.07e-08	NA	NA
Locus_15295_Transcript_2/3_Confidence_0.333_Length_1267	-2.04171	4.84097	0.00022721	0.00146106	NA	NA
Locus_1002_Transcript_9/11_Confidence_0.588_Length_1869	-2.04165	2.69359	2.32e-06	3.55e-05	NA	NA
Locus_889_Transcript_2/5_Confidence_0.778_Length_551	-2.04063	5.22427	0.000311706	0.00188608	NA	NA
Locus_4895_Transcript_4/5_Confidence_0.167_Length_1904	-2.04044	2.19496	0.000345258	0.00204025	NA	NA
Locus_5572_Transcript_3/18_Confidence_0.467_Length_1124	-2.03939	2.88567	1.88e-07	4.48e-06	NA	NA
Locus_5032_Transcript_5/35_Confidence_0.028_Length_202	-2.03868	4.3439	0.000377389	0.00219705	NA	NA
Locus_1065_Transcript_3/16_Confidence_0.097_Length_584	-2.03684	6.61859	4.41e-09	1.92e-07	NA	NA
Locus_1662_Transcript_1/1_Confidence_0.000_Length_775	-2.03684	3.94525	1.12e-06	1.94e-05	NA	NA
Locus_2668_Transcript_49/49_Confidence_0.000_Length_1373	-2.03639	4.77168	0.00044308	0.00249219	NA	NA
Locus_6649_Transcript_5/6_Confidence_0.143_Length_2691	-2.03629	3.25076	4.85e-06	6.39e-05	NA	NA
Locus_4652_Transcript_6/6_Confidence_0.000_Length_1376	-2.03486	4.29618	1.17e-07	2.97e-06	NA	NA
Locus_9203_Transcript_22/22_Confidence_0.000_Length_1318	-2.03356	3.71539	0.000455321	0.0025495	NA	NA
Locus_2775_Transcript_5/13_Confidence_0.364_Length_899	-2.03166	4.55811	2.99e-10	1.85e-08	NA	NA
Locus_10635_Transcript_1/1_Confidence_0.000_Length_190	-2.03166	2.23501	3.42e-08	1.06e-06	NA	NA
Locus_8769_Transcript_30/38_Confidence_0.366_Length_2082	-2.03067	2.42905	0.00749532	0.0244529	NA	NA
Locus_16029_Transcript_1/8_Confidence_0.619_Length_5565	-2.02798	5.81487	6.7e-06	8.41e-05	NA	NA
Locus_1454_Transcript_43/43_Confidence_0.109_Length_1178	-2.0261	4.93129	0.00116037	0.00543437	NA	NA
Locus_41_Transcript_10/19_Confidence_0.357_Length_2490	-2.0254	5.99342	0.00291266	0.011474	NA	NA
Locus_2522_Transcript_2/21_Confidence_0.105_Length_933	-2.02427	4.31994	3.44e-08	1.06e-06	NA	NA
Locus_3614_Transcript_39/40_Confidence_0.282_Length_1927	-2.02347	5.47444	1.06e-08	3.94e-07	NA	NA
Locus_4395_Transcript_3/3_Confidence_0.000_Length_552	-2.02304	5.14574	1.09e-07	2.79e-06	NA	NA
Locus_216_Transcript_6/15_Confidence_0.545_Length_2411	-2.02303	3.22923	0.00855149	0.0270751	NA	NA
Locus_19088_Transcript_4/6_Confidence_0.776_Length_1196	-2.02302	3.29116	0.000335959	0.00199745	NA	NA
Locus_6237_Transcript_10/12_Confidence_0.188_Length_1117	-2.02195	2.7387	0.00898987	0.0281921	NA	NA
Locus_3354_Transcript_34/99_Confidence_0.012_Length_644	-2.02171	2.53397	0.00064308	0.00337338	NA	NA
Locus_9677_Transcript_47/52_Confidence_0.273_Length_1286	-2.02138	1.84307	0.00132122	0.0060305	NA	NA
Locus_9182_Transcript_12/13_Confidence_0.600_Length_1799	-2.02049	5.06375	7.98e-08	2.15e-06	NA	NA
Locus_293_Transcript_108/163_Confidence_0.082_Length_1024	-2.01968	2.88865	0.00890418	0.0279728	NA	NA
Locus_6900_Transcript_10/10_Confidence_0.042_Length_1175	-2.01336	3.2199	1.77e-06	2.85e-05	NA	NA
Locus_2266_Transcript_4/22_Confidence_0.064_Length_1887	-2.01245	3.00033	5.61e-06	7.21e-05	XM_016541682.1	PREDICTED: Sinocyclocheilus rhinocerous U1 small nuclear ribonucleoprotein 70 kDa-like (LOC107730757), mRNA
Locus_1345_Transcript_43/43_Confidence_0.075_Length_229	-2.01208	4.37671	0.0157353	0.0441629	NA	NA
Locus_4844_Transcript_4/12_Confidence_0.018_Length_107	-2.01142	4.61478	5.04e-07	9.96e-06	NA	NA
Locus_9727_Transcript_5/7_Confidence_0.150_Length_1096	-2.01108	3.8667	1.22e-08	4.46e-07	NA	NA
Locus_3512_Transcript_10/18_Confidence_0.765_Length_1922	-2.0108	3.78142	7.11e-06	8.81e-05	NA	NA
Locus_3509_Transcript_2/6_Confidence_0.222_Length_865	-2.01072	5.61781	2.98e-05	0.000284947	NA	NA
Locus_10725_Transcript_3/3_Confidence_0.462_Length_1009	-2.01058	4.0636	2.32e-09	1.11e-07	NA	NA
Locus_4428_Transcript_20/39_Confidence_0.442_Length_2620	-2.01057	3.24113	0.00044808	0.00251495	NA	NA
Locus_332_Transcript_37/42_Confidence_0.031_Length_2098	-2.01009	3.84357	1.87e-08	6.36e-07	NA	NA
Locus_6718_Transcript_10/14_Confidence_0.144_Length_1797	-2.00976	5.42432	9.78e-10	5.28e-08	NA	NA
Locus_9429_Transcript_2/4_Confidence_0.400_Length_1132	-2.00919	1.92473	1.75e-06	2.83e-05	NA	NA
Locus_1296_Transcript_20/27_Confidence_0.802_Length_3855	-2.00755	4.67211	2.31e-06	3.53e-05	NA	NA
Locus_1803_Transcript_2/26_Confidence_0.080_Length_544	-2.00688	2.43796	0.0032155	0.0124474	NA	NA
Locus_21943_Transcript_10/10_Confidence_0.000_Length_978	-2.00465	4.67963	5.57e-09	2.3e-07	NA	NA
Locus_120417_Transcript_1/1_Confidence_1.000_Length_119	-2.00412	10.184	0.0170358	0.0470077	NA	NA
Locus_1006_Transcript_6/27_Confidence_0.100_Length_1826	-2.00371	4.79652	2.49e-07	5.6e-06	NA	NA
Locus_5588_Transcript_4/4_Confidence_0.643_Length_1218	-2.00348	4.02219	2.83e-07	6.17e-06	NA	NA
Locus_10155_Transcript_39/42_Confidence_0.047_Length_1765	-2.0016	3.2657	1.68e-05	0.000178731	NA	NA
Locus_52_Transcript_7/43_Confidence_0.220_Length_446	-2.00097	2.87867	2.88e-07	6.22e-06	NA	NA
Locus_2384_Transcript_30/36_Confidence_0.161_Length_1651	-2.00059	7.04042	0.00023792	0.00151882	NA	NA
Locus_1432_Transcript_4/49_Confidence_0.036_Length_901	-2.00057	4.49538	0.00283561	0.0112455	NA	NA
Locus_10868_Transcript_3/9_Confidence_0.821_Length_875	-2.00037	1.79947	0.00129561	0.00594447	NA	NA
Locus_15192_Transcript_4/5_Confidence_0.600_Length_1211	-1.99955	4.36086	0.000170661	0.00115882	NA	NA
Locus_3240_Transcript_25/44_Confidence_0.054_Length_757	-1.99952	4.05556	0.000209752	0.00137021	NA	NA
Locus_12968_Transcript_1/6_Confidence_0.407_Length_992	-1.99853	2.02995	0.000126406	0.000910311	NA	NA
Locus_16622_Transcript_11/11_Confidence_0.053_Length_928	-1.99849	2.94784	0.00188586	0.00808746	NA	NA
Locus_4475_Transcript_10/23_Confidence_0.138_Length_714	-1.99798	2.1917	0.00019539	0.0012911	NA	NA
Locus_120696_Transcript_1/1_Confidence_1.000_Length_114	-1.99785	4.12185	1.08e-07	2.76e-06	NA	NA
Locus_1204_Transcript_24/28_Confidence_0.289_Length_4239	-1.99784	4.98352	3.78e-07	7.78e-06	NA	NA
Locus_19405_Transcript_5/8_Confidence_0.231_Length_109	-1.9964	5.29619	3.19e-08	9.95e-07	HM859886.1	Cinachyrella alloclada elongation factor 1 alpha mRNA, partial cds
Locus_1685_Transcript_2/40_Confidence_0.051_Length_534	-1.99587	1.91406	4.89e-05	0.000424136	NA	NA
Locus_6271_Transcript_5/15_Confidence_0.143_Length_1327	-1.99473	4.30985	6.94e-09	2.78e-07	NA	NA
Locus_8315_Transcript_1/3_Confidence_0.667_Length_362	-1.99444	2.48686	0.000106462	0.000791664	NA	NA
Locus_392_Transcript_2/6_Confidence_0.714_Length_444	-1.99409	6.46007	7.43e-06	9.13e-05	NA	NA
Locus_83545_Transcript_1/1_Confidence_1.000_Length_117	-1.9938	7.15343	2e-06	3.15e-05	KF956367.1	Stichopus monotuberculatus ferritin gene, complete cds
Locus_4436_Transcript_17/18_Confidence_0.071_Length_653	-1.99284	4.85067	7.51e-11	5.37e-09	NA	NA
Locus_10093_Transcript_1/4_Confidence_0.889_Length_531	-1.99272	3.31822	0.000404492	0.00232621	NA	NA
Locus_4090_Transcript_1/1_Confidence_0.000_Length_1186	-1.99271	2.84748	2.93e-06	4.28e-05	NA	NA
Locus_9379_Transcript_19/20_Confidence_0.104_Length_1830	-1.99232	4.67707	7.9e-05	0.000623907	NA	NA
Locus_2233_Transcript_1/2_Confidence_0.333_Length_296	-1.99186	3.60389	2.44e-07	5.5e-06	NA	NA
Locus_4590_Transcript_10/12_Confidence_0.231_Length_1403	-1.99175	5.29219	2.13e-08	7.13e-07	NA	NA
Locus_12059_Transcript_27/30_Confidence_0.182_Length_1966	-1.99168	2.33115	8.6e-06	0.000103124	NA	NA
Locus_2874_Transcript_12/21_Confidence_0.111_Length_2669	-1.99154	3.96756	2.97e-05	0.000284947	NA	NA
Locus_4066_Transcript_5/15_Confidence_0.579_Length_3262	-1.99034	3.48652	2.08e-05	0.000211606	NA	NA
Locus_2008_Transcript_10/27_Confidence_0.081_Length_1708	-1.98979	2.25685	0.0131634	0.038341	NA	NA
Locus_697_Transcript_5/19_Confidence_0.222_Length_2495	-1.98961	4.96421	2.5e-08	8.17e-07	NA	NA
Locus_2934_Transcript_11/13_Confidence_0.038_Length_853	-1.98863	3.45694	2.02e-06	3.18e-05	NA	NA
Locus_42982_Transcript_1/1_Confidence_0.500_Length_162	-1.98842	2.81318	0.0015221	0.0067944	NA	NA
Locus_5919_Transcript_3/10_Confidence_0.400_Length_1542	-1.98802	2.16179	0.000399615	0.00230247	NA	NA
Locus_5188_Transcript_4/18_Confidence_0.075_Length_868	-1.98643	5.74664	2.61e-06	3.91e-05	NA	NA
Locus_4453_Transcript_1/11_Confidence_0.235_Length_560	-1.98546	4.79495	1.24e-07	3.12e-06	NA	NA
Locus_3519_Transcript_12/19_Confidence_0.158_Length_3272	-1.98358	6.03692	0.00033247	0.00198182	NA	NA
Locus_120994_Transcript_1/1_Confidence_1.000_Length_103	-1.98324	5.75888	0.00900027	0.0282016	NA	NA
Locus_4367_Transcript_23/26_Confidence_0.057_Length_761	-1.98324	2.26752	7.38e-08	2.02e-06	NA	NA
Locus_10065_Transcript_4/4_Confidence_0.000_Length_857	-1.98302	4.737	0.00269067	0.010782	NA	NA
Locus_873_Transcript_275/372_Confidence_0.141_Length_1618	-1.98241	2.75922	6.94e-08	1.93e-06	NA	NA
Locus_1050_Transcript_90/102_Confidence_0.020_Length_964	-1.98237	4.06026	9.35e-07	1.67e-05	NM_001343456.1	Arabidopsis thaliana glutamine synthetase 1;4 (GLN1;4), mRNA
Locus_1725_Transcript_36/255_Confidence_0.034_Length_820	-1.97988	1.7175	0.000318115	0.00191419	NA	NA
Locus_5039_Transcript_17/20_Confidence_0.217_Length_1039	-1.97893	3.60957	1.49e-06	2.47e-05	NA	NA
Locus_6289_Transcript_5/14_Confidence_0.531_Length_1452	-1.97799	3.64513	4.16e-08	1.26e-06	KP307923.1	Stichopus monotuberculatus calmodulin gene, complete cds
Locus_5485_Transcript_16/19_Confidence_0.263_Length_2567	-1.97719	2.88701	3.53e-06	4.94e-05	XM_015596554.2	PREDICTED: Pteropus alecto cAMP responsive element binding protein 1 (CREB1), transcript variant X11, mRNA
Locus_205_Transcript_26/27_Confidence_0.744_Length_1683	-1.97705	2.6698	3.19e-05	0.000302575	NA	NA
Locus_4454_Transcript_125/179_Confidence_0.033_Length_1027	-1.97428	2.43047	0.000386286	0.00224106	NA	NA
Locus_11838_Transcript_25/27_Confidence_0.194_Length_1401	-1.97405	3.97998	0.00010213	0.00076481	NA	NA
Locus_6526_Transcript_10/17_Confidence_0.579_Length_2802	-1.97322	3.1664	1.44e-05	0.000157384	NA	NA
Locus_8561_Transcript_3/7_Confidence_0.444_Length_1358	-1.97314	4.0733	2.69e-06	4.01e-05	NA	NA
Locus_5825_Transcript_67/68_Confidence_0.023_Length_1509	-1.97305	3.60014	1.72e-07	4.11e-06	NA	NA
Locus_5914_Transcript_2/8_Confidence_0.722_Length_595	-1.97016	5.23223	0.00286956	0.0113387	NA	NA
Locus_713_Transcript_24/40_Confidence_0.065_Length_2574	-1.96894	4.49674	2.55e-07	5.67e-06	NA	NA
Locus_14862_Transcript_10/13_Confidence_0.400_Length_3840	-1.96811	4.22606	4.25e-05	0.000379065	NA	NA
Locus_4867_Transcript_8/32_Confidence_0.172_Length_783	-1.96737	2.69625	5.64e-05	0.000473527	NA	NA
Locus_819_Transcript_31/31_Confidence_0.026_Length_955	-1.96687	3.20152	0.00340898	0.0130617	NA	NA
Locus_1942_Transcript_10/29_Confidence_0.367_Length_3293	-1.96655	6.98705	3.65e-07	7.59e-06	NA	NA
Locus_2983_Transcript_9/10_Confidence_0.286_Length_228	-1.96573	3.09242	0.000621318	0.00328162	NA	NA
Locus_12146_Transcript_8/38_Confidence_0.258_Length_3254	-1.96508	2.98716	0.000797091	0.00400805	NA	NA
Locus_2289_Transcript_16/25_Confidence_0.041_Length_1554	-1.9621	5.48512	7.27e-08	2e-06	NA	NA
Locus_5459_Transcript_1/1_Confidence_0.000_Length_1282	-1.96153	2.3743	0.00148025	0.00664457	NA	NA
Locus_4947_Transcript_5/18_Confidence_0.078_Length_2043	-1.96143	2.61645	1.51e-06	2.49e-05	NA	NA
Locus_19124_Transcript_1/2_Confidence_0.667_Length_129	-1.96128	2.90923	1.5e-08	5.21e-07	NA	NA
Locus_9090_Transcript_1/6_Confidence_0.125_Length_1792	-1.9612	2.37263	1.69e-05	0.000178731	NA	NA
Locus_3029_Transcript_6/6_Confidence_0.118_Length_1837	-1.9611	3.20187	5.88e-05	0.000491661	NA	NA
Locus_5852_Transcript_2/2_Confidence_0.778_Length_456	-1.96048	3.39684	1.99e-10	1.29e-08	NA	NA
Locus_2256_Transcript_144/188_Confidence_0.006_Length_350	-1.95912	2.18006	0.00238501	0.0097888	NA	NA
Locus_5455_Transcript_13/17_Confidence_0.250_Length_1063	-1.95762	3.69333	1.38e-05	0.000152792	NA	NA
Locus_1643_Transcript_39/115_Confidence_0.047_Length_2677	-1.9569	4.76042	4.61e-09	1.98e-07	XM_015920988.1	PREDICTED: Acropora digitifera U2 small nuclear ribonucleoprotein A'-like (LOC107354505), mRNA
Locus_7411_Transcript_21/22_Confidence_0.103_Length_2215	-1.95661	3.14852	4.05e-09	1.8e-07	NA	NA
Locus_599_Transcript_1/3_Confidence_0.600_Length_1009	-1.9561	5.08446	1.17e-05	0.000133402	NA	NA
Locus_7522_Transcript_47/51_Confidence_0.230_Length_568	-1.95582	2.10662	0.00999726	0.0307041	NA	NA
Locus_13266_Transcript_25/26_Confidence_0.059_Length_119	-1.95508	6.30358	0.0169251	0.0467581	NA	NA
Locus_21878_Transcript_2/9_Confidence_0.300_Length_149	-1.95486	5.90211	1.4e-06	2.34e-05	NA	NA
Locus_5122_Transcript_4/5_Confidence_0.200_Length_2258	-1.95415	3.30703	1.14e-05	0.000130015	NA	NA
Locus_15627_Transcript_9/11_Confidence_0.273_Length_1005	-1.95386	3.2746	2.21e-05	0.000221814	NA	NA
Locus_6402_Transcript_2/6_Confidence_0.667_Length_555	-1.95331	4.36154	0.0083252	0.0265179	NA	NA
Locus_1590_Transcript_1/3_Confidence_0.250_Length_700	-1.95309	4.27179	7.05e-07	1.32e-05	NA	NA
Locus_17799_Transcript_19/21_Confidence_0.122_Length_1567	-1.95295	2.80189	0.000687557	0.00356714	NA	NA
Locus_7003_Transcript_8/9_Confidence_0.200_Length_2172	-1.95247	1.41333	0.000326218	0.00195397	NA	NA
Locus_3613_Transcript_1/3_Confidence_0.667_Length_480	-1.95149	4.63592	1.09e-06	1.9e-05	NA	NA
Locus_10133_Transcript_13/17_Confidence_0.308_Length_602	-1.95091	3.34371	0.000935236	0.00455856	NA	NA
Locus_8709_Transcript_1/1_Confidence_0.000_Length_390	-1.95066	2.68973	3.69e-11	3e-09	NA	NA
Locus_3410_Transcript_2/3_Confidence_0.333_Length_1436	-1.95065	5.27995	0.00378313	0.0142149	NA	NA
Locus_11580_Transcript_52/57_Confidence_0.212_Length_2533	-1.94889	3.11903	0.00155102	0.00689511	NA	NA
Locus_1704_Transcript_12/22_Confidence_0.250_Length_355	-1.94757	1.78956	0.000261969	0.00163999	NA	NA
Locus_8015_Transcript_2/5_Confidence_0.750_Length_743	-1.94715	3.53848	1.76e-05	0.000185766	NA	NA
Locus_4770_Transcript_10/23_Confidence_0.278_Length_695	-1.94698	3.82362	1.19e-06	2.05e-05	NA	NA
Locus_3080_Transcript_5/6_Confidence_0.571_Length_1556	-1.94654	5.99456	9.16e-07	1.64e-05	NA	NA
Locus_13099_Transcript_6/10_Confidence_0.821_Length_1719	-1.94541	3.02556	0.000155239	0.00107508	NA	NA
Locus_1469_Transcript_4/5_Confidence_0.500_Length_1074	-1.94155	5.41329	5.59e-06	7.19e-05	NA	NA
Locus_119464_Transcript_1/1_Confidence_1.000_Length_110	-1.94074	4.949	9.25e-06	0.000109556	NA	NA
Locus_7665_Transcript_22/24_Confidence_0.886_Length_2887	-1.93852	5.96012	0.00194917	0.00831834	NA	NA
Locus_5173_Transcript_4/21_Confidence_0.308_Length_2587	-1.93828	4.09322	0.000127538	0.000916612	NA	NA
Locus_7248_Transcript_11/34_Confidence_0.067_Length_338	-1.93823	2.61337	0.00227471	0.00943225	NA	NA
Locus_2273_Transcript_6/13_Confidence_0.357_Length_5677	-1.9374	5.78945	6.81e-05	0.000550848	NA	NA
Locus_1534_Transcript_31/61_Confidence_0.094_Length_2331	-1.93698	3.68206	1.27e-05	0.000142043	NA	NA
Locus_4008_Transcript_39/39_Confidence_0.018_Length_897	-1.93694	3.26266	6.06e-09	2.47e-07	NA	NA
Locus_2391_Transcript_20/64_Confidence_0.095_Length_3717	-1.93468	3.88519	0.00132798	0.00605233	NA	NA
Locus_10_Transcript_89/131_Confidence_0.051_Length_570	-1.93453	2.40061	0.00587244	0.0201377	NA	NA
Locus_18291_Transcript_1/2_Confidence_0.833_Length_1514	-1.93427	3.54235	4.65e-05	0.000408085	NA	NA
Locus_5737_Transcript_12/23_Confidence_0.500_Length_2060	-1.93424	4.4966	0.00017555	0.00118504	NA	NA
Locus_9102_Transcript_5/8_Confidence_0.588_Length_1638	-1.934	2.24686	2.35e-06	3.58e-05	NA	NA
Locus_2861_Transcript_8/16_Confidence_0.667_Length_5063	-1.93374	6.82984	5.36e-06	6.96e-05	CP003558.1	Synechococcus sp. PCC 6312, complete genome
Locus_3123_Transcript_6/62_Confidence_0.030_Length_1001	-1.93344	5.14098	0.000273103	0.00169418	NA	NA
Locus_3661_Transcript_3/9_Confidence_0.786_Length_611	-1.93343	2.44584	5.18e-05	0.000444023	NA	NA
Locus_4254_Transcript_3/4_Confidence_0.400_Length_1433	-1.93252	2.66769	0.011126	0.0334687	NA	NA
Locus_428_Transcript_13/18_Confidence_0.321_Length_1362	-1.93223	8.92415	0.000104189	0.000776014	NA	NA
Locus_2769_Transcript_41/53_Confidence_0.196_Length_3467	-1.93194	4.65341	0.000139867	0.000986772	NA	NA
Locus_20454_Transcript_3/6_Confidence_0.300_Length_376	-1.93168	4.67462	2.06e-06	3.23e-05	NA	NA
Locus_2629_Transcript_26/29_Confidence_0.436_Length_1372	-1.93114	3.41172	0.00101578	0.00488408	NA	NA
Locus_1897_Transcript_2/12_Confidence_0.154_Length_282	-1.93007	2.78652	5.39e-05	0.000457225	NA	NA
Locus_1724_Transcript_87/90_Confidence_0.042_Length_741	-1.92961	5.99383	1.41e-05	0.000154774	NA	NA
Locus_10299_Transcript_16/26_Confidence_0.458_Length_3210	-1.9286	2.44769	0.000675385	0.00351784	NA	NA
Locus_4137_Transcript_34/34_Confidence_0.316_Length_1417	-1.92809	2.89157	0.000789694	0.00397953	NA	NA
Locus_11787_Transcript_5/9_Confidence_0.375_Length_4401	-1.92778	3.85725	1.81e-07	4.31e-06	NA	NA
Locus_1521_Transcript_41/43_Confidence_0.080_Length_1145	-1.92741	3.25143	0.00071104	0.00366629	NA	NA
Locus_14928_Transcript_1/4_Confidence_0.893_Length_1304	-1.92734	1.60038	0.00296856	0.0116402	NA	NA
Locus_22084_Transcript_4/7_Confidence_0.429_Length_2643	-1.92659	2.29133	3.23e-05	0.000305705	XM_020680745.1	PREDICTED: Jatropha curcas uncharacterized LOC105637472 (LOC105637472), transcript variant X2, mRNA
Locus_2176_Transcript_2/9_Confidence_0.091_Length_936	-1.92649	2.39652	5.81e-07	1.12e-05	NA	NA
Locus_547_Transcript_43/45_Confidence_0.050_Length_722	-1.92558	5.05763	0.00157479	0.0069806	NA	NA
Locus_9377_Transcript_11/13_Confidence_0.750_Length_1342	-1.92508	2.36354	6.22e-08	1.78e-06	NA	NA
Locus_7623_Transcript_1/1_Confidence_0.000_Length_209	-1.92507	3.06961	3e-06	4.37e-05	NA	NA
Locus_10068_Transcript_7/32_Confidence_0.444_Length_1435	-1.92327	3.81505	3.58e-07	7.46e-06	NA	NA
Locus_67969_Transcript_1/1_Confidence_0.333_Length_135	-1.92293	5.38967	0.00280879	0.0111583	NA	NA
Locus_6600_Transcript_34/39_Confidence_0.148_Length_998	-1.92062	4.61454	4.26e-07	8.64e-06	CP009574.1	Francisella sp. FSC1006, complete genome
Locus_8581_Transcript_18/21_Confidence_0.122_Length_802	-1.91954	2.77803	1.05e-08	3.93e-07	NA	NA
Locus_17134_Transcript_44/57_Confidence_0.123_Length_1022	-1.91833	2.35143	0.00317851	0.0123246	NA	NA
Locus_15391_Transcript_1/2_Confidence_0.919_Length_311	-1.91819	4.42327	0.00304039	0.0118789	NA	NA
Locus_4327_Transcript_7/7_Confidence_0.155_Length_2308	-1.91742	4.4361	4.31e-05	0.000383542	NA	NA
Locus_4658_Transcript_12/23_Confidence_0.364_Length_3955	-1.91644	3.33972	0.000816982	0.0040858	NA	NA
Locus_5837_Transcript_21/21_Confidence_0.016_Length_767	-1.91617	2.20181	0.00109956	0.0052095	NA	NA
Locus_12249_Transcript_27/52_Confidence_0.016_Length_535	-1.91189	2.82624	0.00771225	0.0249883	NA	NA
Locus_1832_Transcript_39/40_Confidence_0.016_Length_1222	-1.91067	4.89012	2.25e-07	5.16e-06	NA	NA
Locus_104_Transcript_44/48_Confidence_0.069_Length_2170	-1.9102	4.2827	0.000886799	0.00436969	NA	NA
Locus_4147_Transcript_16/79_Confidence_0.144_Length_1368	-1.90932	2.70161	0.00202809	0.00859866	NA	NA
Locus_288_Transcript_21/24_Confidence_0.278_Length_1789	-1.90865	4.33382	2.73e-06	4.07e-05	NA	NA
Locus_18269_Transcript_11/13_Confidence_0.650_Length_1543	-1.90846	3.4517	1.85e-05	0.000192548	NA	NA
Locus_830_Transcript_9/29_Confidence_0.068_Length_1813	-1.90829	4.9702	2.23e-06	3.44e-05	NA	NA
Locus_3557_Transcript_46/52_Confidence_0.017_Length_948	-1.90744	2.24908	0.011562	0.034566	NA	NA
Locus_4543_Transcript_15/17_Confidence_0.620_Length_2333	-1.90741	4.8079	0.00342117	0.0131003	NA	NA
Locus_9551_Transcript_18/20_Confidence_0.074_Length_1291	-1.90672	2.41751	1.84e-06	2.96e-05	NA	NA
Locus_6956_Transcript_25/31_Confidence_0.100_Length_1394	-1.90624	2.39607	8.93e-06	0.000106298	NA	NA
Locus_2701_Transcript_2/4_Confidence_0.745_Length_660	-1.90575	4.1398	2.75e-06	4.09e-05	NA	NA
Locus_8788_Transcript_3/6_Confidence_0.571_Length_479	-1.90405	2.15055	5.75e-09	2.36e-07	NA	NA
Locus_5647_Transcript_71/93_Confidence_0.053_Length_710	-1.90332	2.21413	8.9e-07	1.6e-05	NA	NA
Locus_3192_Transcript_54/59_Confidence_0.046_Length_678	-1.90278	4.50856	0.00612365	0.020848	NA	NA
Locus_15482_Transcript_1/3_Confidence_0.714_Length_663	-1.90232	2.47653	2.44e-05	0.000241328	NA	NA
Locus_4571_Transcript_10/11_Confidence_0.222_Length_1529	-1.90225	4.20413	4.01e-05	0.0003626	NA	NA
Locus_15351_Transcript_26/63_Confidence_0.150_Length_1711	-1.90197	2.059	0.00105477	0.00503581	NA	NA
Locus_15225_Transcript_5/9_Confidence_0.100_Length_2106	-1.90176	2.60552	0.00588968	0.0201893	NA	NA
Locus_1270_Transcript_158/171_Confidence_0.022_Length_700	-1.90105	5.24005	8.03e-07	1.46e-05	NA	NA
Locus_5537_Transcript_1/2_Confidence_0.667_Length_311	-1.90075	2.74607	7.12e-08	1.96e-06	NA	NA
Locus_1148_Transcript_6/9_Confidence_0.526_Length_3372	-1.89878	5.23807	0.000787878	0.00397147	NA	NA
Locus_19520_Transcript_1/7_Confidence_0.267_Length_123	-1.89872	4.59746	1.74e-05	0.000183912	NA	NA
Locus_11437_Transcript_3/4_Confidence_0.333_Length_3271	-1.89869	4.25927	2.7e-05	0.000264124	NA	NA
Locus_481_Transcript_130/223_Confidence_0.027_Length_474	-1.89798	1.9019	0.00279893	0.0111264	NA	NA
Locus_449_Transcript_8/10_Confidence_0.222_Length_2293	-1.8976	3.15172	6.49e-05	0.000531444	NA	NA
Locus_10292_Transcript_8/13_Confidence_0.111_Length_4209	-1.8976	3.64953	7.06e-07	1.32e-05	XM_006939951.4	PREDICTED: Felis catus ER membrane protein complex subunit 6 (EMC6), transcript variant X2, mRNA
Locus_465_Transcript_152/165_Confidence_0.037_Length_1158	-1.89719	2.14813	0.00244435	0.00998136	NA	NA
Locus_3579_Transcript_2/10_Confidence_0.167_Length_382	-1.89581	7.39469	3.41e-08	1.06e-06	NA	NA
Locus_115_Transcript_103/103_Confidence_0.000_Length_259	-1.89558	5.04138	3.03e-06	4.41e-05	NA	NA
Locus_51_Transcript_110/111_Confidence_0.027_Length_325	-1.89531	4.4309	3.47e-06	4.89e-05	NA	NA
Locus_10129_Transcript_3/3_Confidence_0.143_Length_694	-1.8944	2.68284	2.16e-06	3.37e-05	NA	NA
Locus_7405_Transcript_2/11_Confidence_0.250_Length_3729	-1.89382	4.94627	7.76e-07	1.43e-05	XR_002833530.1	PREDICTED: Capsella rubella uncharacterized LOC111830165 (LOC111830165), ncRNA
Locus_6851_Transcript_7/9_Confidence_0.265_Length_1126	-1.8932	2.85282	0.000110464	0.000817139	NA	NA
Locus_12042_Transcript_2/4_Confidence_0.600_Length_245	-1.89263	2.6244	0.00233733	0.0096296	NA	NA
Locus_5656_Transcript_3/4_Confidence_0.200_Length_1506	-1.89245	4.47614	4.72e-09	2.02e-07	NA	NA
Locus_16420_Transcript_3/4_Confidence_0.400_Length_870	-1.89217	3.65034	1.85e-06	2.96e-05	NA	NA
Locus_15874_Transcript_7/25_Confidence_0.078_Length_2298	-1.89145	1.96043	0.00440757	0.0160215	NA	NA
Locus_106528_Transcript_1/1_Confidence_1.000_Length_121	-1.89143	6.17784	0.00120569	0.00561004	NA	NA
Locus_13911_Transcript_23/23_Confidence_0.098_Length_3527	-1.89141	3.82591	6.43e-05	0.000527684	NA	NA
Locus_13646_Transcript_9/13_Confidence_0.222_Length_2169	-1.89025	2.9353	1.23e-05	0.000138567	NA	NA
Locus_15551_Transcript_11/13_Confidence_0.571_Length_1796	-1.88992	2.85045	1.46e-06	2.42e-05	NA	NA
Locus_4195_Transcript_4/6_Confidence_0.222_Length_764	-1.8876	2.40757	1.42e-05	0.000155956	NA	NA
Locus_484_Transcript_3/7_Confidence_0.286_Length_5720	-1.88576	5.18462	1.19e-05	0.000134582	NA	NA
Locus_214_Transcript_18/27_Confidence_0.074_Length_566	-1.8826	2.66888	6.5e-07	1.24e-05	NA	NA
Locus_83281_Transcript_1/1_Confidence_1.000_Length_101	-1.88114	2.71738	0.000153267	0.00106262	NA	NA
Locus_4035_Transcript_6/9_Confidence_0.500_Length_1016	-1.87878	2.97907	4.01e-05	0.000362628	NA	NA
Locus_7827_Transcript_4/6_Confidence_0.273_Length_5834	-1.8787	5.48077	7.19e-05	0.000576848	NA	NA
Locus_7510_Transcript_1/1_Confidence_0.000_Length_373	-1.8784	3.66246	1.29e-05	0.000144049	NA	NA
Locus_6083_Transcript_3/16_Confidence_0.118_Length_1128	-1.87816	2.01119	7.76e-05	0.000615293	NA	NA
Locus_1151_Transcript_20/20_Confidence_0.556_Length_2258	-1.87713	3.1432	2.42e-06	3.67e-05	NA	NA
Locus_5177_Transcript_4/7_Confidence_0.200_Length_1626	-1.87655	4.39759	4.8e-05	0.000417617	NA	NA
Locus_12203_Transcript_8/17_Confidence_0.171_Length_1751	-1.87547	2.96452	2.23e-06	3.44e-05	NA	NA
Locus_8592_Transcript_40/67_Confidence_0.325_Length_1435	-1.87464	3.28518	0.0115781	0.0346031	NA	NA
Locus_802_Transcript_10/13_Confidence_0.400_Length_526	-1.87331	6.1495	3.15e-06	4.57e-05	NA	NA
Locus_3493_Transcript_10/11_Confidence_0.250_Length_2928	-1.8731	4.1275	2.91e-05	0.000280164	NA	NA
Locus_4335_Transcript_8/8_Confidence_0.167_Length_828	-1.87301	5.55434	0.000966356	0.00468672	NA	NA
Locus_11556_Transcript_2/2_Confidence_0.333_Length_266	-1.8719	1.91322	1.63e-05	0.000173712	NA	NA
Locus_7183_Transcript_3/5_Confidence_0.600_Length_1162	-1.87052	2.71982	0.0004079	0.00233997	NA	NA
Locus_420_Transcript_30/55_Confidence_0.058_Length_465	-1.87001	5.06093	0.000273384	0.00169478	NA	NA
Locus_120322_Transcript_1/1_Confidence_1.000_Length_128	-1.86941	5.6796	2.49e-07	5.59e-06	NA	NA
Locus_13461_Transcript_4/5_Confidence_0.556_Length_2390	-1.86915	4.03994	1.72e-05	0.000182004	XM_002548875.1	Candida tropicalis MYA-3404 hypothetical protein (CTRG_03218), partial mRNA
Locus_120710_Transcript_1/1_Confidence_1.000_Length_124	-1.86823	9.78973	0.0163246	0.0454327	NA	NA
Locus_459_Transcript_1/32_Confidence_0.067_Length_584	-1.86822	3.76105	2.85e-05	0.000275415	NA	NA
Locus_277_Transcript_23/24_Confidence_0.250_Length_3271	-1.8679	3.75112	4.91e-07	9.75e-06	NA	NA
Locus_13043_Transcript_4/4_Confidence_0.429_Length_300	-1.86763	2.09665	7.24e-06	8.94e-05	NA	NA
Locus_1626_Transcript_6/15_Confidence_0.111_Length_934	-1.86757	2.20942	0.000464899	0.00259278	NA	NA
Locus_4533_Transcript_4/4_Confidence_0.000_Length_549	-1.86698	3.57961	5.84e-06	7.47e-05	NA	NA
Locus_67_Transcript_4/6_Confidence_0.250_Length_923	-1.8666	6.07604	3.69e-06	5.12e-05	NA	NA
Locus_1719_Transcript_1/6_Confidence_1.000_Length_1400	-1.86656	6.39682	2.84e-06	4.19e-05	NA	NA
Locus_9180_Transcript_18/131_Confidence_0.188_Length_1167	-1.86648	1.63413	0.00303561	0.0118662	NA	NA
Locus_129801_Transcript_1/1_Confidence_1.000_Length_103	-1.86607	4.80313	4.07e-06	5.52e-05	NA	NA
Locus_4808_Transcript_5/13_Confidence_0.146_Length_2535	-1.86581	5.18809	2.79e-07	6.12e-06	NA	NA
Locus_569_Transcript_3/6_Confidence_0.133_Length_1613	-1.86561	5.95639	2.23e-07	5.11e-06	NA	NA
Locus_6154_Transcript_20/21_Confidence_0.177_Length_2631	-1.864	3.95035	3.96e-05	0.000358812	NA	NA
Locus_2516_Transcript_19/20_Confidence_0.429_Length_2742	-1.86293	4.05052	2.54e-07	5.67e-06	NA	NA
Locus_2501_Transcript_34/37_Confidence_0.119_Length_283	-1.86248	2.53561	4.23e-05	0.000376959	NA	NA
Locus_11341_Transcript_3/4_Confidence_0.500_Length_1461	-1.8616	3.84798	1.63e-05	0.000173712	NA	NA
Locus_6416_Transcript_9/10_Confidence_0.400_Length_3988	-1.86103	5.53655	3.74e-07	7.73e-06	XM_012199068.1	PREDICTED: Atta cephalotes ATP-binding cassette sub-family F member 2 (LOC105617509), mRNA
Locus_7971_Transcript_5/9_Confidence_0.231_Length_2614	-1.86072	2.02128	0.00149461	0.00670168	NA	NA
Locus_7723_Transcript_1/1_Confidence_0.000_Length_873	-1.86063	3.07262	0.0135576	0.0392659	NA	NA
Locus_1231_Transcript_1/17_Confidence_0.455_Length_190	-1.85857	3.91647	0.00216359	0.00905516	NA	NA
Locus_7518_Transcript_1/13_Confidence_0.718_Length_651	-1.85845	3.50255	0.000666118	0.00347447	NA	NA
Locus_1474_Transcript_26/27_Confidence_0.357_Length_438	-1.85804	3.27817	1.8e-07	4.31e-06	NA	NA
Locus_9158_Transcript_1/1_Confidence_0.000_Length_524	-1.85778	1.83964	0.000537591	0.00292394	NA	NA
Locus_11039_Transcript_7/17_Confidence_0.077_Length_3910	-1.85726	4.35681	6.86e-05	0.000554082	NA	NA
Locus_14082_Transcript_1/4_Confidence_0.500_Length_354	-1.85708	2.09458	0.00122958	0.00570107	NA	NA
Locus_5837_Transcript_15/21_Confidence_0.024_Length_1144	-1.85589	2.27642	0.00524562	0.0183741	NA	NA
Locus_5455_Transcript_15/17_Confidence_0.075_Length_686	-1.85449	3.16217	2.74e-06	4.07e-05	NA	NA
Locus_1015_Transcript_14/14_Confidence_0.062_Length_1485	-1.85224	5.64411	1.16e-06	2e-05	NA	NA
Locus_6022_Transcript_4/8_Confidence_0.545_Length_2764	-1.85113	3.14842	3.86e-06	5.3e-05	XM_022230640.1	PREDICTED: Acanthaster planci coiled-coil domain-containing protein 169-like (LOC110976926), mRNA
Locus_3619_Transcript_2/4_Confidence_0.885_Length_966	-1.84853	3.22287	3.6e-08	1.1e-06	NA	NA
Locus_991_Transcript_2/10_Confidence_0.956_Length_2571	-1.84743	5.11572	0.00150756	0.00674415	NA	NA
Locus_9831_Transcript_9/14_Confidence_0.250_Length_1156	-1.84673	4.52243	0.000241525	0.00153705	NA	NA
Locus_5249_Transcript_23/23_Confidence_0.053_Length_1313	-1.84658	3.32725	1.36e-07	3.37e-06	NA	NA
Locus_2894_Transcript_15/434_Confidence_0.016_Length_735	-1.84587	1.818	0.00110631	0.00523611	NA	NA
Locus_3386_Transcript_1/5_Confidence_0.953_Length_364	-1.84368	4.99231	3.51e-07	7.35e-06	NA	NA
Locus_3870_Transcript_4/4_Confidence_0.000_Length_370	-1.8433	5.68288	2.77e-06	4.11e-05	NA	NA
Locus_2319_Transcript_2/3_Confidence_0.750_Length_354	-1.84199	4.90254	3.35e-06	4.75e-05	NA	NA
Locus_843_Transcript_17/214_Confidence_0.042_Length_1431	-1.84198	4.55119	1.15e-06	1.99e-05	NA	NA
Locus_6914_Transcript_2/3_Confidence_0.867_Length_549	-1.84171	2.04973	0.000218972	0.00141648	NA	NA
Locus_12181_Transcript_2/4_Confidence_0.867_Length_2742	-1.84161	5.10602	2.06e-06	3.24e-05	NA	NA
Locus_9602_Transcript_18/20_Confidence_0.240_Length_4093	-1.84016	3.85109	0.00272027	0.010877	NA	NA
Locus_18876_Transcript_7/10_Confidence_0.182_Length_1504	-1.83973	2.16018	2.75e-05	0.000268361	NA	NA
Locus_5825_Transcript_12/68_Confidence_0.163_Length_2076	-1.83969	2.38814	2.18e-05	0.000219108	NA	NA
Locus_7059_Transcript_2/3_Confidence_0.250_Length_1098	-1.83958	1.54726	3.84e-05	0.000350456	NA	NA
Locus_3035_Transcript_19/20_Confidence_0.056_Length_1257	-1.83957	3.30595	0.000140328	0.000989269	NA	NA
Locus_9062_Transcript_2/26_Confidence_0.119_Length_2844	-1.83906	3.63055	2.17e-06	3.37e-05	NA	NA
Locus_3538_Transcript_8/9_Confidence_0.111_Length_422	-1.83892	3.28092	4.46e-08	1.34e-06	NA	NA
Locus_249_Transcript_6/12_Confidence_0.667_Length_2070	-1.83844	7.34747	0.000846705	0.00421048	NA	NA
Locus_15229_Transcript_2/2_Confidence_0.667_Length_317	-1.83709	8.58746	0.0121348	0.035889	NA	NA
Locus_2051_Transcript_4/25_Confidence_0.816_Length_1953	-1.83695	4.94013	2.07e-05	0.000210655	NA	NA
Locus_13145_Transcript_8/15_Confidence_0.077_Length_1647	-1.83645	2.06439	3.61e-05	0.000333796	XM_003228076.3	PREDICTED: Anolis carolinensis HECT and RLD domain containing E3 ubiquitin protein ligase family member 1 (herc1), mRNA
Locus_7050_Transcript_9/11_Confidence_0.250_Length_1952	-1.83579	3.24291	0.0102496	0.0313176	NA	NA
Locus_2184_Transcript_3/11_Confidence_0.450_Length_2175	-1.8353	5.15672	7.06e-06	8.77e-05	NA	NA
Locus_82921_Transcript_1/1_Confidence_1.000_Length_110	-1.83467	3.4593	1.15e-05	0.000131404	NA	NA
Locus_19442_Transcript_1/5_Confidence_0.400_Length_108	-1.83414	4.96277	4.18e-05	0.000374027	NA	NA
Locus_12966_Transcript_1/4_Confidence_0.769_Length_463	-1.83406	1.62442	0.000170172	0.00115636	NA	NA
Locus_3149_Transcript_1/6_Confidence_0.462_Length_441	-1.83386	1.79055	0.00758625	0.0246801	NA	NA
Locus_12481_Transcript_3/3_Confidence_0.556_Length_812	-1.83365	3.40211	0.000657953	0.00343772	NA	NA
Locus_2388_Transcript_1/5_Confidence_0.200_Length_242	-1.83265	3.8398	3.35e-06	4.75e-05	NA	NA
Locus_7309_Transcript_3/5_Confidence_0.400_Length_5843	-1.83249	5.25137	0.000300174	0.00183132	NA	NA
Locus_13047_Transcript_1/2_Confidence_0.923_Length_1344	-1.83239	4.83862	0.000145326	0.00101695	NA	NA
Locus_17249_Transcript_8/14_Confidence_0.861_Length_1581	-1.83221	2.51967	2.3e-06	3.53e-05	NA	NA
Locus_3533_Transcript_6/6_Confidence_0.167_Length_1220	-1.83218	1.91267	0.000194595	0.00128774	NA	NA
Locus_3019_Transcript_3/4_Confidence_0.407_Length_391	-1.83142	3.40452	2.68e-06	4e-05	NA	NA
Locus_12961_Transcript_2/2_Confidence_0.333_Length_289	-1.83136	2.0859	0.000102272	0.00076485	NA	NA
Locus_13528_Transcript_15/17_Confidence_0.429_Length_2508	-1.83117	1.78502	0.000100226	0.000754417	NA	NA
Locus_17819_Transcript_1/2_Confidence_1.000_Length_269	-1.83064	2.26026	0.00106937	0.00508605	NA	NA
Locus_21461_Transcript_1/4_Confidence_1.000_Length_2304	-1.82959	4.61603	1.25e-06	2.13e-05	NA	NA
Locus_9529_Transcript_6/22_Confidence_0.261_Length_3142	-1.82955	4.45127	1.46e-07	3.58e-06	NA	NA
Locus_4329_Transcript_33/38_Confidence_0.093_Length_824	-1.82904	3.45284	2.38e-06	3.63e-05	NA	NA
Locus_9473_Transcript_11/16_Confidence_0.286_Length_1871	-1.82826	6.17141	0.0144592	0.0413401	NA	NA
Locus_716_Transcript_29/31_Confidence_0.050_Length_736	-1.82769	6.16489	3.38e-06	4.78e-05	NA	NA
Locus_508_Transcript_10/10_Confidence_0.000_Length_1443	-1.82768	4.92485	1.18e-06	2.03e-05	NA	NA
Locus_5039_Transcript_10/20_Confidence_0.217_Length_1977	-1.8256	3.6993	2.47e-07	5.56e-06	NA	NA
Locus_20235_Transcript_1/4_Confidence_0.625_Length_190	-1.82511	5.75822	6.05e-05	0.000503508	NA	NA
Locus_1815_Transcript_2/39_Confidence_0.100_Length_4284	-1.82504	6.84979	1.25e-06	2.13e-05	NA	NA
Locus_7397_Transcript_32/32_Confidence_0.000_Length_1561	-1.82457	5.5622	3.83e-06	5.27e-05	NA	NA
Locus_2256_Transcript_150/188_Confidence_0.008_Length_330	-1.82422	3.49496	0.00227859	0.00943792	NA	NA
Locus_5479_Transcript_37/40_Confidence_0.260_Length_3971	-1.82384	5.8901	6.09e-06	7.73e-05	XM_011610167.1	PREDICTED: Takifugu rubripes tight junction protein ZO-1-like (LOC101069449), transcript variant X6, mRNA
Locus_6901_Transcript_8/9_Confidence_0.333_Length_1558	-1.82307	3.11823	1.09e-05	0.000125368	NA	NA
Locus_740_Transcript_9/27_Confidence_0.214_Length_2297	-1.82183	2.38859	0.000118403	0.000862046	NA	NA
Locus_3259_Transcript_14/46_Confidence_0.111_Length_2183	-1.82136	2.91137	0.0013273	0.00605077	NA	NA
Locus_8469_Transcript_1/2_Confidence_1.000_Length_284	-1.82082	2.39267	0.000783683	0.00395897	NA	NA
Locus_23671_Transcript_2/2_Confidence_0.750_Length_232	-1.82076	2.3748	0.000161553	0.00110758	NA	NA
Locus_15320_Transcript_3/9_Confidence_0.308_Length_702	-1.8207	2.68788	0.00241126	0.00987026	NA	NA
Locus_9093_Transcript_2/9_Confidence_0.156_Length_1254	-1.82003	3.64096	2.08e-07	4.88e-06	NA	NA
Locus_290_Transcript_28/30_Confidence_0.107_Length_999	-1.81904	3.50679	9.24e-05	0.000707562	NA	NA
Locus_5775_Transcript_1/6_Confidence_0.833_Length_159	-1.81844	6.17536	0.015384	0.0434372	NA	NA
Locus_11617_Transcript_18/25_Confidence_0.185_Length_1104	-1.8179	3.52415	0.0141374	0.0406201	NA	NA
Locus_8935_Transcript_5/9_Confidence_0.200_Length_4225	-1.81768	4.39232	3.77e-05	0.000345742	NA	NA
Locus_3788_Transcript_1/1_Confidence_0.000_Length_355	-1.81768	2.76226	1.04e-05	0.000120955	NA	NA
Locus_1739_Transcript_31/33_Confidence_0.417_Length_551	-1.81659	2.20839	0.000203899	0.00133727	NA	NA
Locus_517_Transcript_44/45_Confidence_0.013_Length_361	-1.81643	5.54561	0.00972242	0.03004	NA	NA
Locus_4891_Transcript_30/31_Confidence_0.106_Length_752	-1.81534	2.19965	1.49e-06	2.47e-05	NA	NA
Locus_7999_Transcript_4/5_Confidence_0.500_Length_2030	-1.81526	3.95769	1.51e-06	2.49e-05	NA	NA
Locus_13574_Transcript_16/36_Confidence_0.410_Length_2218	-1.81508	3.06042	0.000182004	0.00122013	NA	NA
Locus_1046_Transcript_10/18_Confidence_0.381_Length_1342	-1.81493	4.20733	7.18e-05	0.000576098	NA	NA
Locus_12883_Transcript_2/4_Confidence_0.400_Length_1605	-1.81483	1.99007	0.000447213	0.00251161	NA	NA
Locus_725_Transcript_127/128_Confidence_0.018_Length_2310	-1.81393	2.98876	8.29e-08	2.22e-06	NA	NA
Locus_12989_Transcript_6/13_Confidence_0.722_Length_1466	-1.81383	2.35611	0.00467231	0.0167932	NA	NA
Locus_8989_Transcript_5/10_Confidence_0.200_Length_1522	-1.81357	2.99669	7.88e-05	0.000622982	NA	NA
Locus_1040_Transcript_3/50_Confidence_0.220_Length_1627	-1.81234	6.87755	0.00019269	0.00127876	NA	NA
Locus_19485_Transcript_4/4_Confidence_0.400_Length_2423	-1.81201	4.07241	0.010518	0.0319284	NA	NA
Locus_10098_Transcript_7/12_Confidence_0.714_Length_2012	-1.81171	3.29837	9.24e-06	0.000109539	NA	NA
Locus_7573_Transcript_4/14_Confidence_0.050_Length_1876	-1.81097	4.09214	6.71e-05	0.000544049	NA	NA
Locus_1270_Transcript_153/171_Confidence_0.028_Length_236	-1.81047	4.78892	5.49e-06	7.09e-05	NA	NA
Locus_4145_Transcript_33/33_Confidence_0.479_Length_3433	-1.80852	3.72718	0.007825	0.0252673	NA	NA
Locus_45238_Transcript_2/2_Confidence_0.600_Length_119	-1.80792	4.93548	3.27e-06	4.68e-05	NM_001021634.2	Schizosaccharomyces pombe 60S ribosomal protein L7 (rpl701), mRNA
Locus_81718_Transcript_1/1_Confidence_1.000_Length_105	-1.80783	5.82008	2.89e-08	9.18e-07	NA	NA
Locus_2549_Transcript_13/16_Confidence_0.303_Length_1169	-1.80739	3.94925	0.0102829	0.0313776	NA	NA
Locus_3295_Transcript_4/6_Confidence_0.125_Length_755	-1.80709	2.55389	0.000177506	0.00119518	NA	NA
Locus_3184_Transcript_11/20_Confidence_0.068_Length_166	-1.80702	6.39874	2.29e-07	5.22e-06	NA	NA
Locus_8617_Transcript_9/22_Confidence_0.261_Length_2578	-1.80593	4.48394	4.19e-05	0.000374715	NA	NA
Locus_225_Transcript_5/16_Confidence_0.046_Length_3259	-1.80584	6.27076	0.000943083	0.00458924	NA	NA
Locus_6926_Transcript_20/20_Confidence_0.021_Length_457	-1.8032	3.81927	0.000199416	0.00131344	NA	NA
Locus_9117_Transcript_2/2_Confidence_0.333_Length_604	-1.80314	3.54136	0.000143181	0.00100516	NA	NA
Locus_6986_Transcript_9/10_Confidence_0.400_Length_3347	-1.80274	3.26461	0.000455127	0.0025495	NA	NA
Locus_4111_Transcript_2/11_Confidence_0.038_Length_201	-1.80233	4.54717	2.92e-05	0.000280991	NA	NA
Locus_4568_Transcript_3/3_Confidence_0.400_Length_1483	-1.80198	4.27933	6.66e-05	0.000542202	NA	NA
Locus_10422_Transcript_11/22_Confidence_0.385_Length_2864	-1.80162	4.14703	1.31e-06	2.22e-05	NA	NA
Locus_9122_Transcript_8/10_Confidence_0.286_Length_2948	-1.80139	3.77504	5.17e-08	1.5e-06	NA	NA
Locus_1938_Transcript_1/4_Confidence_1.000_Length_1012	-1.80139	3.83332	4.7e-06	6.23e-05	XM_011664848.1	PREDICTED: Strongylocentrotus purpuratus zinc finger SWIM domain-containing protein 5-like (LOC100890532), mRNA
Locus_15352_Transcript_4/5_Confidence_0.667_Length_920	-1.80062	2.17428	0.000514111	0.00281533	NA	NA
Locus_663_Transcript_442/885_Confidence_0.011_Length_783	-1.80041	2.93851	0.0128017	0.0374589	NA	NA
Locus_19103_Transcript_2/4_Confidence_0.778_Length_178	-1.79871	6.87779	0.00518217	0.0182031	NA	NA
Locus_1375_Transcript_10/66_Confidence_0.145_Length_2229	-1.79851	2.47669	1.08e-05	0.000124724	NA	NA
Locus_14186_Transcript_4/10_Confidence_0.733_Length_1729	-1.79706	2.49138	1.26e-05	0.000141355	NA	NA
Locus_20160_Transcript_8/8_Confidence_0.273_Length_2017	-1.79675	2.67592	0.00988767	0.0304384	NA	NA
Locus_120081_Transcript_1/1_Confidence_1.000_Length_108	-1.79651	7.1986	0.0163671	0.0455165	NA	NA
Locus_2130_Transcript_1/7_Confidence_0.077_Length_640	-1.79588	6.73682	0.000206243	0.00135024	NA	NA
Locus_7239_Transcript_5/5_Confidence_0.110_Length_839	-1.79584	2.01239	0.000115253	0.000843099	NA	NA
Locus_16392_Transcript_7/14_Confidence_0.167_Length_1439	-1.7953	1.83527	0.000330331	0.00197269	NA	NA
Locus_15729_Transcript_4/8_Confidence_0.214_Length_2870	-1.7951	3.60465	0.000499062	0.0027583	NA	NA
Locus_14091_Transcript_4/7_Confidence_0.429_Length_2389	-1.79402	3.87173	0.00478643	0.0171133	NA	NA
Locus_7192_Transcript_2/6_Confidence_0.667_Length_617	-1.79391	3.9829	6.9e-06	8.61e-05	NA	NA
Locus_5957_Transcript_2/26_Confidence_0.130_Length_589	-1.7939	2.28479	0.00274686	0.010969	NA	NA
Locus_2060_Transcript_10/12_Confidence_0.471_Length_5311	-1.79345	4.9776	0.00030953	0.00187661	NA	NA
Locus_2638_Transcript_2/2_Confidence_0.778_Length_687	-1.7918	3.07212	0.000795467	0.00400097	NA	NA
Locus_164_Transcript_196/299_Confidence_0.036_Length_1867	-1.79172	2.6161	0.00031795	0.00191382	NA	NA
Locus_417_Transcript_2/3_Confidence_0.571_Length_201	-1.79143	6.59093	7.84e-07	1.44e-05	KY078218.1	Thymallus tugarinae isolate TT-Ki1 mitochondrion, complete genome
Locus_7253_Transcript_8/41_Confidence_0.150_Length_1175	-1.79109	2.44922	4.68e-07	9.36e-06	NA	NA
Locus_1547_Transcript_17/19_Confidence_0.289_Length_337	-1.79106	3.34344	0.00273124	0.0109137	NA	NA
Locus_2998_Transcript_117/142_Confidence_0.063_Length_851	-1.79045	3.25506	0.00239825	0.00983013	NA	NA
Locus_11664_Transcript_7/7_Confidence_0.220_Length_548	-1.79027	2.32329	0.000111436	0.000822026	NA	NA
Locus_137_Transcript_10/11_Confidence_0.077_Length_749	-1.79025	4.85001	4.12e-05	0.000369616	NA	NA
Locus_7281_Transcript_1/1_Confidence_0.800_Length_1296	-1.78974	5.41	1.4e-06	2.34e-05	NA	NA
Locus_2142_Transcript_21/31_Confidence_0.207_Length_2697	-1.78829	3.4516	2.78e-06	4.11e-05	NA	NA
Locus_10849_Transcript_1/1_Confidence_0.000_Length_1114	-1.78812	2.31688	0.000237536	0.0015169	NA	NA
Locus_13567_Transcript_1/2_Confidence_0.929_Length_1271	-1.78791	4.11982	5.72e-07	1.1e-05	NA	NA
Locus_5040_Transcript_4/5_Confidence_0.357_Length_2939	-1.78779	5.55099	2.89e-06	4.25e-05	NA	NA
Locus_12392_Transcript_9/9_Confidence_0.730_Length_1526	-1.78771	2.62859	1.92e-05	0.000198707	NA	NA
Locus_1592_Transcript_1/4_Confidence_1.000_Length_983	-1.78771	2.55083	2.07e-05	0.000211022	NA	NA
Locus_4578_Transcript_6/6_Confidence_0.057_Length_2267	-1.78582	5.81441	1.43e-08	5.03e-07	NA	NA
Locus_15246_Transcript_13/24_Confidence_0.129_Length_2252	-1.7856	1.90386	9.61e-06	0.000113344	NA	NA
Locus_9699_Transcript_1/4_Confidence_0.333_Length_952	-1.78533	3.69166	2e-05	0.000204921	NA	NA
Locus_8703_Transcript_5/31_Confidence_0.184_Length_1921	-1.7844	2.61198	1.25e-05	0.000140569	NA	NA
Locus_5642_Transcript_38/55_Confidence_0.056_Length_358	-1.7844	7.12699	0.0167778	0.0464347	NA	NA
Locus_21710_Transcript_1/5_Confidence_0.500_Length_139	-1.78435	8.78931	0.0160346	0.0448201	NA	NA
Locus_120516_Transcript_1/1_Confidence_1.000_Length_118	-1.78361	8.56521	0.0171578	0.0472878	NA	NA
Locus_14427_Transcript_1/4_Confidence_0.423_Length_972	-1.78357	2.29634	7.83e-05	0.000620026	NA	NA
Locus_6267_Transcript_10/22_Confidence_0.337_Length_1082	-1.78336	2.32856	5.78e-06	7.41e-05	KX525286.1	Isostichopus fuscus microsatellite Ifus403 sequence
Locus_1560_Transcript_6/8_Confidence_0.933_Length_947	-1.78166	4.82708	5.33e-05	0.000454983	NA	NA
Locus_3498_Transcript_14/15_Confidence_0.125_Length_3178	-1.78164	5.23663	5.35e-06	6.95e-05	NA	NA
Locus_774_Transcript_122/124_Confidence_0.017_Length_670	-1.78126	7.10434	0.00503269	0.0178006	NA	NA
Locus_3752_Transcript_7/10_Confidence_0.538_Length_4037	-1.78118	5.7523	0.00086443	0.00428361	NA	NA
Locus_2599_Transcript_7/8_Confidence_0.429_Length_1612	-1.78082	2.07712	0.000174651	0.00118022	NA	NA
Locus_3227_Transcript_56/72_Confidence_0.000_Length_1380	-1.77946	2.18878	0.00636796	0.0215366	NA	NA
Locus_9898_Transcript_43/45_Confidence_0.102_Length_914	-1.77868	3.11429	1.43e-06	2.39e-05	NA	NA
Locus_8451_Transcript_36/42_Confidence_0.100_Length_1492	-1.77848	2.57327	0.0174802	0.0479229	NA	NA
Locus_122273_Transcript_1/1_Confidence_1.000_Length_125	-1.77838	7.88384	0.000778095	0.00393721	NA	NA
Locus_19713_Transcript_3/4_Confidence_0.812_Length_1950	-1.77819	3.99143	0.0072982	0.0239496	NA	NA
Locus_6706_Transcript_28/28_Confidence_0.114_Length_1189	-1.77748	4.00668	4.67e-05	0.000408891	NA	NA
Locus_3122_Transcript_2/19_Confidence_0.097_Length_1505	-1.77731	3.38245	1.21e-05	0.000136293	NA	NA
Locus_12022_Transcript_1/1_Confidence_0.000_Length_1968	-1.77715	3.26405	0.000353745	0.00208041	NA	NA
Locus_416_Transcript_27/49_Confidence_0.171_Length_2164	-1.77653	2.76962	0.0105439	0.0319941	NA	NA
Locus_2264_Transcript_63/73_Confidence_0.031_Length_2525	-1.77602	3.91173	5.04e-05	0.000434506	NA	NA
Locus_1997_Transcript_6/12_Confidence_0.200_Length_916	-1.77567	5.15099	3.5e-06	4.92e-05	NA	NA
Locus_14464_Transcript_2/5_Confidence_0.600_Length_1284	-1.77562	3.10117	0.000186257	0.00124232	NA	NA
Locus_844_Transcript_12/21_Confidence_0.217_Length_5965	-1.77556	5.78032	4.39e-06	5.89e-05	XM_020812245.1	PREDICTED: Pogona vitticeps sarcosine dehydrogenase (SARDH), transcript variant X2, mRNA
Locus_725_Transcript_47/128_Confidence_0.055_Length_1087	-1.77542	2.70048	1.26e-05	0.000141295	NA	NA
Locus_303_Transcript_8/9_Confidence_0.200_Length_1784	-1.77542	3.90628	1.35e-07	3.34e-06	NA	NA
Locus_5560_Transcript_1/2_Confidence_1.000_Length_2141	-1.77442	5.60393	0.000557134	0.00300104	NA	NA
Locus_6974_Transcript_1/2_Confidence_1.000_Length_298	-1.7724	2.25086	0.00554328	0.0192341	NA	NA
Locus_5749_Transcript_4/8_Confidence_0.214_Length_694	-1.77191	3.52153	2.18e-07	5.04e-06	NA	NA
Locus_3898_Transcript_10/17_Confidence_0.071_Length_3789	-1.77177	5.34203	7.7e-06	9.36e-05	NA	NA
Locus_2992_Transcript_5/5_Confidence_0.143_Length_2562	-1.77162	4.27398	1.51e-06	2.49e-05	NA	NA
Locus_15137_Transcript_1/4_Confidence_0.556_Length_518	-1.77079	2.99991	4.1e-08	1.25e-06	NA	NA
Locus_2026_Transcript_1/7_Confidence_0.600_Length_1272	-1.7692	4.24234	9.54e-08	2.51e-06	NA	NA
Locus_4010_Transcript_14/25_Confidence_0.108_Length_1918	-1.76822	4.3467	2.66e-05	0.000261064	NA	NA
Locus_7610_Transcript_2/7_Confidence_0.375_Length_2339	-1.76811	1.95075	0.000107594	0.000798795	NA	NA
Locus_9270_Transcript_68/128_Confidence_0.102_Length_1551	-1.76792	2.55931	0.00205033	0.00866986	NA	NA
Locus_8193_Transcript_9/10_Confidence_0.766_Length_2635	-1.76698	2.95575	0.000429204	0.0024297	NA	NA
Locus_15862_Transcript_4/5_Confidence_0.429_Length_1157	-1.76612	2.72288	8.77e-05	0.000678021	NA	NA
Locus_5527_Transcript_2/2_Confidence_0.333_Length_562	-1.76523	3.32313	1.49e-07	3.62e-06	NA	NA
Locus_65_Transcript_8/76_Confidence_0.023_Length_1006	-1.76514	2.17087	0.000588609	0.00314305	NA	NA
Locus_19814_Transcript_1/2_Confidence_1.000_Length_228	-1.76446	6.0057	3.03e-06	4.41e-05	NA	NA
Locus_15282_Transcript_5/17_Confidence_0.382_Length_1837	-1.76371	2.18596	4.02e-05	0.000362628	NA	NA
Locus_5720_Transcript_20/26_Confidence_0.091_Length_181	-1.76354	8.27988	0.00432537	0.0158017	NA	NA
Locus_2225_Transcript_16/17_Confidence_0.125_Length_1387	-1.76334	5.34461	2.83e-06	4.18e-05	NA	NA
Locus_6697_Transcript_4/23_Confidence_0.081_Length_2347	-1.76298	3.76149	1.48e-06	2.46e-05	NA	NA
Locus_3642_Transcript_27/31_Confidence_0.027_Length_1133	-1.76218	3.46177	1.3e-05	0.000144637	NA	NA
Locus_9234_Transcript_6/7_Confidence_0.500_Length_1508	-1.76179	3.60613	1.33e-05	0.000147567	NA	NA
Locus_1228_Transcript_23/26_Confidence_0.171_Length_3265	-1.76071	4.29654	2.22e-07	5.11e-06	NA	NA
Locus_123_Transcript_33/55_Confidence_0.333_Length_372	-1.76036	3.0966	1.42e-07	3.49e-06	NA	NA
Locus_2307_Transcript_7/33_Confidence_0.061_Length_1529	-1.75996	1.92638	5.75e-05	0.000481651	NA	NA
Locus_2259_Transcript_34/35_Confidence_0.015_Length_2153	-1.75903	3.62194	2.24e-06	3.45e-05	NA	NA
Locus_14520_Transcript_4/13_Confidence_0.099_Length_986	-1.75886	4.27675	0.000556819	0.00300022	NA	NA
Locus_3750_Transcript_4/4_Confidence_0.286_Length_341	-1.75863	3.40397	1.15e-05	0.000131404	NA	NA
Locus_2986_Transcript_10/38_Confidence_0.244_Length_2661	-1.75828	3.87361	0.000158012	0.00108815	NA	NA
Locus_1162_Transcript_50/78_Confidence_0.106_Length_4755	-1.75814	4.5306	2.18e-05	0.000218984	NA	NA
Locus_3713_Transcript_15/15_Confidence_0.279_Length_1333	-1.75719	1.73988	6.48e-05	0.000531421	NA	NA
Locus_6121_Transcript_1/1_Confidence_0.000_Length_1057	-1.7564	2.08066	0.000287956	0.00177083	NA	NA
Locus_38079_Transcript_2/3_Confidence_0.667_Length_201	-1.75414	5.51644	0.000195681	0.00129256	NA	NA
Locus_15251_Transcript_2/9_Confidence_0.273_Length_2525	-1.75264	3.96522	0.000114753	0.000840945	NA	NA
Locus_2903_Transcript_1/4_Confidence_0.887_Length_735	-1.75249	2.0425	2.82e-06	4.16e-05	NA	NA
Locus_674_Transcript_7/28_Confidence_0.250_Length_622	-1.75095	6.83877	0.00302234	0.0118261	NA	NA
Locus_556_Transcript_23/23_Confidence_0.267_Length_2604	-1.75034	4.60071	5.46e-05	0.000461884	NA	NA
Locus_9844_Transcript_3/4_Confidence_0.600_Length_429	-1.75005	3.49604	1.05e-07	2.72e-06	NA	NA
Locus_779_Transcript_2/32_Confidence_0.129_Length_550	-1.74991	5.68273	0.00928629	0.0289055	NA	NA
Locus_1576_Transcript_10/17_Confidence_0.737_Length_600	-1.74984	2.2971	0.000234272	0.00149968	NA	NA
Locus_16101_Transcript_5/25_Confidence_0.031_Length_1991	-1.74872	2.82255	2.75e-05	0.00026818	NA	NA
Locus_5593_Transcript_20/23_Confidence_0.051_Length_2005	-1.74816	2.88983	3.8e-05	0.000347324	NA	NA
Locus_7197_Transcript_23/52_Confidence_0.038_Length_1207	-1.74746	2.25159	0.000900102	0.00442119	NA	NA
Locus_5647_Transcript_7/93_Confidence_0.285_Length_2855	-1.74728	3.87574	1.07e-07	2.76e-06	NA	NA
Locus_821_Transcript_3/5_Confidence_0.200_Length_2272	-1.74704	4.08616	1.13e-05	0.000129773	NA	NA
Locus_2457_Transcript_1/4_Confidence_0.500_Length_3104	-1.74699	4.88782	3.73e-07	7.72e-06	NA	NA
Locus_3207_Transcript_2/8_Confidence_0.667_Length_617	-1.74689	2.27131	0.000263505	0.00164793	NA	NA
Locus_2198_Transcript_2/3_Confidence_0.600_Length_252	-1.74683	3.63492	0.000128182	0.000920131	NA	NA
Locus_4272_Transcript_12/16_Confidence_0.269_Length_3320	-1.74642	3.81906	0.0117118	0.0349065	NA	NA
Locus_2070_Transcript_53/55_Confidence_0.043_Length_698	-1.74587	2.43279	0.0011925	0.00556129	NA	NA
Locus_5567_Transcript_10/14_Confidence_0.840_Length_2092	-1.74532	3.05647	0.000403967	0.00232464	NA	NA
Locus_15194_Transcript_6/9_Confidence_0.462_Length_912	-1.74487	3.53155	1.82e-06	2.93e-05	NA	NA
Locus_9206_Transcript_23/38_Confidence_0.000_Length_2195	-1.74385	2.64033	0.0122132	0.0360523	NA	NA
Locus_3925_Transcript_8/11_Confidence_0.263_Length_1453	-1.74295	2.16491	0.000246239	0.00155844	NA	NA
Locus_2707_Transcript_157/175_Confidence_0.038_Length_856	-1.74233	2.69017	0.0129084	0.0377172	NA	NA
Locus_684_Transcript_9/15_Confidence_0.545_Length_3041	-1.74197	3.09188	5.4e-06	7e-05	NA	NA
Locus_810_Transcript_3/21_Confidence_0.105_Length_4250	-1.7408	5.78606	5.05e-06	6.61e-05	NA	NA
Locus_1327_Transcript_1/6_Confidence_0.107_Length_1393	-1.74067	3.80754	1.05e-07	2.72e-06	NA	NA
Locus_19551_Transcript_25/26_Confidence_0.143_Length_2006	-1.74059	3.58923	0.015415	0.0434983	NA	NA
Locus_10343_Transcript_7/11_Confidence_0.560_Length_1900	-1.74056	4.63661	0.000874465	0.00432057	NA	NA
Locus_343_Transcript_232/237_Confidence_0.056_Length_2382	-1.74042	5.63632	0.000929623	0.0045372	NA	NA
Locus_28719_Transcript_10/10_Confidence_0.697_Length_4384	-1.74013	5.04566	4.02e-05	0.000362882	NA	NA
Locus_8972_Transcript_7/9_Confidence_0.828_Length_949	-1.73992	2.93656	3.13e-07	6.67e-06	NA	NA
Locus_2733_Transcript_2/2_Confidence_0.000_Length_484	-1.73911	4.35562	4.36e-06	5.86e-05	NA	NA
Locus_12314_Transcript_29/62_Confidence_0.234_Length_3073	-1.73908	2.48051	0.00161043	0.00711977	NA	NA
Locus_4163_Transcript_24/25_Confidence_0.323_Length_1689	-1.739	3.52812	0.00010392	0.00077432	NA	NA
Locus_21960_Transcript_4/6_Confidence_0.909_Length_1643	-1.7388	2.58421	0.0174818	0.0479229	NA	NA
Locus_428_Transcript_16/18_Confidence_0.179_Length_260	-1.7387	6.26801	9.61e-05	0.000729913	NA	NA
Locus_4211_Transcript_20/20_Confidence_0.143_Length_3943	-1.73861	3.59752	4.58e-06	6.1e-05	NA	NA
Locus_18846_Transcript_2/5_Confidence_0.093_Length_1451	-1.73791	4.67826	7.84e-06	9.51e-05	NA	NA
Locus_5576_Transcript_2/3_Confidence_0.333_Length_6615	-1.73748	6.40385	5.89e-05	0.000492704	NA	NA
Locus_10233_Transcript_7/8_Confidence_0.714_Length_1745	-1.73731	2.76878	0.0150162	0.042601	NA	NA
Locus_6032_Transcript_1/3_Confidence_0.833_Length_348	-1.73714	1.92522	0.000106663	0.000792842	NA	NA
Locus_9846_Transcript_4/11_Confidence_0.701_Length_963	-1.73665	3.21895	0.00208573	0.00878531	NA	NA
Locus_6560_Transcript_7/12_Confidence_0.400_Length_2319	-1.73646	2.54272	0.00024082	0.00153361	NA	NA
Locus_5595_Transcript_9/13_Confidence_0.168_Length_2694	-1.73582	4.71694	6.93e-05	0.000558695	NA	NA
Locus_19630_Transcript_1/2_Confidence_0.333_Length_166	-1.7342	4.0128	1.95e-07	4.62e-06	NA	NA
Locus_10_Transcript_130/131_Confidence_0.017_Length_299	-1.734	2.54538	0.00115091	0.00540006	NA	NA
Locus_12450_Transcript_8/16_Confidence_0.167_Length_906	-1.73399	1.92781	5.52e-05	0.000466211	NA	NA
Locus_3840_Transcript_25/25_Confidence_0.043_Length_1988	-1.73342	5.27774	5.58e-07	1.08e-05	NA	NA
Locus_1562_Transcript_1/1_Confidence_0.000_Length_475	-1.73288	3.9173	0.000313278	0.00189311	NA	NA
Locus_19116_Transcript_1/3_Confidence_0.333_Length_382	-1.73266	5.71637	6.39e-07	1.22e-05	NA	NA
Locus_4252_Transcript_16/46_Confidence_0.054_Length_2966	-1.73256	5.27686	0.000468136	0.00260845	NA	NA
Locus_5605_Transcript_6/8_Confidence_0.222_Length_2149	-1.73204	3.33801	7.69e-08	2.09e-06	NA	NA
Locus_5203_Transcript_5/20_Confidence_0.424_Length_648	-1.73184	6.25465	0.000564431	0.00303503	NA	NA
Locus_13448_Transcript_3/6_Confidence_0.674_Length_2470	-1.73091	4.98245	0.00434315	0.0158453	NA	NA
Locus_2563_Transcript_2/4_Confidence_0.600_Length_1110	-1.7307	4.75806	2.09e-07	4.9e-06	NA	NA
Locus_7196_Transcript_9/16_Confidence_0.161_Length_1564	-1.72858	2.18213	0.00405044	0.0150204	NA	NA
Locus_104_Transcript_9/48_Confidence_0.010_Length_1560	-1.72839	1.52753	0.00040069	0.00230794	NA	NA
Locus_2000_Transcript_12/13_Confidence_0.061_Length_1145	-1.72817	2.88001	4.5e-05	0.00039706	NA	NA
Locus_2946_Transcript_39/45_Confidence_0.176_Length_2444	-1.72766	2.29219	0.000321938	0.00193467	NA	NA
Locus_7737_Transcript_3/3_Confidence_0.400_Length_931	-1.72707	3.84803	0.00067751	0.00352692	NA	NA
Locus_5017_Transcript_18/48_Confidence_0.027_Length_1297	-1.727	3.08682	0.000243308	0.0015452	NA	NA
Locus_1150_Transcript_6/31_Confidence_0.122_Length_1294	-1.72639	2.07934	4.14e-05	0.000370865	NA	NA
Locus_2363_Transcript_6/8_Confidence_0.722_Length_1386	-1.72637	4.35074	1.04e-07	2.71e-06	NA	NA
Locus_4078_Transcript_8/11_Confidence_0.273_Length_3785	-1.72599	4.15612	0.000455406	0.0025495	NA	NA
Locus_1345_Transcript_13/43_Confidence_0.275_Length_556	-1.72533	6.38641	0.0167011	0.046264	NA	NA
Locus_3947_Transcript_2/4_Confidence_0.400_Length_956	-1.72398	6.5278	7.91e-05	0.000624026	NA	NA
Locus_19046_Transcript_1/3_Confidence_1.000_Length_1944	-1.72304	3.67123	0.0081646	0.0261146	NA	NA
Locus_6061_Transcript_13/14_Confidence_0.227_Length_1264	-1.72283	3.01823	0.000354566	0.00208325	NA	NA
Locus_1285_Transcript_7/20_Confidence_0.070_Length_385	-1.72219	5.68616	0.00126175	0.00582678	NA	NA
Locus_1111_Transcript_29/31_Confidence_0.061_Length_846	-1.72215	3.45759	1.11e-07	2.82e-06	NA	NA
Locus_6378_Transcript_4/10_Confidence_0.474_Length_315	-1.72214	2.22076	0.00200141	0.00849805	NA	NA
Locus_13213_Transcript_2/4_Confidence_0.682_Length_540	-1.72208	1.83802	7.34e-06	9.04e-05	NA	NA
Locus_1552_Transcript_28/33_Confidence_0.088_Length_1085	-1.72177	3.70995	0.000201461	0.0013241	NA	NA
Locus_11939_Transcript_10/11_Confidence_0.250_Length_2738	-1.72128	5.23612	0.000259558	0.00162601	NA	NA
Locus_5189_Transcript_7/9_Confidence_0.636_Length_3529	-1.72112	3.7871	3.48e-07	7.29e-06	NA	NA
Locus_6146_Transcript_1/1_Confidence_0.000_Length_332	-1.72048	3.38407	4.73e-05	0.000413156	NA	NA
Locus_673_Transcript_29/29_Confidence_0.022_Length_1129	-1.7203	3.58582	3.33e-07	7.03e-06	NA	NA
Locus_2099_Transcript_14/21_Confidence_0.217_Length_5114	-1.71977	6.33101	2.95e-08	9.34e-07	NA	NA
Locus_28532_Transcript_1/2_Confidence_0.333_Length_204	-1.71772	4.07775	6.46e-05	0.000529815	NA	NA
Locus_96134_Transcript_1/1_Confidence_1.000_Length_212	-1.7168	2.07495	1.41e-05	0.000155186	NA	NA
Locus_504_Transcript_13/46_Confidence_0.129_Length_258	-1.71593	7.3288	0.00191539	0.00819124	NA	NA
Locus_7104_Transcript_6/11_Confidence_0.471_Length_1052	-1.71527	4.49551	2.63e-08	8.51e-07	NA	NA
Locus_149_Transcript_259/330_Confidence_0.018_Length_2882	-1.71373	4.04561	0.00086344	0.00428084	NA	NA
Locus_2503_Transcript_36/48_Confidence_0.067_Length_461	-1.71347	3.6899	0.000145875	0.00101902	NA	NA
Locus_6652_Transcript_3/3_Confidence_0.000_Length_528	-1.71342	2.31923	0.000215212	0.00140001	NA	NA
Locus_7496_Transcript_30/32_Confidence_0.289_Length_411	-1.71306	1.94181	0.000310503	0.00188065	NA	NA
Locus_13760_Transcript_5/14_Confidence_0.703_Length_2692	-1.7121	3.24149	0.00340341	0.0130512	NA	NA
Locus_14460_Transcript_2/3_Confidence_0.667_Length_793	-1.7113	2.54053	0.000206821	0.00135355	NA	NA
Locus_5499_Transcript_1/2_Confidence_0.800_Length_1259	-1.71077	3.34174	6.97e-07	1.31e-05	NA	NA
Locus_19828_Transcript_4/6_Confidence_0.455_Length_175	-1.71054	8.23378	0.00130683	0.00597957	NA	NA
Locus_7440_Transcript_2/23_Confidence_0.344_Length_641	-1.70923	1.95831	0.00016788	0.00114415	NA	NA
Locus_9780_Transcript_6/7_Confidence_0.429_Length_241	-1.70834	1.61019	0.000369037	0.00215386	NA	NA
Locus_7810_Transcript_7/11_Confidence_0.062_Length_1259	-1.70741	3.10192	8.66e-07	1.56e-05	LM567733.1	Onchocerca flexuosa genome assembly O_flexuosa_Cordoba, scaffold OFLC_contig0025244
Locus_5349_Transcript_22/26_Confidence_0.138_Length_1339	-1.70731	3.31315	8.63e-05	0.00066974	NA	NA
Locus_7014_Transcript_5/32_Confidence_0.188_Length_1982	-1.70663	3.76258	1.18e-05	0.000133402	NA	NA
Locus_3294_Transcript_9/25_Confidence_0.122_Length_2689	-1.70573	2.29666	0.000249549	0.001574	NA	NA
Locus_16016_Transcript_9/12_Confidence_0.400_Length_3308	-1.70549	4.01308	1.57e-05	0.0001685	NA	NA
Locus_4769_Transcript_10/12_Confidence_0.150_Length_769	-1.70526	2.15329	7.23e-05	0.000579466	NA	NA
Locus_317_Transcript_13/24_Confidence_0.200_Length_1120	-1.7052	3.30057	0.00572068	0.0197346	NA	NA
Locus_8704_Transcript_7/8_Confidence_0.545_Length_1606	-1.70507	3.09471	0.00629351	0.0213044	NA	NA
Locus_2377_Transcript_65/137_Confidence_0.045_Length_1268	-1.70495	2.87906	0.0103934	0.0316154	NA	NA
Locus_8544_Transcript_9/38_Confidence_0.175_Length_1672	-1.70484	4.73599	1.07e-05	0.000123708	NA	NA
Locus_3229_Transcript_33/35_Confidence_0.118_Length_2448	-1.70479	4.23246	1.6e-06	2.61e-05	NA	NA
Locus_4656_Transcript_14/17_Confidence_0.312_Length_2892	-1.70324	5.02323	0.00309225	0.0120497	NA	NA
Locus_1191_Transcript_3/7_Confidence_0.864_Length_3281	-1.70314	5.02885	2.77e-08	8.92e-07	NA	NA
Locus_794_Transcript_32/32_Confidence_0.220_Length_829	-1.70313	6.41411	0.000493816	0.00273331	NA	NA
Locus_2523_Transcript_5/6_Confidence_0.125_Length_220	-1.703	5.34023	0.0126926	0.0372165	NA	NA
Locus_6937_Transcript_51/53_Confidence_0.155_Length_1915	-1.70258	3.41789	3.56e-05	0.000329729	NA	NA
Locus_7878_Transcript_7/29_Confidence_0.147_Length_2920	-1.70185	3.35835	3.16e-06	4.58e-05	NA	NA
Locus_8233_Transcript_6/28_Confidence_0.207_Length_2583	-1.70178	3.25184	5.54e-05	0.000467341	NA	NA
Locus_1050_Transcript_93/102_Confidence_0.030_Length_338	-1.7015	3.16397	0.000393721	0.00227419	NA	NA
Locus_24250_Transcript_8/9_Confidence_0.333_Length_2320	-1.70123	2.03	0.00786887	0.0253666	NA	NA
Locus_10894_Transcript_8/12_Confidence_0.414_Length_2662	-1.70087	4.12949	2.48e-06	3.75e-05	NA	NA
Locus_1640_Transcript_2/2_Confidence_0.600_Length_1140	-1.70048	3.67357	7.84e-07	1.44e-05	NA	NA
Locus_13757_Transcript_6/7_Confidence_0.400_Length_913	-1.70048	4.052	0.00242395	0.00991561	NA	NA
Locus_11340_Transcript_46/53_Confidence_0.109_Length_966	-1.69939	2.17646	0.0001238	0.00089358	NA	NA
Locus_5380_Transcript_17/18_Confidence_0.082_Length_1136	-1.69917	4.00346	3.79e-06	5.22e-05	XM_018583224.1	PREDICTED: Raphanus sativus squamosa promoter-binding-like protein 11 (LOC108811182), mRNA
Locus_332_Transcript_21/42_Confidence_0.340_Length_1891	-1.69834	2.32827	0.00145995	0.00656301	NA	NA
Locus_11253_Transcript_1/4_Confidence_0.742_Length_1827	-1.69722	3.80049	0.00412112	0.0152274	NA	NA
Locus_2817_Transcript_4/4_Confidence_0.167_Length_2568	-1.6969	4.36295	0.000196316	0.00129629	NA	NA
Locus_7812_Transcript_3/5_Confidence_0.938_Length_1490	-1.69575	2.6865	6.32e-07	1.21e-05	NA	NA
Locus_5112_Transcript_18/28_Confidence_0.032_Length_1724	-1.69562	3.23677	0.00769494	0.0249453	NA	NA
Locus_11155_Transcript_7/12_Confidence_0.571_Length_1407	-1.69548	3.35749	7.3e-07	1.36e-05	NA	NA
Locus_9569_Transcript_11/11_Confidence_0.091_Length_2645	-1.69443	3.58217	0.00962121	0.0297672	NA	NA
Locus_3551_Transcript_144/256_Confidence_0.025_Length_1432	-1.69212	2.04521	0.00970214	0.0299824	NA	NA
Locus_5171_Transcript_6/16_Confidence_0.807_Length_5064	-1.69112	3.64749	5.56e-07	1.08e-05	NA	NA
Locus_197_Transcript_8/10_Confidence_0.182_Length_2186	-1.69085	3.27943	2.74e-06	4.07e-05	NA	NA
Locus_6728_Transcript_1/2_Confidence_1.000_Length_1575	-1.69072	4.93258	0.00197044	0.00838778	NA	NA
Locus_8642_Transcript_1/1_Confidence_0.000_Length_1759	-1.6907	2.81308	0.000128926	0.000923376	NA	NA
Locus_1542_Transcript_6/6_Confidence_0.000_Length_1668	-1.68931	4.3369	1.74e-06	2.82e-05	NA	NA
Locus_7614_Transcript_3/5_Confidence_0.887_Length_1330	-1.68842	4.04897	2.53e-07	5.66e-06	NA	NA
Locus_11261_Transcript_1/3_Confidence_0.962_Length_2376	-1.68819	4.36539	4.34e-05	0.000385322	NA	NA
Locus_3928_Transcript_1/4_Confidence_0.667_Length_341	-1.68757	3.63238	3.33e-06	4.74e-05	NA	NA
Locus_9818_Transcript_10/11_Confidence_0.500_Length_835	-1.68657	3.3988	3.44e-06	4.86e-05	NA	NA
Locus_15216_Transcript_1/2_Confidence_1.000_Length_2822	-1.68649	4.01299	0.00129454	0.00594249	NA	NA
Locus_1820_Transcript_4/6_Confidence_0.143_Length_324	-1.68601	3.96623	3.83e-08	1.17e-06	NA	NA
Locus_10413_Transcript_3/6_Confidence_0.903_Length_2213	-1.68587	5.43263	0.000259452	0.00162601	NA	NA
Locus_4102_Transcript_19/29_Confidence_0.471_Length_2508	-1.68452	4.07505	0.00159519	0.00705916	NA	NA
Locus_4725_Transcript_22/22_Confidence_0.065_Length_2473	-1.68449	3.3601	0.000130995	0.000935264	NA	NA
Locus_7718_Transcript_4/7_Confidence_0.444_Length_2283	-1.68445	3.92486	0.000928352	0.0045334	NA	NA
Locus_14136_Transcript_17/18_Confidence_0.156_Length_2125	-1.68322	3.2879	5.08e-06	6.64e-05	NA	NA
Locus_4604_Transcript_24/28_Confidence_0.125_Length_2371	-1.68308	4.38439	0.000271511	0.00168695	NA	NA
Locus_11701_Transcript_30/33_Confidence_0.107_Length_2624	-1.68306	2.66725	0.00208242	0.00877338	NA	NA
Locus_2586_Transcript_12/24_Confidence_0.192_Length_2453	-1.6829	2.68984	0.000513676	0.00281461	NA	NA
Locus_16108_Transcript_1/2_Confidence_0.667_Length_291	-1.68265	3.13632	0.0015644	0.00694312	NA	NA
Locus_4858_Transcript_17/25_Confidence_0.061_Length_1913	-1.68238	4.68261	0.00021992	0.00142062	NA	NA
Locus_3122_Transcript_7/19_Confidence_0.194_Length_3060	-1.68227	3.68667	1.63e-05	0.000173838	NA	NA
Locus_10540_Transcript_15/16_Confidence_0.286_Length_1231	-1.68178	2.64524	2.64e-06	3.94e-05	NA	NA
Locus_15142_Transcript_6/10_Confidence_0.102_Length_2660	-1.68041	4.89207	0.00105785	0.00504502	NA	NA
Locus_16307_Transcript_8/10_Confidence_0.231_Length_2592	-1.67999	2.79862	0.0124422	0.0366219	NA	NA
Locus_1581_Transcript_1/2_Confidence_0.333_Length_1242	-1.6797	7.0252	3.91e-06	5.34e-05	NA	NA
Locus_6568_Transcript_2/2_Confidence_0.600_Length_244	-1.67966	3.70941	3.56e-06	4.97e-05	NA	NA
Locus_10235_Transcript_2/5_Confidence_0.667_Length_1571	-1.6796	3.69908	0.000101323	0.000760364	NA	NA
Locus_2661_Transcript_7/13_Confidence_0.057_Length_2099	-1.67904	2.40158	0.000116271	0.000849872	NA	NA
Locus_6258_Transcript_16/21_Confidence_0.167_Length_1159	-1.67855	4.23125	6.3e-06	7.98e-05	NA	NA
Locus_2447_Transcript_29/52_Confidence_0.188_Length_4403	-1.67854	1.95748	0.0159703	0.0447132	NA	NA
Locus_13281_Transcript_1/3_Confidence_0.600_Length_265	-1.67844	3.48064	1.58e-07	3.81e-06	NA	NA
Locus_7670_Transcript_3/4_Confidence_0.400_Length_1093	-1.67784	2.57255	0.000444764	0.00250014	NA	NA
Locus_115762_Transcript_1/1_Confidence_1.000_Length_134	-1.67618	7.93263	9.26e-05	0.000708557	NA	NA
Locus_11543_Transcript_4/11_Confidence_0.714_Length_2113	-1.67564	4.27842	7.46e-07	1.38e-05	NA	NA
Locus_545_Transcript_25/31_Confidence_0.099_Length_774	-1.67536	2.53064	0.000929505	0.0045372	NA	NA
Locus_2195_Transcript_25/72_Confidence_0.060_Length_802	-1.67499	5.54838	0.0150355	0.042649	NA	NA
Locus_3050_Transcript_20/23_Confidence_0.467_Length_1393	-1.67446	6.94996	0.00487212	0.0173391	NA	NA
Locus_283_Transcript_62/181_Confidence_0.058_Length_901	-1.67423	2.91419	4.75e-05	0.000413766	NA	NA
Locus_2926_Transcript_2/3_Confidence_0.667_Length_842	-1.67378	4.32534	0.000175897	0.00118608	NA	NA
Locus_12623_Transcript_3/4_Confidence_0.636_Length_2228	-1.67371	3.15639	9.15e-05	0.000702091	NA	NA
Locus_3864_Transcript_3/4_Confidence_0.931_Length_2150	-1.67341	6.32233	0.000325641	0.00195184	NA	NA
Locus_6673_Transcript_1/1_Confidence_0.909_Length_431	-1.67337	3.5474	1.33e-05	0.000147567	NA	NA
Locus_3125_Transcript_107/162_Confidence_0.122_Length_1278	-1.67337	2.73431	0.0114036	0.0341867	NA	NA
Locus_1013_Transcript_20/20_Confidence_0.032_Length_636	-1.67264	2.23577	1.11e-05	0.000128096	NA	NA
Locus_421_Transcript_251/253_Confidence_0.010_Length_194	-1.6723	5.49945	2.29e-07	5.23e-06	NA	NA
Locus_591_Transcript_105/129_Confidence_0.020_Length_259	-1.672	2.1745	1.61e-05	0.00017189	NA	NA
Locus_2292_Transcript_14/20_Confidence_0.381_Length_2441	-1.67162	3.65577	0.0121341	0.035889	NA	NA
Locus_566_Transcript_2/12_Confidence_0.182_Length_3146	-1.67055	2.77069	0.00376717	0.0141607	NA	NA
Locus_1208_Transcript_2/3_Confidence_0.667_Length_2001	-1.67026	5.88096	0.000477911	0.00265651	NA	NA
Locus_7962_Transcript_8/12_Confidence_0.227_Length_1644	-1.67017	3.09396	0.000805967	0.00404276	NA	NA
Locus_4775_Transcript_18/27_Confidence_0.035_Length_4025	-1.67014	4.83512	0.000597429	0.0031837	NA	NA
Locus_6049_Transcript_72/78_Confidence_0.188_Length_2345	-1.66898	2.76363	3.53e-06	4.95e-05	NA	NA
Locus_7557_Transcript_6/9_Confidence_0.267_Length_1179	-1.66866	3.65767	0.000336459	0.0019985	NA	NA
Locus_4585_Transcript_3/8_Confidence_0.920_Length_2381	-1.66784	5.40148	1.15e-06	1.99e-05	NA	NA
Locus_3486_Transcript_13/22_Confidence_0.027_Length_751	-1.66748	2.24647	4.32e-06	5.81e-05	NA	NA
Locus_14746_Transcript_2/3_Confidence_0.333_Length_1435	-1.66713	2.53044	0.00114421	0.00538095	NA	NA
Locus_11250_Transcript_9/21_Confidence_0.143_Length_1313	-1.66692	2.67862	0.00287096	0.0113418	NA	NA
Locus_1921_Transcript_1/1_Confidence_0.000_Length_2058	-1.6669	4.63163	0.000337076	0.00200087	NA	NA
Locus_8484_Transcript_7/7_Confidence_0.286_Length_1578	-1.66628	3.10711	7.98e-05	0.000628342	NA	NA
Locus_4734_Transcript_109/174_Confidence_0.045_Length_703	-1.66619	2.10059	0.00768752	0.0249344	NA	NA
Locus_20913_Transcript_2/3_Confidence_0.800_Length_247	-1.66609	2.36903	1.32e-05	0.000147355	NA	NA
Locus_12697_Transcript_1/2_Confidence_1.000_Length_886	-1.66527	3.52226	1.53e-06	2.51e-05	NA	NA
Locus_9108_Transcript_25/25_Confidence_0.120_Length_1503	-1.66496	2.05371	0.00178912	0.00775698	NA	NA
Locus_4844_Transcript_3/12_Confidence_0.036_Length_113	-1.66477	5.22983	9.14e-05	0.000701576	NA	NA
Locus_121269_Transcript_1/1_Confidence_1.000_Length_111	-1.6647	5.95519	5.89e-06	7.52e-05	NA	NA
Locus_19134_Transcript_1/3_Confidence_0.778_Length_188	-1.66425	5.79719	2.44e-07	5.5e-06	NA	NA
Locus_18824_Transcript_3/4_Confidence_0.600_Length_1065	-1.66337	2.88433	1.13e-05	0.000129884	NA	NA
Locus_8406_Transcript_8/10_Confidence_0.133_Length_1597	-1.66328	2.11186	0.000229224	0.00147299	NA	NA
Locus_7589_Transcript_3/4_Confidence_0.400_Length_1231	-1.66318	2.64749	4.3e-05	0.000382183	NA	NA
Locus_5947_Transcript_2/3_Confidence_0.600_Length_253	-1.6629	2.84626	0.0029548	0.011601	NA	NA
Locus_5062_Transcript_1/1_Confidence_0.000_Length_2412	-1.66242	5.68055	0.00262969	0.0105836	NA	NA
Locus_9152_Transcript_24/32_Confidence_0.295_Length_2177	-1.66139	2.11384	0.00340975	0.013062	NA	NA
Locus_4075_Transcript_119/119_Confidence_0.174_Length_1247	-1.66137	4.04962	0.000103699	0.000773615	NA	NA
Locus_3139_Transcript_2/7_Confidence_0.182_Length_1837	-1.65957	5.33165	5.37e-05	0.000456368	NA	NA
Locus_4540_Transcript_37/44_Confidence_0.510_Length_1691	-1.65929	2.84706	0.0123349	0.0363526	NA	NA
Locus_3861_Transcript_29/32_Confidence_0.367_Length_1979	-1.65836	3.77057	0.00220675	0.00920263	NA	NA
Locus_3397_Transcript_1/4_Confidence_0.600_Length_1016	-1.65788	3.40186	9.03e-05	0.000695137	NA	NA
Locus_11189_Transcript_1/3_Confidence_0.667_Length_3844	-1.65674	5.70748	0.000243602	0.00154594	NA	NA
Locus_1334_Transcript_4/10_Confidence_0.077_Length_201	-1.65639	4.01888	0.000875237	0.00432207	NA	NA
Locus_3448_Transcript_14/16_Confidence_0.417_Length_2729	-1.65633	4.27893	0.000124998	0.00090152	NA	NA
Locus_3324_Transcript_11/24_Confidence_0.131_Length_3076	-1.65604	2.73944	0.00447338	0.0162139	NA	NA
Locus_8830_Transcript_3/3_Confidence_0.000_Length_1178	-1.65441	2.65221	6.94e-07	1.3e-05	NA	NA
Locus_3566_Transcript_6/30_Confidence_0.339_Length_1160	-1.65424	3.83808	0.000217684	0.00141162	NA	NA
Locus_12851_Transcript_6/22_Confidence_0.754_Length_1639	-1.65373	2.76399	2.34e-05	0.000233315	KX525286.1	Isostichopus fuscus microsatellite Ifus403 sequence
Locus_2620_Transcript_2/2_Confidence_0.333_Length_1460	-1.65345	6.57089	2.78e-08	8.92e-07	NA	NA
Locus_5453_Transcript_1/9_Confidence_0.026_Length_1225	-1.65265	5.57466	1.52e-08	5.27e-07	NA	NA
Locus_4292_Transcript_8/10_Confidence_0.125_Length_796	-1.65262	3.55577	1.88e-06	3e-05	NA	NA
Locus_7529_Transcript_4/5_Confidence_0.200_Length_1595	-1.65206	3.521	5.13e-05	0.000441176	NA	NA
Locus_2157_Transcript_1/2_Confidence_0.667_Length_1966	-1.65105	4.29726	2.52e-06	3.8e-05	NA	NA
Locus_1457_Transcript_3/5_Confidence_0.400_Length_1187	-1.65083	5.60694	6.09e-05	0.000504986	NA	NA
Locus_2731_Transcript_8/15_Confidence_0.163_Length_1928	-1.65035	5.24624	2.3e-06	3.53e-05	NA	NA
Locus_2437_Transcript_43/78_Confidence_0.176_Length_3849	-1.65032	4.32598	0.00406984	0.0150772	NA	NA
Locus_6140_Transcript_3/8_Confidence_0.500_Length_4563	-1.64987	4.12208	0.000360118	0.00211049	NA	NA
Locus_9127_Transcript_7/10_Confidence_0.261_Length_1673	-1.64986	3.71588	0.00675256	0.0225195	NA	NA
Locus_3900_Transcript_24/27_Confidence_0.205_Length_2762	-1.64925	3.35233	0.000714293	0.00368101	NA	NA
Locus_539_Transcript_10/20_Confidence_0.318_Length_2230	-1.64902	1.84367	0.0087926	0.0277132	NA	NA
Locus_9297_Transcript_7/10_Confidence_0.417_Length_1935	-1.64878	2.58351	8.21e-05	0.000643324	NA	NA
Locus_10447_Transcript_1/1_Confidence_0.000_Length_1696	-1.64821	3.14225	0.000433736	0.00244986	NA	NA
Locus_3276_Transcript_1/41_Confidence_0.118_Length_836	-1.64808	3.9403	1.07e-06	1.87e-05	NA	NA
Locus_245_Transcript_8/84_Confidence_0.078_Length_1452	-1.64802	3.24921	0.00384201	0.0143921	NA	NA
Locus_3612_Transcript_7/24_Confidence_0.161_Length_3515	-1.64761	4.66684	4.08e-07	8.33e-06	NA	NA
Locus_8783_Transcript_9/31_Confidence_0.026_Length_1382	-1.64729	1.89643	0.00231586	0.00955825	NA	NA
Locus_5580_Transcript_6/14_Confidence_0.308_Length_3407	-1.6466	4.17121	7.41e-06	9.11e-05	NA	NA
Locus_8995_Transcript_1/20_Confidence_0.114_Length_184	-1.64634	2.00892	0.000391809	0.00226598	NA	NA
Locus_1182_Transcript_6/31_Confidence_0.048_Length_1892	-1.64619	2.54213	0.0153579	0.0433847	NA	NA
Locus_258_Transcript_13/35_Confidence_0.704_Length_2670	-1.64617	2.10748	2e-05	0.000204894	NA	NA
Locus_4458_Transcript_128/155_Confidence_0.020_Length_2251	-1.64613	2.45362	0.000160548	0.0011011	NA	NA
Locus_9911_Transcript_22/27_Confidence_0.423_Length_4298	-1.64611	1.89551	0.00172842	0.00753961	NA	NA
Locus_4945_Transcript_9/12_Confidence_0.625_Length_2473	-1.64588	4.13064	5.83e-06	7.46e-05	NA	NA
Locus_10665_Transcript_1/3_Confidence_0.667_Length_751	-1.64548	2.62193	1.03e-06	1.8e-05	NA	NA
Locus_3188_Transcript_8/21_Confidence_0.426_Length_1142	-1.64388	4.20765	1.45e-05	0.00015882	NA	NA
Locus_4107_Transcript_2/2_Confidence_0.333_Length_600	-1.64384	3.52188	3.69e-06	5.12e-05	NA	NA
Locus_2813_Transcript_10/33_Confidence_0.829_Length_1016	-1.64321	3.59422	2.99e-05	0.000285833	NA	NA
Locus_104560_Transcript_1/1_Confidence_1.000_Length_143	-1.64269	7.08244	0.00555747	0.0192761	NA	NA
Locus_5017_Transcript_48/48_Confidence_0.018_Length_1669	-1.64202	4.81352	1.98e-06	3.14e-05	NA	NA
Locus_7903_Transcript_8/19_Confidence_0.079_Length_2428	-1.64091	1.56839	1.47e-05	0.000160249	NA	NA
Locus_1784_Transcript_141/162_Confidence_0.081_Length_3899	-1.64086	6.87292	0.000520025	0.00284243	NA	NA
Locus_946_Transcript_10/13_Confidence_0.214_Length_5241	-1.64057	6.28953	1.85e-05	0.000192974	NA	NA
Locus_20048_Transcript_2/5_Confidence_0.400_Length_224	-1.64032	7.31909	0.000923042	0.00451195	NA	NA
Locus_692_Transcript_1/7_Confidence_0.200_Length_1425	-1.63938	5.19829	0.000135987	0.00096395	NA	NA
Locus_1948_Transcript_54/57_Confidence_0.119_Length_1126	-1.63924	2.98301	2.18e-05	0.000218984	NA	NA
Locus_5668_Transcript_3/21_Confidence_0.157_Length_2108	-1.63876	4.84277	0.000361266	0.00211654	NA	NA
Locus_590_Transcript_3/6_Confidence_0.429_Length_977	-1.63862	7.25893	0.000803189	0.00402992	NA	NA
Locus_923_Transcript_28/32_Confidence_0.240_Length_2818	-1.63846	3.37438	8.66e-06	0.000103615	NA	NA
Locus_644_Transcript_71/78_Confidence_0.006_Length_1459	-1.63814	2.83254	0.00031126	0.00188462	NA	NA
Locus_21695_Transcript_10/12_Confidence_0.133_Length_3073	-1.63682	2.53242	0.00615117	0.0209157	NA	NA
Locus_33064_Transcript_1/9_Confidence_0.214_Length_2184	-1.63575	2.22164	1.55e-05	0.000167229	NA	NA
Locus_20470_Transcript_1/1_Confidence_0.000_Length_1663	-1.63569	2.26942	0.018221	0.0495491	NA	NA
Locus_10390_Transcript_2/9_Confidence_0.158_Length_309	-1.63553	2.87026	0.000178909	0.00120332	NA	NA
Locus_1343_Transcript_20/20_Confidence_0.167_Length_573	-1.63551	4.22729	3.8e-07	7.81e-06	NA	NA
Locus_1133_Transcript_44/44_Confidence_0.023_Length_1908	-1.63462	3.22059	3.53e-05	0.00032799	NA	NA
Locus_758_Transcript_33/39_Confidence_0.411_Length_4708	-1.63443	6.29389	4.97e-05	0.000429902	NA	NA
Locus_12012_Transcript_5/8_Confidence_0.333_Length_2695	-1.63427	3.89422	0.000468275	0.00260845	NA	NA
Locus_11016_Transcript_49/51_Confidence_0.062_Length_1603	-1.63388	2.75557	3.65e-05	0.00033644	NA	NA
Locus_12729_Transcript_2/7_Confidence_0.600_Length_1449	-1.63373	3.01206	0.0008478	0.00421478	NA	NA
Locus_3281_Transcript_5/12_Confidence_0.375_Length_4931	-1.6336	5.87988	8.11e-06	9.77e-05	NA	NA
Locus_1804_Transcript_4/21_Confidence_0.034_Length_762	-1.63282	5.08924	0.000624633	0.00329347	NA	NA
Locus_2239_Transcript_6/21_Confidence_0.667_Length_2852	-1.63279	4.09038	3.24e-05	0.000305996	NA	NA
Locus_649_Transcript_320/364_Confidence_0.030_Length_1419	-1.63243	3.81254	0.00569279	0.0196568	NA	NA
Locus_3197_Transcript_3/37_Confidence_0.105_Length_1337	-1.63214	3.39729	6.45e-06	8.12e-05	NA	NA
Locus_742_Transcript_49/49_Confidence_0.038_Length_1269	-1.63124	4.13659	5.35e-06	6.95e-05	NA	NA
Locus_3796_Transcript_6/6_Confidence_0.250_Length_1166	-1.63088	2.72428	0.000673805	0.0035106	NA	NA
Locus_2813_Transcript_3/33_Confidence_0.018_Length_1060	-1.63062	2.54941	0.000116065	0.000848706	NA	NA
Locus_6887_Transcript_1/5_Confidence_0.791_Length_410	-1.6306	5.42717	3.56e-05	0.000329583	NA	NA
Locus_324_Transcript_10/21_Confidence_0.114_Length_4094	-1.63056	4.92808	0.000256412	0.00161177	NA	NA
Locus_2375_Transcript_7/16_Confidence_0.333_Length_2914	-1.62978	2.78427	2.16e-05	0.000218037	NA	NA
Locus_428_Transcript_18/18_Confidence_0.000_Length_141	-1.62903	5.42536	6.58e-05	0.000537255	NA	NA
Locus_5349_Transcript_2/26_Confidence_0.172_Length_4146	-1.6285	4.24324	0.000112817	0.000830553	NA	NA
Locus_665_Transcript_9/11_Confidence_0.714_Length_1270	-1.62848	2.65629	0.000214468	0.00139616	NA	NA
Locus_19244_Transcript_1/1_Confidence_0.750_Length_716	-1.62804	2.43781	2.64e-06	3.94e-05	NA	NA
Locus_9423_Transcript_5/7_Confidence_0.174_Length_1107	-1.62606	1.74206	7.52e-05	0.000599971	NA	NA
Locus_1207_Transcript_31/32_Confidence_0.086_Length_505	-1.62567	4.17628	9.9e-05	0.000747246	NA	NA
Locus_6449_Transcript_4/10_Confidence_0.286_Length_1373	-1.62457	3.21684	4.51e-07	9.04e-06	NA	NA
Locus_283_Transcript_3/181_Confidence_0.021_Length_296	-1.62402	3.09153	0.00969578	0.0299728	NA	NA
Locus_3016_Transcript_13/16_Confidence_0.575_Length_1032	-1.62381	4.87327	8.76e-07	1.58e-05	NA	NA
Locus_2360_Transcript_15/20_Confidence_0.317_Length_1147	-1.6235	4.03747	0.00123766	0.00572989	NA	NA
Locus_5112_Transcript_16/28_Confidence_0.129_Length_281	-1.62269	2.36885	0.000169878	0.00115521	NA	NA
Locus_4083_Transcript_22/28_Confidence_0.184_Length_2487	-1.6225	4.09429	0.00565543	0.0195388	NA	NA
Locus_5438_Transcript_9/21_Confidence_0.441_Length_1366	-1.62219	4.91671	0.00113979	0.00536703	NA	NA
Locus_9782_Transcript_2/4_Confidence_0.400_Length_2994	-1.62161	3.52186	0.0039611	0.0147335	NA	NA
Locus_20324_Transcript_3/4_Confidence_0.923_Length_1441	-1.62153	2.6735	0.000126134	0.000909001	NA	NA
Locus_1183_Transcript_9/14_Confidence_0.333_Length_3852	-1.62144	2.58429	0.00956331	0.0296179	NA	NA
Locus_6946_Transcript_3/7_Confidence_0.500_Length_1527	-1.62141	3.39528	0.0180059	0.0491115	NA	NA
Locus_536_Transcript_75/287_Confidence_0.000_Length_203	-1.62088	3.13732	1.34e-06	2.26e-05	NA	NA
Locus_5179_Transcript_4/12_Confidence_0.150_Length_3752	-1.62022	3.28358	4.08e-06	5.53e-05	XM_019940749.1	PREDICTED: Tursiops truncatus BAH domain and coiled-coil containing 1 (BAHCC1), mRNA
Locus_6090_Transcript_4/8_Confidence_0.625_Length_2023	-1.62021	3.50678	3.8e-06	5.24e-05	NA	NA
Locus_2503_Transcript_46/48_Confidence_0.111_Length_660	-1.61993	5.09514	0.000340093	0.00201424	NA	NA
Locus_10402_Transcript_3/10_Confidence_0.723_Length_1077	-1.61817	1.82457	7.37e-06	9.06e-05	NA	NA
Locus_16238_Transcript_1/2_Confidence_0.667_Length_1280	-1.61788	2.28696	0.0014474	0.00651296	NA	NA
Locus_19206_Transcript_38/40_Confidence_0.059_Length_2157	-1.61743	2.20476	0.00326958	0.0126114	NA	NA
Locus_2867_Transcript_8/9_Confidence_0.636_Length_1960	-1.61687	4.48877	0.000366222	0.00214014	NA	NA
Locus_8047_Transcript_1/1_Confidence_0.000_Length_254	-1.61687	1.06384	0.00435107	0.0158652	NA	NA
Locus_3460_Transcript_80/83_Confidence_0.034_Length_2474	-1.61629	3.03591	0.00350412	0.0133707	NA	NA
Locus_6712_Transcript_24/26_Confidence_0.045_Length_3813	-1.61624	3.43655	0.0135295	0.0392039	NA	NA
Locus_15435_Transcript_10/42_Confidence_0.369_Length_1679	-1.61562	4.07204	6.07e-05	0.000503917	NA	NA
Locus_3228_Transcript_1/1_Confidence_0.000_Length_1027	-1.61549	1.8646	8.95e-05	0.000689789	NA	NA
Locus_8639_Transcript_10/20_Confidence_0.229_Length_960	-1.61389	2.56115	7.96e-06	9.62e-05	NA	NA
Locus_3670_Transcript_4/10_Confidence_0.043_Length_4425	-1.61303	5.62168	0.000625273	0.0032959	NA	NA
Locus_19113_Transcript_7/12_Confidence_0.125_Length_136	-1.61245	4.54099	0.00206262	0.00870915	NA	NA
Locus_18084_Transcript_2/6_Confidence_0.980_Length_648	-1.61111	2.54401	0.0175931	0.0481492	NA	NA
Locus_13256_Transcript_15/16_Confidence_0.029_Length_493	-1.61021	1.99398	0.0012235	0.00567858	NA	NA
Locus_3991_Transcript_1/8_Confidence_0.846_Length_363	-1.60987	3.60825	4.57e-06	6.1e-05	NA	NA
Locus_188_Transcript_12/23_Confidence_0.161_Length_842	-1.60987	4.19158	0.000637687	0.00335176	NA	NA
Locus_8886_Transcript_4/5_Confidence_0.065_Length_738	-1.60942	4.59195	5.34e-05	0.000455294	NA	NA
Locus_18820_Transcript_3/5_Confidence_0.333_Length_133	-1.60897	7.48377	0.000211364	0.00137985	NA	NA
Locus_2965_Transcript_3/4_Confidence_0.364_Length_794	-1.60896	3.63801	9.29e-05	0.000709743	NA	NA
Locus_2670_Transcript_4/8_Confidence_0.250_Length_4663	-1.60863	4.83235	9.16e-05	0.000702374	NA	NA
Locus_3010_Transcript_8/8_Confidence_0.111_Length_2429	-1.60821	5.50115	7.43e-05	0.00059449	NA	NA
Locus_9238_Transcript_97/133_Confidence_0.022_Length_1004	-1.60792	2.70626	3.99e-05	0.000361227	NA	NA
Locus_11732_Transcript_8/12_Confidence_0.714_Length_1658	-1.60748	3.35182	2.7e-05	0.000264295	CP020622.1	Oryzias latipes strain HSOK chromosome 2
Locus_4111_Transcript_5/11_Confidence_0.115_Length_545	-1.60725	3.63107	0.00117053	0.00547405	NA	NA
Locus_15244_Transcript_14/16_Confidence_0.381_Length_2681	-1.60674	2.27076	7.07e-06	8.78e-05	NA	NA
Locus_6968_Transcript_2/18_Confidence_0.211_Length_3816	-1.60513	5.25466	1.02e-05	0.00011864	NA	NA
Locus_2289_Transcript_12/25_Confidence_0.712_Length_2360	-1.6048	5.57587	1.4e-06	2.34e-05	NA	NA
Locus_16973_Transcript_9/11_Confidence_0.036_Length_2784	-1.60453	4.79513	0.000684259	0.00355303	NA	NA
Locus_4701_Transcript_2/5_Confidence_1.000_Length_746	-1.60414	2.38376	0.000114776	0.000840945	NA	NA
Locus_12848_Transcript_2/4_Confidence_0.200_Length_3131	-1.60412	2.36559	0.0012147	0.00564243	NA	NA
Locus_5522_Transcript_14/19_Confidence_0.235_Length_2699	-1.60412	3.26845	3.68e-06	5.11e-05	NA	NA
Locus_3364_Transcript_7/31_Confidence_0.088_Length_2768	-1.60385	2.37134	0.00153513	0.00683932	NA	NA
Locus_7963_Transcript_3/4_Confidence_0.909_Length_3493	-1.60355	5.60606	3.48e-05	0.000323372	NA	NA
Locus_4185_Transcript_27/30_Confidence_0.024_Length_788	-1.6021	3.05363	1.38e-06	2.32e-05	NA	NA
Locus_1598_Transcript_26/26_Confidence_0.043_Length_310	-1.60138	2.21293	0.000354834	0.00208416	NA	NA
Locus_187_Transcript_5/39_Confidence_0.079_Length_1252	-1.60136	6.82871	0.00187353	0.00804768	NA	NA
Locus_3924_Transcript_2/6_Confidence_0.286_Length_1859	-1.60057	5.40213	1.81e-05	0.000189792	NA	NA
Locus_3429_Transcript_3/24_Confidence_0.208_Length_2213	-1.60018	2.22949	0.000322934	0.00193849	NA	NA
Locus_2687_Transcript_114/114_Confidence_0.118_Length_2065	-1.60017	2.99551	0.0156706	0.0440376	NA	NA
Locus_9353_Transcript_2/28_Confidence_0.114_Length_2898	-1.59957	3.25595	2.84e-05	0.000275324	NA	NA
Locus_6762_Transcript_5/7_Confidence_0.111_Length_5734	-1.59953	5.93827	0.000874236	0.00432057	NA	NA
Locus_4608_Transcript_4/44_Confidence_0.345_Length_994	-1.59936	3.4927	2.64e-06	3.94e-05	NA	NA
Locus_5112_Transcript_10/28_Confidence_0.290_Length_1331	-1.59893	6.53442	0.000477397	0.00265526	NA	NA
Locus_5204_Transcript_1/3_Confidence_0.667_Length_343	-1.59887	5.16736	0.00437098	0.0159179	NA	NA
Locus_2201_Transcript_20/31_Confidence_0.039_Length_2976	-1.59871	2.12441	0.00354511	0.013502	NA	NA
Locus_9081_Transcript_10/11_Confidence_0.273_Length_1728	-1.59836	3.60398	7.52e-05	0.000600059	NA	NA
Locus_2582_Transcript_14/15_Confidence_0.717_Length_1782	-1.59806	1.88951	0.000188647	0.00125645	NA	NA
Locus_2715_Transcript_31/46_Confidence_0.076_Length_2247	-1.59804	3.85198	0.000159981	0.00109761	NA	NA
Locus_3582_Transcript_40/41_Confidence_0.054_Length_913	-1.59801	4.42966	2.15e-07	4.99e-06	NA	NA
Locus_1338_Transcript_17/18_Confidence_0.017_Length_766	-1.59784	2.88559	8.55e-05	0.000665426	NA	NA
Locus_8485_Transcript_2/3_Confidence_0.333_Length_894	-1.59772	4.3536	1.18e-06	2.03e-05	NA	NA
Locus_4004_Transcript_4/9_Confidence_0.273_Length_2728	-1.59768	3.86145	0.000422765	0.00240135	NA	NA
Locus_10622_Transcript_7/8_Confidence_0.417_Length_1374	-1.59753	3.49519	2.65e-07	5.85e-06	NA	NA
Locus_14215_Transcript_3/5_Confidence_0.500_Length_1128	-1.59666	4.93948	0.000158879	0.0010929	NA	NA
Locus_1426_Transcript_5/6_Confidence_0.222_Length_389	-1.59658	6.70334	8.51e-05	0.000663303	NA	NA
Locus_16610_Transcript_1/4_Confidence_0.857_Length_842	-1.59524	1.63647	0.00996271	0.0306235	NA	NA
Locus_2425_Transcript_20/32_Confidence_0.919_Length_1330	-1.5951	3.04041	0.00324982	0.0125571	NA	NA
Locus_10334_Transcript_1/5_Confidence_0.500_Length_1152	-1.59491	3.29968	3.68e-06	5.11e-05	NA	NA
Locus_4465_Transcript_1/2_Confidence_1.000_Length_806	-1.59436	3.91731	0.001444	0.00649993	NA	NA
Locus_17980_Transcript_1/5_Confidence_0.917_Length_518	-1.59424	1.77518	0.00666231	0.0223032	NA	NA
Locus_3634_Transcript_5/5_Confidence_0.400_Length_1195	-1.59413	4.70626	3e-05	0.000287056	NA	NA
Locus_565_Transcript_22/23_Confidence_0.106_Length_1105	-1.59274	3.53205	9.72e-07	1.72e-05	NA	NA
Locus_3559_Transcript_9/13_Confidence_0.017_Length_6572	-1.5911	5.65892	0.00126431	0.00583279	NA	NA
Locus_6979_Transcript_12/12_Confidence_0.000_Length_616	-1.5907	3.42353	0.00014819	0.00103246	NA	NA
Locus_2482_Transcript_3/18_Confidence_0.222_Length_2500	-1.59014	4.54222	7.09e-06	8.79e-05	NA	NA
Locus_13493_Transcript_14/23_Confidence_0.694_Length_2410	-1.59013	2.60931	0.000271216	0.00168587	NA	NA
Locus_8810_Transcript_1/4_Confidence_0.818_Length_343	-1.58979	3.65147	5.93e-05	0.000495086	NA	NA
Locus_2855_Transcript_17/19_Confidence_0.286_Length_2705	-1.58977	3.20529	6.64e-06	8.34e-05	NA	NA
Locus_4147_Transcript_57/79_Confidence_0.124_Length_2862	-1.58949	3.83958	0.00849636	0.0269468	NA	NA
Locus_6823_Transcript_2/4_Confidence_0.600_Length_227	-1.58896	2.16094	9.74e-05	0.000737849	NA	NA
Locus_5893_Transcript_6/11_Confidence_0.300_Length_1486	-1.58668	4.1207	0.000431763	0.00244194	NA	NA
Locus_5541_Transcript_1/3_Confidence_0.333_Length_607	-1.58632	4.87415	0.0136887	0.0395589	NA	NA
Locus_15897_Transcript_1/2_Confidence_0.167_Length_386	-1.58558	2.15028	0.000230498	0.00147911	NA	NA
Locus_3418_Transcript_5/11_Confidence_0.158_Length_3213	-1.58515	4.95352	0.00033124	0.00197513	NA	NA
Locus_67764_Transcript_1/3_Confidence_0.500_Length_129	-1.58477	5.29461	0.000284717	0.00175384	NA	NA
Locus_1128_Transcript_5/6_Confidence_0.200_Length_1734	-1.58472	5.21564	0.0126009	0.0370064	NA	NA
Locus_501_Transcript_12/13_Confidence_0.077_Length_2041	-1.58446	6.78052	0.0182227	0.0495491	NA	NA
Locus_4795_Transcript_6/6_Confidence_0.000_Length_1400	-1.58419	4.05147	1.97e-05	0.000203076	NA	NA
Locus_2700_Transcript_9/27_Confidence_0.333_Length_1680	-1.58382	3.00629	0.00054159	0.00294223	NA	NA
Locus_5830_Transcript_4/6_Confidence_0.286_Length_1167	-1.58284	4.78945	0.000474203	0.00263988	NA	NA
Locus_15331_Transcript_11/12_Confidence_0.522_Length_1953	-1.58257	2.46202	4.05e-06	5.5e-05	NA	NA
Locus_4450_Transcript_10/11_Confidence_0.069_Length_527	-1.58196	5.07149	2.84e-05	0.000275269	NA	NA
Locus_519_Transcript_10/18_Confidence_0.125_Length_2651	-1.58171	5.03083	0.00473684	0.0169755	NA	NA
Locus_1645_Transcript_2/3_Confidence_0.400_Length_232	-1.58155	5.05342	0.00170725	0.00746851	NA	NA
Locus_2261_Transcript_11/65_Confidence_0.008_Length_3725	-1.58034	4.41317	1.01e-06	1.77e-05	NA	NA
Locus_5602_Transcript_3/5_Confidence_0.600_Length_637	-1.57994	2.41781	7.85e-06	9.51e-05	NA	NA
Locus_8883_Transcript_2/19_Confidence_0.150_Length_3179	-1.57972	3.11662	0.000771042	0.0039101	NA	NA
Locus_5169_Transcript_16/17_Confidence_0.588_Length_1808	-1.57943	2.01096	0.0002296	0.00147489	NA	NA
Locus_7854_Transcript_4/7_Confidence_0.286_Length_2894	-1.57887	4.76663	3.8e-05	0.000347324	NA	NA
Locus_2260_Transcript_10/23_Confidence_0.389_Length_2010	-1.57857	1.9137	0.0045404	0.0163925	NA	NA
Locus_1519_Transcript_17/19_Confidence_0.318_Length_648	-1.57836	5.89481	1.46e-05	0.000159394	NA	NA
Locus_9036_Transcript_19/24_Confidence_0.122_Length_2983	-1.57817	2.53721	0.0165029	0.0457868	NA	NA
Locus_14268_Transcript_2/2_Confidence_0.000_Length_631	-1.57802	2.0586	3.66e-06	5.09e-05	NA	NA
Locus_2132_Transcript_9/9_Confidence_0.000_Length_290	-1.5773	2.32075	2.99e-05	0.000285727	NA	NA
Locus_16091_Transcript_6/6_Confidence_0.511_Length_1226	-1.57682	2.43989	0.00073112	0.00374574	NA	NA
Locus_157_Transcript_2/5_Confidence_0.500_Length_221	-1.57636	4.73924	0.00207863	0.00876121	NA	NA
Locus_3170_Transcript_34/34_Confidence_0.000_Length_497	-1.57612	2.75922	0.00177278	0.00769917	NA	NA
Locus_1832_Transcript_13/40_Confidence_0.589_Length_1691	-1.57576	5.06843	0.000143602	0.00100658	NA	NA
Locus_11997_Transcript_5/9_Confidence_0.300_Length_746	-1.5754	2.02481	4.41e-05	0.000390125	NA	NA
Locus_104_Transcript_8/48_Confidence_0.129_Length_2943	-1.57365	3.8587	0.00126525	0.00583476	NA	NA
Locus_1577_Transcript_5/25_Confidence_0.133_Length_860	-1.57307	3.75933	0.00890762	0.027977	NA	NA
Locus_145_Transcript_7/27_Confidence_0.081_Length_2691	-1.57275	3.19152	0.000421515	0.00239645	NA	NA
Locus_13748_Transcript_1/5_Confidence_0.793_Length_340	-1.57256	1.88756	0.000773974	0.00392066	NA	NA
Locus_1038_Transcript_3/18_Confidence_0.150_Length_2268	-1.57225	3.92898	8.63e-05	0.000669847	NA	NA
Locus_3703_Transcript_12/50_Confidence_0.113_Length_1836	-1.57223	3.40416	8.43e-05	0.000658311	NA	NA
Locus_2277_Transcript_13/15_Confidence_0.088_Length_2414	-1.57157	4.78332	0.00911058	0.0284787	NA	NA
Locus_1314_Transcript_3/4_Confidence_0.400_Length_528	-1.57152	4.39336	1.63e-05	0.000173731	NA	NA
Locus_8497_Transcript_9/10_Confidence_0.300_Length_2957	-1.57132	4.94047	4.33e-05	0.000384289	NA	NA
Locus_12257_Transcript_1/1_Confidence_0.973_Length_694	-1.57099	2.70264	2.13e-05	0.000215242	NA	NA
Locus_5360_Transcript_5/6_Confidence_0.871_Length_1402	-1.57077	2.53949	1.41e-05	0.000155186	NA	NA
Locus_2540_Transcript_1/6_Confidence_0.931_Length_556	-1.56939	2.97838	0.000173228	0.00117237	NA	NA
Locus_5353_Transcript_15/17_Confidence_0.200_Length_3049	-1.56921	5.26193	1.2e-06	2.05e-05	NA	NA
Locus_1821_Transcript_163/228_Confidence_0.024_Length_1981	-1.56882	4.4931	0.00132203	0.00603269	NA	NA
Locus_3995_Transcript_142/299_Confidence_0.044_Length_921	-1.56763	3.00884	0.000725345	0.0037234	NA	NA
Locus_5286_Transcript_54/68_Confidence_0.691_Length_1851	-1.56758	3.20412	0.000765393	0.00388566	NA	NA
Locus_14137_Transcript_3/5_Confidence_0.945_Length_781	-1.56738	1.61191	0.000724117	0.00371882	NA	NA
Locus_5094_Transcript_6/18_Confidence_0.200_Length_3660	-1.56718	4.43919	3.66e-05	0.000337093	NA	NA
Locus_12386_Transcript_2/9_Confidence_0.250_Length_3991	-1.5664	3.79749	6.28e-05	0.000517268	NA	NA
[truncated: 1,761 more rows]

## Sheet: -8 to -2.5
Assembled transcript	logFC	logCPM	PValue	FDR	NT Hit	Description	Gene name
Locus_120715_Transcript_1/1_Confidence_1.000_Length_137	-5.77968	6.46384	1.42e-10	9.45e-09	KX789487.1	Apostichopus japonicus collagen mRNA, complete cds
Locus_25649_Transcript_2/5_Confidence_0.500_Length_800	-5.4059	5.42175	8.25e-11	5.81e-09	XM_025062080.1	PREDICTED: Cynoglossus semilaevis collagen alpha-1(XI) chain-like (LOC103390068), mRNA
Locus_121075_Transcript_1/1_Confidence_1.000_Length_101	-4.81822	7.59748	1.46e-09	7.51e-08	KX789487.1	Apostichopus japonicus collagen mRNA, complete cds
Locus_121087_Transcript_1/1_Confidence_1.000_Length_159	-4.69442	8.57778	4.36e-09	1.9e-07	KX789487.1	Apostichopus japonicus collagen mRNA, complete cds
Locus_121203_Transcript_1/1_Confidence_1.000_Length_106	-4.58396	7.0857	5.3e-09	2.21e-07	KX789487.1	Apostichopus japonicus collagen mRNA, complete cds
Locus_19426_Transcript_1/6_Confidence_0.455_Length_411	-4.27835	8.53806	6.97e-08	1.93e-06	XM_002736281.3	PREDICTED: Saccoglossus kowalevskii SCO-spondin (LOC100313725), mRNA
Locus_4506_Transcript_27/47_Confidence_0.229_Length_3663	-4.15	7.88382	5.34e-09	2.22e-07	XM_011451163.2	PREDICTED: Crassostrea gigas sodium- and chloride-dependent glycine transporter 1 (LOC105343702), mRNA
Locus_1543_Transcript_14/18_Confidence_0.290_Length_3406	-4.11068	7.46792	2.14e-15	7.46e-13	XM_018507786.1	PREDICTED: Trachymyrmex cornetzi dynein heavy chain 10, axonemal (LOC108761331), mRNA
Locus_9324_Transcript_12/12_Confidence_0.840_Length_2150	-4.0369	3.52874	8.93e-07	1.6e-05	XM_005171578.4	PREDICTED: Danio rerio synaptogyrin 1a (syngr1a), transcript variant X1, mRNA
Locus_8488_Transcript_8/19_Confidence_0.200_Length_3478	-3.98741	3.10373	1e-05	0.000117413	XM_011667571.1	PREDICTED: Strongylocentrotus purpuratus coiled-coil domain-containing protein 170 (LOC593727), mRNA
Locus_709_Transcript_4/24_Confidence_0.243_Length_3628	-3.92919	5.63948	4.66e-09	1.99e-07	LN590695.1	Cyprinus carpio genome assembly common carp genome, scaffold: LG23, chromosome: 23
Locus_92067_Transcript_1/1_Confidence_1.000_Length_145	-3.91311	8.71715	9.59e-07	1.7e-05	EU822435.1	Isostichopus badionotus isolate FAO44 16S ribosomal RNA gene, partial sequence; mitochondrial
Locus_274_Transcript_4/6_Confidence_0.429_Length_2409	-3.7676	3.49771	3.06e-13	5.08e-11	XM_022224458.1	PREDICTED: Acanthaster planci enkurin-like (LOC110973559), mRNA
Locus_21639_Transcript_1/1_Confidence_0.667_Length_544	-3.74474	7.96308	9.83e-07	1.74e-05	XM_025062080.1	PREDICTED: Cynoglossus semilaevis collagen alpha-1(XI) chain-like (LOC103390068), mRNA
Locus_122233_Transcript_1/1_Confidence_1.000_Length_106	-3.74272	9.42556	3.88e-06	5.32e-05	KX789487.1	Apostichopus japonicus collagen mRNA, complete cds
Locus_381_Transcript_22/23_Confidence_0.045_Length_1063	-3.71015	4.71791	5.25e-11	4e-09	GU943010.1	Uncultured marine bacterium MedDCM-OCT-S11-C95 genomic sequence
Locus_5951_Transcript_2/3_Confidence_0.667_Length_2373	-3.45875	4.62249	3.54e-12	4.13e-10	CP011912.1	Ovis canadensis canadensis isolate 43U chromosome X sequence
Locus_8478_Transcript_1/4_Confidence_0.984_Length_792	-3.43443	2.74721	2.02e-15	7.32e-13	KX525270.1	Isostichopus fuscus microsatellite Ifus201 sequence
Locus_72_Transcript_132/311_Confidence_0.006_Length_241	-3.4165	5.56802	4.75e-14	1.02e-11	KX874354.1	Isostichopus badionotus voucher UF:4703 cytochrome c oxidase subunit I (COI) gene, partial cds; mitochondrial
Locus_3696_Transcript_11/14_Confidence_0.143_Length_2453	-3.38778	3.83478	4.98e-18	4.83e-15	LL319258.1	Anisakis simplex genome assembly A_simplex, scaffold ASIM_scaffold0000080
Locus_1969_Transcript_7/63_Confidence_0.061_Length_2393	-3.38082	4.76297	9.49e-09	3.59e-07	AC159259.2	Mus musculus BAC clone RP24-83G17 from chromosome 3, complete sequence
Locus_3407_Transcript_19/21_Confidence_0.200_Length_2795	-3.36372	3.52879	2.79e-08	8.95e-07	XM_015955764.1	PREDICTED: Nothobranchius furzeri thyroid hormone receptor beta (thrb), transcript variant X3, mRNA
Locus_121206_Transcript_1/1_Confidence_1.000_Length_113	-3.30379	8.34209	1.41e-05	0.000154856	KX789487.1	Apostichopus japonicus collagen mRNA, complete cds
Locus_6614_Transcript_72/77_Confidence_0.017_Length_2266	-3.15981	3.88036	2.53e-10	1.6e-08	LT160001.1	Macaca fascicularis complete genome, chromosome chr2
Locus_1265_Transcript_11/35_Confidence_0.018_Length_115	-3.12952	3.77682	1.92e-09	9.44e-08	KJ710436.1	Stichopus monotuberculatus translationally controlled tumor protein (TCTP) mRNA, complete cds
Locus_5007_Transcript_6/13_Confidence_0.312_Length_1312	-3.12278	3.78132	3.74e-14	8.12e-12	LK939771.1	Angiostrongylus costaricensis genome assembly A_costaricensis_Costa_Rica, scaffold ACOC_contig0000103
Locus_17846_Transcript_3/9_Confidence_0.769_Length_522	-3.03659	2.87001	1.5e-06	2.48e-05	KC342791.1	Holothuria scabra microsatellite Hsc11 sequence
Locus_19469_Transcript_1/2_Confidence_1.000_Length_287	-2.98216	4.67822	1.16e-11	1.16e-09	XM_016825425.1	PREDICTED: Gossypium hirsutum polyubiquitin-like (LOC107899654), mRNA
Locus_571_Transcript_28/42_Confidence_0.333_Length_615	-2.97783	5.1576	3.32e-07	7.01e-06	XM_022246203.1	PREDICTED: Acanthaster planci techylectin-5A-like (LOC110985279), transcript variant X2, mRNA
Locus_4000_Transcript_2/3_Confidence_0.111_Length_4748	-2.93306	4.7705	1.3e-14	3.23e-12	LN590690.1	Cyprinus carpio genome assembly common carp genome, scaffold: LG31, chromosome: 31
Locus_41_Transcript_18/19_Confidence_0.143_Length_1819	-2.91291	5.85196	2.26e-06	3.48e-05	HE580277.1	Naumovozyma dairenensis CBS 421 chromosome 11, complete genome
Locus_4252_Transcript_41/46_Confidence_0.027_Length_829	-2.85867	3.57237	1.75e-08	5.97e-07	HG975448.1	Solanum pennellii chromosome ch09, complete genome
Locus_2201_Transcript_3/31_Confidence_0.796_Length_1149	-2.85461	3.34884	2.56e-06	3.85e-05	LM154268.1	Schistosoma mattheei genome assembly S_mattheei_Denwood, scaffold SMTD_scaffold0004760
Locus_3046_Transcript_6/8_Confidence_0.700_Length_6124	-2.8285	4.84927	1.04e-11	1.06e-09	XM_009053736.1	Lottia gigantea hypothetical protein partial mRNA
Locus_120748_Transcript_1/1_Confidence_1.000_Length_104	-2.81598	5.44088	8.28e-08	2.22e-06	XM_013174360.1	PREDICTED: Anser cygnoides domesticus ribosomal protein, large, P2 (RPLP2), mRNA
Locus_3157_Transcript_13/14_Confidence_0.167_Length_4588	-2.77033	4.95156	1.81e-14	4.28e-12	BX936378.12	Zebrafish DNA sequence from clone DKEY-8L19 in linkage group 6, complete sequence
Locus_9481_Transcript_5/7_Confidence_0.833_Length_2748	-2.70889	3.35396	1.55e-06	2.54e-05	XM_014235473.1	PREDICTED: Bactrocera oleae kinesin light chain (LOC106617975), transcript variant X2, mRNA
Locus_3926_Transcript_16/39_Confidence_0.844_Length_5177	-2.67134	5.40212	2.26e-11	2.01e-09	XM_009669591.1	PREDICTED: Struthio camelus australis receptor-type tyrosine-protein phosphatase beta-like (LOC104140680), transcript variant X2, mRNA
Locus_96059_Transcript_1/1_Confidence_1.000_Length_119	-2.6042	4.59474	1.71e-11	1.6e-09	FJ346846.1	Gonioctena pallida haplotype 18 actin gene, partial cds
Locus_2993_Transcript_21/23_Confidence_0.268_Length_3340	-2.60395	4.56504	1.05e-10	7.18e-09	XM_024890315.1	Trichoderma citrinoviride P-loop containing nucleoside triphosphate hydrolase protein (BBK36DRAFT_1117095), partial mRNA
Locus_1586_Transcript_7/8_Confidence_0.032_Length_3190	-2.60389	5.52785	2.81e-05	0.000273196	KR476664.1	Apostichopus japonicus suppressors of cytokine signaling 2 (SOCS2) mRNA, complete cds
Locus_7533_Transcript_4/8_Confidence_0.615_Length_704	-2.57574	6.1278	1.46e-12	2.06e-10	AY986486.1	Rana catesbeiana cardiac alpha actin 1 mRNA, complete cds
Locus_14609_Transcript_17/33_Confidence_0.099_Length_4670	-2.57514	6.12021	1.84e-11	1.68e-09	XM_020792814.1	PREDICTED: Pogona vitticeps GTPase HRas-like (LOC110078528), transcript variant X2, mRNA
Locus_2241_Transcript_6/54_Confidence_0.074_Length_4560	-2.56872	6.46999	3.52e-09	1.6e-07	LT972184.1	Larimichthys crocea genome assembly, chromosome: XVIII
Locus_1436_Transcript_13/14_Confidence_0.030_Length_2221	-2.53644	3.26865	2.36e-05	0.00023448	KT183350.1	Holothuria glaberrima ELAV mRNA, complete cds
Locus_11857_Transcript_21/26_Confidence_0.107_Length_3388	-2.50055	3.71449	1.07e-07	2.75e-06	XM_013552600.2	PREDICTED: Lingula anatina serine/threonine-protein kinase Nek3-like (LOC106172023), mRNA

## Sheet: -2.5 to -1.5
Assembled transcript	logFC	logCPM	PValue	FDR	NT Hit	Description	Gene name
Locus_120924_Transcript_1/1_Confidence_1.000_Length_101	-2.12761	4.55466	4.91e-08	1.45e-06	HM536620.1	Antheraea yamamai ribosomal protein L19 (rpl19) mRNA, complete cds
Locus_19716_Transcript_1/4_Confidence_0.600_Length_228	-2.08725	4.26543	2.1e-07	4.91e-06	KC238666.1	Apostichopus japonicus high mobility group 1 protein (HMG1) mRNA, complete cds
Locus_1050_Transcript_90/102_Confidence_0.020_Length_964	-1.98237	4.06026	9.35e-07	1.67e-05	NM_001343456.1	Arabidopsis thaliana glutamine synthetase 1;4 (GLN1;4), mRNA
Locus_13461_Transcript_4/5_Confidence_0.556_Length_2390	-1.86915	4.03994	1.72e-05	0.000182004	XM_002548875.1	Candida tropicalis MYA-3404 hypothetical protein (CTRG_03218), partial mRNA
Locus_19405_Transcript_5/8_Confidence_0.231_Length_109	-1.9964	5.29619	3.19e-08	9.95e-07	HM859886.1	Cinachyrella alloclada elongation factor 1 alpha mRNA, partial cds
Locus_5845_Transcript_7/12_Confidence_0.667_Length_2512	-2.1802	3.26357	5.44e-06	7.04e-05	AB079614.1	Ciona intestinalis mRNA for pf16 protein, complete cds
Locus_9670_Transcript_3/3_Confidence_0.000_Length_467	-2.11829	4.16503	4.26e-07	8.64e-06	LL447155.1	Cylicostephanus goldi genome assembly C_goldi_Cheshire, scaffold CGOC_scaffold0039575
Locus_6600_Transcript_34/39_Confidence_0.148_Length_998	-1.92062	4.61454	4.26e-07	8.64e-06	CP009574.1	Francisella sp. FSC1006, complete genome
Locus_129691_Transcript_1/1_Confidence_1.000_Length_104	-2.37868	5.55951	1.16e-11	1.16e-09	HQ883730.1	Himasthlophallus flagellifer voucher ErHim01 elongation factor 1 alpha (EF-1a) gene, partial cds
Locus_3512_Transcript_16/18_Confidence_0.235_Length_1478	-2.14086	2.6776	1.39e-05	0.000153115	AC023122.9	Homo sapiens BAC clone RP11-297L21 from 3, complete sequence
Locus_5720_Transcript_19/26_Confidence_0.030_Length_123	-2.31219	3.54129	1.15e-05	0.000131604	KX856756.1	Isostichopus badionotus voucher UF:4703 16S ribosomal RNA gene, partial sequence; mitochondrial
Locus_4749_Transcript_2/5_Confidence_0.952_Length_730	-1.52597	3.63438	1.01e-05	0.000117903	KX525270.1	Isostichopus fuscus microsatellite Ifus201 sequence
Locus_6267_Transcript_10/22_Confidence_0.337_Length_1082	-1.78336	2.32856	5.78e-06	7.41e-05	KX525286.1	Isostichopus fuscus microsatellite Ifus403 sequence
Locus_12851_Transcript_6/22_Confidence_0.754_Length_1639	-1.65373	2.76399	2.34e-05	0.000233315	KX525286.1	Isostichopus fuscus microsatellite Ifus403 sequence
Locus_43487_Transcript_1/2_Confidence_0.857_Length_140	-2.05585	6.17637	4.5e-10	2.64e-08	DQ813372.1	Lumbricus sp. THS-2006 elongation factor-1 alpha (EF-1 alpha) mRNA, partial cds
Locus_5423_Transcript_9/9_Confidence_0.048_Length_1565	-2.32019	4.36749	1.06e-07	2.73e-06	CT963106.2	Medicago truncatula chromosome 5 clone mth2-64o22, COMPLETE SEQUENCE
Locus_9198_Transcript_16/22_Confidence_0.231_Length_2812	-1.50762	3.30985	2.08e-05	0.000211722	CP002252.1	Methylovorus sp. MP688, complete genome
Locus_7810_Transcript_7/11_Confidence_0.062_Length_1259	-1.70741	3.10192	8.66e-07	1.56e-05	LM567733.1	Onchocerca flexuosa genome assembly O_flexuosa_Cordoba, scaffold OFLC_contig0025244
Locus_11732_Transcript_8/12_Confidence_0.714_Length_1658	-1.60748	3.35182	2.7e-05	0.000264295	CP020622.1	Oryzias latipes strain HSOK chromosome 2
Locus_6022_Transcript_4/8_Confidence_0.545_Length_2764	-1.85113	3.14842	3.86e-06	5.3e-05	XM_022230640.1	PREDICTED: Acanthaster planci coiled-coil domain-containing protein 169-like (LOC110976926), mRNA
Locus_1643_Transcript_39/115_Confidence_0.047_Length_2677	-1.9569	4.76042	4.61e-09	1.98e-07	XM_015920988.1	PREDICTED: Acropora digitifera U2 small nuclear ribonucleoprotein A'-like (LOC107354505), mRNA
Locus_13145_Transcript_8/15_Confidence_0.077_Length_1647	-1.83645	2.06439	3.61e-05	0.000333796	XM_003228076.3	PREDICTED: Anolis carolinensis HECT and RLD domain containing E3 ubiquitin protein ligase family member 1 (herc1), mRNA
Locus_6416_Transcript_9/10_Confidence_0.400_Length_3988	-1.86103	5.53655	3.74e-07	7.73e-06	XM_012199068.1	PREDICTED: Atta cephalotes ATP-binding cassette sub-family F member 2 (LOC105617509), mRNA
Locus_7405_Transcript_2/11_Confidence_0.250_Length_3729	-1.89382	4.94627	7.76e-07	1.43e-05	XR_002833530.1	PREDICTED: Capsella rubella uncharacterized LOC111830165 (LOC111830165), ncRNA
Locus_11378_Transcript_2/9_Confidence_0.167_Length_3805	-1.52262	5.23134	2.59e-05	0.000255176	XM_005411250.1	PREDICTED: Chinchilla lanigera RAB17, member RAS oncogene family (Rab17), mRNA
Locus_68122_Transcript_1/2_Confidence_0.667_Length_117	-2.23905	5.1595	1.69e-08	5.79e-07	XM_010201411.1	PREDICTED: Colius striatus ribosomal protein L19 (RPL19), partial mRNA
Locus_9980_Transcript_2/5_Confidence_0.600_Length_2016	-2.36806	2.18324	2.91e-06	4.27e-05	XM_011448395.2	PREDICTED: Crassostrea gigas coiled-coil domain-containing protein 63 (LOC105341719), transcript variant X2, mRNA
Locus_10292_Transcript_8/13_Confidence_0.111_Length_4209	-1.8976	3.64953	7.06e-07	1.32e-05	XM_006939951.4	PREDICTED: Felis catus ER membrane protein complex subunit 6 (EMC6), transcript variant X2, mRNA
Locus_22084_Transcript_4/7_Confidence_0.429_Length_2643	-1.92659	2.29133	3.23e-05	0.000305705	XM_020680745.1	PREDICTED: Jatropha curcas uncharacterized LOC105637472 (LOC105637472), transcript variant X2, mRNA
Locus_4580_Transcript_15/16_Confidence_0.160_Length_3881	-2.24676	4.54979	2.77e-06	4.11e-05	XM_020648100.1	PREDICTED: Labrus bergylta sideroflexin-1-like (LOC109994660), mRNA
Locus_11759_Transcript_3/19_Confidence_0.404_Length_1281	-2.35517	2.63412	2.5e-08	8.17e-07	XM_003743293.2	PREDICTED: Metaseiulus occidentalis 60S ribosomal protein L10a-2 (LOC100903701), mRNA
Locus_8161_Transcript_2/2_Confidence_0.833_Length_333	-2.19596	5.99782	1.06e-09	5.67e-08	XM_022309797.1	PREDICTED: Myzus persicae actin, muscle (LOC111030355), mRNA
Locus_5880_Transcript_5/11_Confidence_0.629_Length_2153	-1.527	5.09381	3.55e-05	0.000329078	XM_004408336.2	PREDICTED: Odobenus rosmarus divergens family with sequence similarity 134, member B (FAM134B), transcript variant X1, mRNA
Locus_1617_Transcript_1/14_Confidence_0.304_Length_1371	-2.43147	4.89453	2.02e-14	4.71e-12	XM_020487758.1	PREDICTED: Oncorhynchus kisutch HECT domain E3 ubiquitin protein ligase 1 (hectd1), mRNA
Locus_795_Transcript_6/20_Confidence_0.263_Length_151	-2.0675	4.05546	6.11e-11	4.51e-09	XM_020969496.1	PREDICTED: Phascolarctos cinereus thymosin beta 10 (TMSB10), transcript variant X3, mRNA
Locus_844_Transcript_12/21_Confidence_0.217_Length_5965	-1.77556	5.78032	4.39e-06	5.89e-05	XM_020812245.1	PREDICTED: Pogona vitticeps sarcosine dehydrogenase (SARDH), transcript variant X2, mRNA
Locus_133537_Transcript_1/1_Confidence_1.000_Length_102	-2.10223	5.02782	5.29e-06	6.89e-05	XM_008227248.1	PREDICTED: Prunus mume 40S ribosomal protein S14 (LOC107880067), mRNA
Locus_5485_Transcript_16/19_Confidence_0.263_Length_2567	-1.97719	2.88701	3.53e-06	4.94e-05	XM_015596554.2	PREDICTED: Pteropus alecto cAMP responsive element binding protein 1 (CREB1), transcript variant X11, mRNA
Locus_5380_Transcript_17/18_Confidence_0.082_Length_1136	-1.69917	4.00346	3.79e-06	5.22e-05	XM_018583224.1	PREDICTED: Raphanus sativus squamosa promoter-binding-like protein 11 (LOC108811182), mRNA
Locus_10568_Transcript_14/16_Confidence_0.529_Length_3658	-2.37656	3.76801	9.82e-07	1.73e-05	XM_020512891.1	PREDICTED: Rhincodon typus phosphoenolpyruvate carboxykinase 1 (pck1), mRNA
Locus_7178_Transcript_8/19_Confidence_0.286_Length_3135	-2.32031	2.56841	4.08e-09	1.8e-07	XM_020511860.1	PREDICTED: Rhincodon typus RAS and EF-hand domain containing (rasef), mRNA
Locus_5589_Transcript_5/8_Confidence_0.867_Length_5234	-1.54583	4.25785	3.24e-06	4.65e-05	XM_016458088.1	PREDICTED: Sinocyclocheilus anshuiensis phosphatidate phosphatase LPIN2-like (LOC107666669), mRNA
Locus_2266_Transcript_4/22_Confidence_0.064_Length_1887	-2.01245	3.00033	5.61e-06	7.21e-05	XM_016541682.1	PREDICTED: Sinocyclocheilus rhinocerous U1 small nuclear ribonucleoprotein 70 kDa-like (LOC107730757), mRNA
Locus_1938_Transcript_1/4_Confidence_1.000_Length_1012	-1.80139	3.83332	4.7e-06	6.23e-05	XM_011664848.1	PREDICTED: Strongylocentrotus purpuratus zinc finger SWIM domain-containing protein 5-like (LOC100890532), mRNA
Locus_5479_Transcript_37/40_Confidence_0.260_Length_3971	-1.82384	5.8901	6.09e-06	7.73e-05	XM_011610167.1	PREDICTED: Takifugu rubripes tight junction protein ZO-1-like (LOC101069449), transcript variant X6, mRNA
Locus_5179_Transcript_4/12_Confidence_0.150_Length_3752	-1.62022	3.28358	4.08e-06	5.53e-05	XM_019940749.1	PREDICTED: Tursiops truncatus BAH domain and coiled-coil containing 1 (BAHCC1), mRNA
Locus_45238_Transcript_2/2_Confidence_0.600_Length_119	-1.80792	4.93548	3.27e-06	4.68e-05	NM_001021634.2	Schizosaccharomyces pombe 60S ribosomal protein L7 (rpl701), mRNA
Locus_6289_Transcript_5/14_Confidence_0.531_Length_1452	-1.97799	3.64513	4.16e-08	1.26e-06	KP307923.1	Stichopus monotuberculatus calmodulin gene, complete cds
Locus_2435_Transcript_88/89_Confidence_0.037_Length_406	-2.45082	6.19248	5.13e-08	1.49e-06	KF956367.1	Stichopus monotuberculatus ferritin gene, complete cds
Locus_83545_Transcript_1/1_Confidence_1.000_Length_117	-1.9938	7.15343	2e-06	3.15e-05	KF956367.1	Stichopus monotuberculatus ferritin gene, complete cds
Locus_2861_Transcript_8/16_Confidence_0.667_Length_5063	-1.93374	6.82984	5.36e-06	6.96e-05	CP003558.1	Synechococcus sp. PCC 6312, complete genome
Locus_417_Transcript_1/3_Confidence_0.286_Length_170	-2.47867	4.81856	3.67e-08	1.12e-06	KY078218.1	Thymallus tugarinae isolate TT-Ki1 mitochondrion, complete genome
Locus_417_Transcript_2/3_Confidence_0.571_Length_201	-1.79143	6.59093	7.84e-07	1.44e-05	KY078218.1	Thymallus tugarinae isolate TT-Ki1 mitochondrion, complete genome
Locus_123722_Transcript_1/1_Confidence_1.000_Length_107	-2.33245	5.74049	8.01e-12	8.49e-10	DQ087497.1	Trochospongilla pennsylvanica elongation factor 1 alpha mRNA, partial cds
Locus_9620_Transcript_14/17_Confidence_0.267_Length_3444	-2.49857	2.75498	9.73e-06	0.000114408	BX569782.7	Zebrafish DNA sequence from clone CH211-194H13 in linkage group 13, complete sequence

## Sheet: 1.5 to 2.5
Assembled transcript	logFC	logCPM	PValue	FDR	NT Hit	Description	Gene name
Locus_11654_Transcript_6/7_Confidence_0.250_Length_1396	2.49852	2.76454	2e-06	3.15e-05	XM_017470697.1	PREDICTED: Ictalurus punctatus malic enzyme 3 (me3), mRNA
Locus_5720_Transcript_24/26_Confidence_0.379_Length_160	2.47757	14.509	3.31e-05	0.000310924	KX856756.1	Isostichopus badionotus voucher UF:4703 16S ribosomal RNA gene, partial sequence; mitochondrial
Locus_363_Transcript_26/187_Confidence_0.037_Length_2794	2.47367	5.07915	2.07e-05	0.000211088	LT594793.1	Theobroma cacao genome assembly, chromosome: VI
Locus_1055_Transcript_74/81_Confidence_0.214_Length_2023	2.43915	4.89932	3.47e-05	0.000323328	AY388462.1	Paracentrotus lividus neural alfa2 tubulin (Talfa2) mRNA, complete cds
Locus_19269_Transcript_8/9_Confidence_0.222_Length_1511	2.43624	3.44838	6.51e-08	1.84e-06	XM_003278059.2	PREDICTED: Nomascus leucogenys minichromosome maintenance complex component 7 (MCM7), mRNA
Locus_281_Transcript_3/100_Confidence_0.163_Length_394	2.42399	6.4676	1.92e-05	0.000198707	XM_017822103.1	PREDICTED: Lepidothrix coronata ribosomal protein L18a (RPL18A), mRNA
Locus_1283_Transcript_2/5_Confidence_0.667_Length_4366	2.41654	6.66251	1.71e-05	0.000180817	XM_014919698.1	PREDICTED: Octopus bimaculoides NAD(P) transhydrogenase, mitochondrial-like (LOC106872638), mRNA
Locus_18373_Transcript_2/12_Confidence_0.231_Length_882	2.4027	1.95219	8.24e-09	3.23e-07	XM_024374557.1	PREDICTED: Oncorhynchus tshawytscha retinol dehydrogenase 11-like (LOC112215489), mRNA
Locus_6544_Transcript_5/15_Confidence_0.250_Length_5072	2.38951	2.37834	1.37e-11	1.34e-09	XM_008100583.1	Colletotrichum graminicola M1.001 endomembrane protein 70 partial mRNA
Locus_1255_Transcript_11/31_Confidence_0.067_Length_2096	2.36614	2.40666	1.13e-09	6.03e-08	XM_004057487.2	PREDICTED: Gorilla gorilla gorilla coronin 1A (CORO1A), mRNA
Locus_13212_Transcript_9/16_Confidence_0.200_Length_1969	2.34853	2.50785	1.31e-08	4.74e-07	XM_015815194.1	PREDICTED: Protobothrops mucrosquamatus enoyl-CoA delta isomerase 2 (ECI2), transcript variant X2, mRNA
Locus_31716_Transcript_1/3_Confidence_0.400_Length_877	2.34748	1.57046	5.93e-06	7.56e-05	XM_022233960.1	PREDICTED: Acanthaster planci Golgi-specific brefeldin A-resistance guanine nucleotide exchange factor 1-like (LOC110978671), transcript variant X2, mRNA
Locus_32722_Transcript_1/4_Confidence_0.625_Length_971	2.34333	2.03907	2.22e-08	7.4e-07	XM_019085905.1	PREDICTED: Cyprinus carpio E3 ubiquitin-protein ligase MARCH4-like (LOC109069270), mRNA
Locus_1386_Transcript_28/44_Confidence_0.021_Length_1290	2.34301	2.80214	1.76e-07	4.21e-06	XM_020783540.1	PREDICTED: Pogona vitticeps DnaJ heat shock protein family (Hsp40) member C3 (DNAJC3), mRNA
Locus_72_Transcript_49/311_Confidence_0.009_Length_480	2.33638	8.35522	1.38e-06	2.32e-05	AY262896.1	Echinometra oblonga isolate GOB5 cytochrome oxidase subunit I gene, partial cds; mitochondrial
Locus_5153_Transcript_22/28_Confidence_0.000_Length_1599	2.33439	2.11423	3.24e-05	0.000305996	XM_015811529.1	PREDICTED: Protobothrops mucrosquamatus small nuclear ribonucleoprotein, U5 200kDa subunit (SNRNP200), mRNA
Locus_2949_Transcript_5/16_Confidence_0.154_Length_3361	2.32858	1.78577	2.88e-06	4.24e-05	XM_014064826.1	PREDICTED: Thamnophis sirtalis frizzled class receptor 5 (FZD5), mRNA
Locus_792_Transcript_8/11_Confidence_0.417_Length_3486	2.32094	5.96989	4.45e-07	8.95e-06	XM_017936060.1	PREDICTED: Habropoda laboriosa uncharacterized LOC108573597 (LOC108573597), mRNA
Locus_11972_Transcript_8/25_Confidence_0.104_Length_1647	2.31092	3.21622	9.79e-08	2.57e-06	XM_011685378.1	PREDICTED: Strongylocentrotus purpuratus mitochondrial 2-oxoglutarate/malate carrier protein (LOC593176), mRNA
Locus_22560_Transcript_5/7_Confidence_0.154_Length_870	2.31075	1.32545	1.04e-08	3.88e-07	XM_011667722.1	PREDICTED: Strongylocentrotus purpuratus mitochondrial import inner membrane translocase subunit Tim22 (LOC592058), mRNA
Locus_3826_Transcript_8/15_Confidence_0.353_Length_1218	2.30131	8.90082	1.32e-08	4.76e-07	XM_005508043.3	PREDICTED: Columba livia cathepsin L (CTSL), mRNA
Locus_5735_Transcript_5/27_Confidence_0.043_Length_1751	2.29548	6.53976	1.22e-09	6.42e-08	XM_012550838.1	PREDICTED: Sarcophilus harrisii GDP dissociation inhibitor 2 (GDI2), mRNA
Locus_24582_Transcript_3/4_Confidence_0.014_Length_1565	2.29349	2.63395	9.61e-10	5.22e-08	XM_778467.4	PREDICTED: Strongylocentrotus purpuratus V-type proton ATPase subunit H (LOC578290), mRNA
Locus_6544_Transcript_9/15_Confidence_0.100_Length_3700	2.29258	3.67427	4.33e-08	1.31e-06	XM_008420722.2	PREDICTED: Poecilia reticulata transmembrane 9 superfamily member 2 (tm9sf2), transcript variant X2, mRNA
Locus_11526_Transcript_12/15_Confidence_0.214_Length_2260	2.28984	3.29861	7.63e-06	9.32e-05	XM_009849006.1	Neurospora tetrasperma FGSC 2508 hypothetical protein partial mRNA
Locus_4200_Transcript_13/30_Confidence_0.030_Length_2438	2.27119	1.81076	8.93e-09	3.43e-07	XM_011671864.1	PREDICTED: Strongylocentrotus purpuratus dynamin-1-like protein (LOC577217), transcript variant X2, mRNA
Locus_5979_Transcript_13/16_Confidence_0.238_Length_823	2.2594	2.85386	5.65e-08	1.63e-06	XM_011671170.1	PREDICTED: Strongylocentrotus purpuratus lysosomal alpha-mannosidase (LOC591324), mRNA
Locus_6406_Transcript_2/25_Confidence_0.013_Length_2151	2.25833	2.00988	2.64e-07	5.85e-06	XM_022471102.1	PREDICTED: Crassostrea virginica fibrocystin-L-like (LOC111126443), transcript variant X3, mRNA
Locus_4011_Transcript_4/8_Confidence_0.143_Length_4571	2.23583	3.04827	4.44e-08	1.33e-06	XM_011672011.1	PREDICTED: Strongylocentrotus purpuratus transcription activator BRG1 (LOC756605), partial mRNA
Locus_16062_Transcript_1/4_Confidence_0.667_Length_2346	2.23402	8.03686	4.45e-06	5.96e-05	KR024703.1	Apostichopus japonicus GRP78 mRNA, complete cds
Locus_1618_Transcript_11/18_Confidence_0.240_Length_4806	2.22972	4.85767	9.96e-06	0.000116761	XM_021642611.1	PREDICTED: Meriones unguiculatus receptor-type tyrosine-protein phosphatase N2-like (LOC110551806), mRNA
Locus_8023_Transcript_2/5_Confidence_0.923_Length_1175	2.2258	4.44319	1.89e-07	4.48e-06	XM_020783128.1	PREDICTED: Pogona vitticeps pyrophosphatase (inorganic) 1 (PPA1), mRNA
Locus_7045_Transcript_22/26_Confidence_0.040_Length_4837	2.22428	2.60194	3.55e-06	4.96e-05	XM_010160950.1	PREDICTED: Eurypyga helias Fraser extracellular matrix complex subunit 1 (FRAS1), partial mRNA
Locus_17362_Transcript_1/7_Confidence_0.937_Length_528	2.20461	2.21377	2.96e-06	4.32e-05	KX525272.1	Isostichopus fuscus microsatellite Ifus203 sequence
Locus_2803_Transcript_5/17_Confidence_0.059_Length_1986	2.20313	2.5434	5.76e-06	7.39e-05	XM_009070936.1	PREDICTED: Acanthisitta chloris BLK proto-oncogene, Src family tyrosine kinase (BLK), mRNA
Locus_37707_Transcript_2/3_Confidence_0.333_Length_1069	2.19992	1.95139	3.26e-05	0.000306727	XM_015912622.1	PREDICTED: Acropora digitifera uncharacterized LOC107346795 (LOC107346795), mRNA
Locus_20312_Transcript_5/7_Confidence_0.286_Length_2495	2.1976	3.78937	2.33e-08	7.71e-07	D26090.1	Mus musculus mRNA for mCDC46 protein, complete cds
Locus_22195_Transcript_3/8_Confidence_0.286_Length_1929	2.19644	3.54287	2.1e-05	0.000212934	CP012404.1	Azospirillum thiophilum strain BV-S chromosome 4, complete sequence
Locus_583_Transcript_12/26_Confidence_0.091_Length_1395	2.19457	2.85332	5.25e-07	1.03e-05	HG975451.1	Solanum pennellii chromosome ch12, complete genome
Locus_31781_Transcript_4/13_Confidence_0.130_Length_1300	2.19351	1.6996	1.01e-06	1.77e-05	XM_002740118.2	PREDICTED: Saccoglossus kowalevskii DNA-directed RNA polymerases I, II, and III subunit RPABC1-like (LOC100370922), mRNA
Locus_4762_Transcript_16/23_Confidence_0.182_Length_4587	2.17531	4.03472	1.09e-05	0.000125493	XM_014280090.1	PREDICTED: Falco cherrug alpha-2-macroglobulin-like (LOC102059290), mRNA
Locus_1999_Transcript_55/88_Confidence_0.031_Length_1538	2.17395	2.89769	7.19e-06	8.9e-05	XM_006211341.2	PREDICTED: Vicugna pacos ATPase, H+ transporting, lysosomal 70kDa, V1 subunit A (ATP6V1A), mRNA
Locus_5987_Transcript_9/16_Confidence_0.350_Length_4460	2.17056	4.10261	1.61e-05	0.00017189	XM_005068938.3	PREDICTED: Mesocricetus auratus adaptor related protein complex 1 beta 1 subunit (Ap1b1), mRNA
Locus_6683_Transcript_4/40_Confidence_0.085_Length_3120	2.15965	6.14519	1.7e-06	2.76e-05	XM_022461273.1	PREDICTED: Crassostrea virginica lethal(2) giant larvae protein homolog 1-like (LOC111120512), transcript variant X2, mRNA
Locus_6776_Transcript_12/13_Confidence_0.059_Length_1978	2.15398	3.89858	5.27e-06	6.87e-05	XM_017747094.1	PREDICTED: Corvus brachyrhynchos 5-aminoimidazole-4-carboxamide ribonucleotide formyltransferase/IMP cyclohydrolase (ATIC), partial mRNA
Locus_3969_Transcript_5/6_Confidence_0.004_Length_4299	2.14853	4.47401	1.38e-08	4.92e-07	XM_008773693.2	PREDICTED: Rattus norvegicus ubiquitin-like modifier-activating enzyme 1 Y (LOC103694556), mRNA
Locus_9827_Transcript_2/12_Confidence_0.200_Length_2874	2.14653	2.95178	6.44e-06	8.12e-05	XM_022227391.1	PREDICTED: Acanthaster planci C-1-tetrahydrofolate synthase, cytoplasmic-like (LOC110975175), mRNA
Locus_10367_Transcript_4/8_Confidence_0.222_Length_2473	2.14527	2.848	2.36e-07	5.37e-06	XM_012735232.1	PREDICTED: Condylura cristata leiomodin 3 (fetal) (LMOD3), mRNA
Locus_15913_Transcript_3/6_Confidence_0.125_Length_3942	2.14021	4.96124	1.79e-05	0.000187984	XM_013546503.1	PREDICTED: Lingula anatina cullin-associated NEDD8-dissociated protein 1-like (LOC106167662), mRNA
Locus_13559_Transcript_19/28_Confidence_0.012_Length_1057	2.13351	1.7787	2.12e-07	4.93e-06	XM_018471275.1	PREDICTED: Agrilus planipennis palmitoyltransferase Hip14 (LOC108738050), transcript variant X3, mRNA
Locus_3706_Transcript_14/17_Confidence_0.114_Length_2895	2.12392	4.59132	2.01e-07	4.73e-06	XM_001179918.3	PREDICTED: Strongylocentrotus purpuratus dolichyl-diphosphooligosaccharide--protein glycosyltransferase 48 kDa subunit (LOC752704), transcript variant X1, mRNA
Locus_2016_Transcript_2/3_Confidence_0.667_Length_3779	2.11424	8.37363	2.82e-07	6.16e-06	JN247440.1	Apostichopus japonicus heat shock protein gp96 mRNA, complete cds
Locus_27153_Transcript_4/4_Confidence_0.444_Length_1351	2.09498	2.78998	2.73e-05	0.000266793	XM_020932904.1	PREDICTED: Boleophthalmus pectinirostris fibroblast growth factor binding protein 1 (fgfbp1), mRNA
Locus_588_Transcript_6/18_Confidence_0.095_Length_4617	2.08858	3.77131	6.04e-08	1.73e-06	XM_023050758.1	PREDICTED: Onthophagus taurus ubiquitin-conjugating enzyme E2-17 kDa (LOC111418256), mRNA
Locus_4511_Transcript_11/17_Confidence_0.294_Length_522	2.05853	7.09446	3.17e-05	0.000301155	XM_002736858.2	PREDICTED: Saccoglossus kowalevskii 60S ribosomal protein L5-like (LOC100371777), mRNA
Locus_14667_Transcript_2/2_Confidence_0.333_Length_1911	2.05689	4.40839	2.7e-05	0.000264124	XM_018242276.1	PREDICTED: Xenopus laevis pre-mRNA processing factor 19 L homeolog (prpf19.L), transcript variant X1, mRNA
Locus_12017_Transcript_10/11_Confidence_0.333_Length_698	2.04577	3.57286	3.51e-08	1.08e-06	XM_001505962.4	PREDICTED: Ornithorhynchus anatinus protein phosphatase 1 catalytic subunit gamma (PPP1CC), transcript variant X2, mRNA
Locus_1668_Transcript_9/45_Confidence_0.065_Length_1355	2.0426	3.29766	2.27e-05	0.000226709	XM_011682722.1	PREDICTED: Strongylocentrotus purpuratus spliceosome RNA helicase Ddx39b (LOC580001), transcript variant X2, mRNA
Locus_13656_Transcript_7/8_Confidence_0.143_Length_2777	2.04211	1.99692	2.84e-06	4.18e-05	XM_018762710.1	PREDICTED: Scleropages formosus double-strand-break repair protein rad21 homolog (LOC108940485), mRNA
Locus_24637_Transcript_4/5_Confidence_0.200_Length_1668	2.03854	2.81797	5.13e-08	1.49e-06	KU512187.1	Patiria miniata isolate c30420_g2_i1 gamma-tubulin mRNA, complete cds
Locus_904_Transcript_13/24_Confidence_0.087_Length_3058	2.01853	2.63696	1.34e-07	3.32e-06	XM_002168172.3	PREDICTED: Hydra vulgaris collagen type IV alpha-3-binding protein-like (LOC100205419), mRNA
Locus_6441_Transcript_5/10_Confidence_0.138_Length_1637	2.01744	2.87119	2.14e-06	3.35e-05	CP009471.1	Marinitoga sp. 1137, complete genome
Locus_10662_Transcript_11/13_Confidence_0.068_Length_3636	2.01594	3.25808	1.24e-05	0.000139513	CP023335.1	Drosophila melanogaster strain rover (forR) chromosome X
Locus_18373_Transcript_12/12_Confidence_0.000_Length_1044	2.01592	2.70997	1.49e-08	5.2e-07	XM_022214939.1	PREDICTED: Acanthochromis polyacanthus retinol dehydrogenase 12-like (LOC110965783), mRNA
Locus_1186_Transcript_5/13_Confidence_0.511_Length_2014	2.00897	6.38697	2.01e-06	3.17e-05	XM_006812221.1	PREDICTED: Saccoglossus kowalevskii peptide methionine sulfoxide reductase-like (LOC100368822), mRNA
Locus_10547_Transcript_9/29_Confidence_0.150_Length_1616	2.00869	3.78912	3.1e-08	9.74e-07	XM_013107729.2	PREDICTED: Anas platyrhynchos erythrocyte membrane protein band 4.1 (EPB41), transcript variant X10, mRNA
Locus_1513_Transcript_19/24_Confidence_0.067_Length_1542	2.00618	3.84859	1.2e-06	2.05e-05	XM_008075031.1	Vavraia culicis subsp. floridensis hypothetical protein partial mRNA
Locus_20396_Transcript_6/7_Confidence_0.375_Length_1243	2.0056	2.71693	2.5e-06	3.77e-05	XM_001896526.1	Brugia malayi bis(5'-nucleosyl)-tetraphosphatase [Asymmetrical] partial mRNA
Locus_1055_Transcript_14/81_Confidence_0.152_Length_690	2.00254	5.04454	3.32e-07	7.01e-06	XM_023989695.1	PREDICTED: Salvelinus alpinus tubulin alpha chain-like (LOC111965526), mRNA
Locus_23507_Transcript_3/5_Confidence_0.778_Length_1236	2.00131	2.75466	6.55e-08	1.85e-06	XM_006823994.1	PREDICTED: Saccoglossus kowalevskii protein C10-like (LOC102809241), mRNA
Locus_23517_Transcript_6/16_Confidence_0.176_Length_2170	2.0012	2.25566	3.46e-07	7.27e-06	XM_021146714.1	PREDICTED: Parasteatoda tepidariorum RCC1 and BTB domain-containing protein 1-like (LOC107449665), transcript variant X4, mRNA
Locus_5223_Transcript_6/9_Confidence_0.385_Length_1615	1.99719	2.00669	2.77e-06	4.1e-05	XM_011670889.1	PREDICTED: Strongylocentrotus purpuratus probable E3 ubiquitin-protein ligase RNF144A-A (LOC755742), mRNA
Locus_4592_Transcript_13/18_Confidence_0.100_Length_3613	1.99222	2.42675	2.34e-07	5.32e-06	XM_017681284.1	PREDICTED: Manis javanica eukaryotic translation initiation factor 2 alpha kinase 3 (EIF2AK3), transcript variant X2, mRNA
Locus_4242_Transcript_9/13_Confidence_0.182_Length_1393	1.98127	1.81485	2.95e-05	0.000283123	XM_022233501.1	PREDICTED: Acanthaster planci importin-7-like (LOC110978475), mRNA
Locus_1308_Transcript_11/13_Confidence_0.231_Length_1944	1.96941	3.18714	1.46e-09	7.51e-08	XM_017425479.2	PREDICTED: Kryptolebias marmoratus WD repeat domain 5 (wdr5), mRNA
Locus_688_Transcript_49/138_Confidence_0.149_Length_1063	1.96712	6.78398	1.12e-05	0.000129114	AB510191.1	Apostichopus japonicus Ajactin mRNA for actin, complete cds
Locus_3833_Transcript_6/12_Confidence_0.562_Length_2569	1.96551	5.43387	1.01e-05	0.000117562	XM_008302761.1	PREDICTED: Stegastes partitus proteasome (prosome, macropain) subunit, beta type, 7 (psmb7), mRNA
Locus_7707_Transcript_16/18_Confidence_0.058_Length_4079	1.96311	5.77038	1.65e-07	3.97e-06	XM_015642040.1	PREDICTED: Parus major cytoplasmic FMR1 interacting protein 2 (CYFIP2), transcript variant X4, mRNA
Locus_13803_Transcript_6/14_Confidence_0.417_Length_2522	1.96304	2.92295	1.34e-05	0.00014838	XM_015969345.1	PREDICTED: Nothobranchius furzeri calpain 3 (capn3), transcript variant X2, mRNA
Locus_9918_Transcript_5/28_Confidence_0.107_Length_1637	1.96159	4.17139	7.89e-08	2.13e-06	XM_005112745.2	PREDICTED: Aplysia californica signal peptidase complex catalytic subunit SEC11A (LOC101861018), mRNA
Locus_1718_Transcript_27/97_Confidence_0.038_Length_1376	1.95502	3.74414	4.78e-06	6.33e-05	XM_019875794.1	PREDICTED: Hippocampus comes prohibitin (phb), mRNA
Locus_1000_Transcript_26/34_Confidence_0.066_Length_2909	1.93624	3.94975	3.91e-06	5.34e-05	XM_022749321.1	PREDICTED: Seriola dumerili aldehyde dehydrogenase 1 family member L2 (aldh1l2), mRNA
Locus_1928_Transcript_2/18_Confidence_0.160_Length_2482	1.93064	7.67038	2.2e-06	3.41e-05	XM_002115233.1	Trichoplax adhaerens hypothetical protein (TRIADDRAFT_29447), partial mRNA
Locus_1315_Transcript_18/18_Confidence_0.015_Length_1687	1.92627	2.30422	1.96e-05	0.000202011	XM_016565672.1	PREDICTED: Sinocyclocheilus rhinocerous DNA-directed RNA polymerase II subunit RPB2-like (LOC107750329), mRNA
Locus_5873_Transcript_18/24_Confidence_0.121_Length_3254	1.92439	5.15156	3.75e-07	7.73e-06	XM_022669479.1	PREDICTED: Astyanax mexicanus adaptor related protein complex 2 alpha 2 subunit (ap2a2), transcript variant X2, mRNA
Locus_2557_Transcript_7/16_Confidence_0.176_Length_856	1.92127	1.87201	1.3e-06	2.21e-05	XM_014958674.1	PREDICTED: Calidris pugnax isoleucyl-tRNA synthetase (IARS), transcript variant X3, mRNA
Locus_26479_Transcript_1/1_Confidence_0.000_Length_1060	1.90921	2.11285	3.91e-06	5.34e-05	XM_021553760.1	PREDICTED: Lonchura striata domestica chromosome unknown C6orf203 homolog (CUNH6orf203), transcript variant X2, mRNA
Locus_3954_Transcript_1/20_Confidence_0.200_Length_2214	1.9014	6.30446	2.25e-07	5.16e-06	XM_006122852.2	PREDICTED: Pelodiscus sinensis eukaryotic translation initiation factor 5A2 (EIF5A2), mRNA
Locus_344_Transcript_5/10_Confidence_0.417_Length_4149	1.90052	7.38161	2.17e-05	0.000218676	XM_018973581.1	PREDICTED: Juglans regia calnexin homolog (LOC108997363), mRNA
Locus_3402_Transcript_5/18_Confidence_0.040_Length_3715	1.89371	4.94755	2.3e-06	3.53e-05	XM_017638100.1	PREDICTED: Rhagoletis zephyria disintegrin and metalloproteinase domain-containing protein 10-like (LOC108381691), partial mRNA
Locus_8685_Transcript_5/7_Confidence_0.429_Length_2943	1.87153	5.9826	2.85e-05	0.000275791	XM_022947859.1	PREDICTED: Stylophora pistillata probable protein disulfide-isomerase A4 (LOC111340931), mRNA
Locus_16827_Transcript_5/15_Confidence_0.312_Length_2276	1.86585	2.44901	3.57e-05	0.000330193	XM_023490872.1	PREDICTED: Eurytemora affinis putative Dol-P-Glc:Glc(2)Man(9)GlcNAc(2)-PP-Dol alpha-1,2-glucosyltransferase (LOC111715534), mRNA
Locus_11929_Transcript_8/29_Confidence_0.178_Length_2418	1.85732	3.51649	6.59e-08	1.86e-06	CP026258.1	Scophthalmus maximus chromosome 16
Locus_1390_Transcript_25/26_Confidence_0.028_Length_3402	1.85567	3.89131	6.07e-06	7.71e-05	XM_006089988.3	PREDICTED: Myotis lucifugus transmembrane 9 superfamily member 3 (TM9SF3), transcript variant X1, mRNA
Locus_6590_Transcript_6/23_Confidence_0.200_Length_1742	1.85372	2.41591	7.83e-07	1.44e-05	XM_009557549.1	PREDICTED: Cuculus canorus transmembrane protein 222 (TMEM222), mRNA
Locus_3086_Transcript_4/22_Confidence_0.150_Length_2359	1.85357	3.38173	5.81e-06	7.43e-05	MG053105.1	Apostichopus japonicus septin 2 mRNA, complete cds
Locus_2059_Transcript_10/15_Confidence_0.214_Length_2515	1.85141	3.35049	2.28e-05	0.000227357	XM_008254768.1	PREDICTED: Oryctolagus cuniculus syndecan 1 (SDC1), mRNA
Locus_9459_Transcript_13/17_Confidence_0.075_Length_3281	1.84387	4.79239	6.08e-06	7.71e-05	XM_021505239.1	PREDICTED: Mizuhopecten yessoensis MOB kinase activator 3B-like (LOC110455239), mRNA
Locus_509_Transcript_19/29_Confidence_0.053_Length_380	1.84061	3.75091	1.05e-06	1.83e-05	KT037750.1	Mizuhopecten yessoensis isolate PYRho Rho GTPase mRNA, complete cds
Locus_8270_Transcript_16/28_Confidence_0.026_Length_2806	1.84039	1.82356	2.81e-06	4.16e-05	XM_022238785.1	PREDICTED: Acanthaster planci AFG3-like protein 2 (LOC110981305), mRNA
Locus_826_Transcript_7/13_Confidence_0.182_Length_2825	1.83989	4.41303	1.44e-06	2.4e-05	XM_020985088.1	PREDICTED: Phascolarctos cinereus VPS35, retromer complex component (VPS35), mRNA
Locus_26040_Transcript_3/3_Confidence_0.000_Length_820	1.83158	2.31368	5.17e-07	1.02e-05	XM_007234095.3	PREDICTED: Astyanax mexicanus mitochondrial ribosomal protein L13 (mrpl13), mRNA
Locus_2202_Transcript_4/5_Confidence_0.200_Length_3474	1.824	2.46434	3.19e-06	4.61e-05	JX962783.1	Apostichopus japonicus histone-binding protein (rbbp4) mRNA, complete cds
Locus_8760_Transcript_4/11_Confidence_0.188_Length_2974	1.82353	1.88614	5.55e-06	7.16e-05	XM_019047248.1	PREDICTED: Bemisia tabaci iron-sulfur cluster assembly scaffold protein IscU (LOC109034224), mRNA
Locus_12746_Transcript_16/20_Confidence_0.010_Length_2215	1.81396	3.19191	2.69e-05	0.000263783	XM_019871308.1	PREDICTED: Hippocampus comes ATP binding cassette subfamily E member 1 (abce1), transcript variant X2, mRNA
Locus_7358_Transcript_17/23_Confidence_0.047_Length_1400	1.80014	1.95643	8.75e-06	0.000104558	XM_012369986.1	PREDICTED: Linepithema humile protein spinster (LOC105673971), transcript variant X4, mRNA
Locus_12581_Transcript_4/12_Confidence_0.429_Length_4585	1.79515	4.83874	5.94e-08	1.7e-06	NM_033526.2	Mus musculus ubiquilin 4 (Ubqln4), mRNA
Locus_3112_Transcript_8/36_Confidence_0.163_Length_3093	1.78748	5.65014	1.55e-05	0.000167035	XM_018749228.1	PREDICTED: Scleropages formosus alpha-actinin-2 (LOC108932681), transcript variant X1, mRNA
Locus_1290_Transcript_19/30_Confidence_0.033_Length_2641	1.78275	4.28227	4.31e-06	5.81e-05	XM_018569149.1	PREDICTED: Nanorana parkeri WD repeat domain 45 (WDR45), mRNA
Locus_12962_Transcript_2/3_Confidence_0.333_Length_2197	1.77612	4.63695	1.63e-06	2.65e-05	XM_024201470.1	PREDICTED: Terrapene mexicana triunguis protein phosphatase 2 regulatory subunit B'gamma (PPP2R5C), transcript variant X3, mRNA
Locus_30863_Transcript_2/4_Confidence_0.750_Length_1474	1.77176	2.64995	6.91e-06	8.61e-05	XM_019770087.1	PREDICTED: Branchiostoma belcheri retinol dehydrogenase 13-like (LOC109470970), mRNA
Locus_19381_Transcript_1/3_Confidence_0.667_Length_1089	1.77003	2.57037	1.29e-05	0.000144219	XM_001630302.1	Nematostella vectensis predicted protein (NEMVEDRAFT_v1g169264) partial mRNA
Locus_5981_Transcript_14/15_Confidence_0.095_Length_1998	1.76864	5.71624	1.9e-05	0.000197004	XM_008284444.1	PREDICTED: Stegastes partitus serine/threonine-protein phosphatase PP1-beta catalytic subunit-like (LOC103359207), mRNA
Locus_4677_Transcript_10/12_Confidence_0.333_Length_3338	1.76673	5.11523	2.99e-06	4.37e-05	XM_019896018.1	PREDICTED: Hippocampus comes coatomer protein complex subunit beta 2 (copb2), mRNA
Locus_17258_Transcript_1/1_Confidence_0.000_Length_3067	1.76628	5.90916	4.88e-07	9.68e-06	KF773850.1	Fenneropenaeus chinensis ubiquitin-conjugating enzyme E2 mRNA, complete cds
Locus_12_Transcript_9/46_Confidence_0.018_Length_1931	1.76283	5.12577	7.66e-06	9.34e-05	JN003624.1	Apostichopus japonicus heat shock cognate 70 (hsc70) mRNA, complete cds
Locus_11409_Transcript_4/5_Confidence_0.200_Length_5220	1.76029	7.37148	2.84e-06	4.18e-05	XM_022237579.1	PREDICTED: Acanthaster planci clathrin heavy chain 1 (LOC110980684), mRNA
Locus_3791_Transcript_22/29_Confidence_0.297_Length_1048	1.75973	4.0006	1.6e-05	0.000171237	KT757429.1	Codosiga gracilis alpha-tubulin (tubA) mRNA, partial cds
Locus_8098_Transcript_7/8_Confidence_0.024_Length_4431	1.75443	2.86424	5.45e-07	1.06e-05	XM_018705596.1	PREDICTED: Anoplophora glabripennis ankyrin repeat domain-containing protein 13D (LOC108903424), transcript variant X2, mRNA
Locus_6109_Transcript_16/19_Confidence_0.227_Length_3322	1.75186	2.03396	1.43e-05	0.000156931	XM_022232275.1	PREDICTED: Acanthaster planci cullin-3-like (LOC110977819), mRNA
Locus_1055_Transcript_57/81_Confidence_0.098_Length_454	1.74758	3.90247	2e-05	0.000204921	KU512183.1	Patiria miniata isolate c35057_g1_i6 alpha-tubulin mRNA, complete cds
Locus_12963_Transcript_20/22_Confidence_0.053_Length_3722	1.74373	3.21858	7.62e-06	9.31e-05	XM_022254987.1	PREDICTED: Acanthaster planci protein transport protein Sec24C-like (LOC110990073), transcript variant X2, mRNA
Locus_308_Transcript_15/72_Confidence_0.086_Length_1454	1.74124	5.20844	3.22e-05	0.00030513	XM_008053938.1	PREDICTED: Carlito syrichta pyruvate dehydrogenase E1 component subunit alpha, testis-specific form, mitochondrial (LOC103256059), transcript variant X1, mRNA
Locus_5382_Transcript_10/12_Confidence_0.036_Length_1667	1.7182	2.46608	7.32e-06	9.02e-05	XM_014556536.1	PREDICTED: Camelus ferus zinc finger protein 709-like (LOC102508189), transcript variant X3, mRNA
Locus_3499_Transcript_13/13_Confidence_0.053_Length_1551	1.70769	3.3277	8e-06	9.66e-05	XM_011428749.2	PREDICTED: Crassostrea gigas gelsolin-like protein 2 (LOC105328030), transcript variant X2, mRNA
Locus_3263_Transcript_4/21_Confidence_0.807_Length_3786	1.70499	7.24835	4.68e-06	6.22e-05	XM_010207852.1	PREDICTED: Colius striatus protein disulfide isomerase family A, member 3 (PDIA3), partial mRNA
Locus_1633_Transcript_20/23_Confidence_0.375_Length_2506	1.69952	2.51611	9.17e-06	0.000108809	XM_021391632.1	PREDICTED: Numida meleagris solute carrier family 24 member 3 (SLC24A3), transcript variant X4, mRNA
Locus_45436_Transcript_3/5_Confidence_0.200_Length_957	1.69177	1.75528	1.88e-05	0.000195552	XM_018747766.1	PREDICTED: Scleropages formosus CCR4-NOT transcription complex subunit 3-like (LOC108931763), transcript variant X1, mRNA
Locus_9604_Transcript_5/11_Confidence_0.294_Length_1347	1.68801	6.22457	3.56e-05	0.000329583	XR_001185173.1	PREDICTED: Aplysia californica uncharacterized LOC101861067 (LOC101861067), transcript variant X2, ncRNA
Locus_947_Transcript_4/28_Confidence_0.136_Length_2218	1.66383	3.76806	1.47e-06	2.45e-05	XM_014818823.1	PREDICTED: Priapulus caudatus pleiotropic regulator 1-like (LOC106814511), mRNA
Locus_5615_Transcript_5/18_Confidence_0.333_Length_4510	1.66128	4.14457	2.87e-05	0.000276769	XM_013545368.2	PREDICTED: Lingula anatina 2-oxoisovalerate dehydrogenase subunit alpha, mitochondrial-like (LOC106166723), transcript variant X2, mRNA
Locus_4529_Transcript_20/27_Confidence_0.218_Length_3072	1.65514	4.67794	1.69e-05	0.000179215	XM_024407323.1	PREDICTED: Oncorhynchus tshawytscha methylthioadenosine phosphorylase (mtap), mRNA
Locus_11350_Transcript_7/22_Confidence_0.043_Length_1590	1.64548	2.35136	7.88e-06	9.54e-05	XM_004601165.1	PREDICTED: Sorex araneus Obg-like ATPase 1 (OLA1), transcript variant X1, mRNA
Locus_12981_Transcript_4/5_Confidence_0.333_Length_2114	1.61448	4.42215	9.85e-07	1.74e-05	AK417980.1	Riptortus pedestris mRNA for signal peptide peptidase, complete cds, sequence id: Rped-1394
Locus_12091_Transcript_9/11_Confidence_0.222_Length_2097	1.61388	3.4749	5.61e-06	7.21e-05	XM_020706358.2	PREDICTED: Oryzias latipes probable palmitoyltransferase ZDHHC12 (LOC101157545), transcript variant X2, mRNA
Locus_7363_Transcript_2/9_Confidence_0.940_Length_1540	1.6134	3.89602	5.7e-07	1.1e-05	BC088384.1	Danio rerio collagen, type IV, alpha 3 (Goodpasture antigen) binding protein, mRNA (cDNA clone IMAGE:7049619)
Locus_22649_Transcript_4/6_Confidence_0.250_Length_1433	1.60606	2.4597	1.98e-05	0.000203361	XM_010835417.1	PREDICTED: Bison bison bison siah E3 ubiquitin protein ligase 2 (SIAH2), partial mRNA
Locus_533_Transcript_7/25_Confidence_0.115_Length_2272	1.58696	4.28565	1.93e-05	0.000199342	KJ839834.1	Apostichopus japonicus glutamate dehydrogenase mRNA, partial cds
Locus_14140_Transcript_2/3_Confidence_0.250_Length_1439	1.58536	5.69689	1.59e-06	2.61e-05	NM_001123511.1	Strongylocentrotus purpuratus rab7 GTPase homolog SUrab7 (rab7), mRNA
Locus_10211_Transcript_21/22_Confidence_0.030_Length_3342	1.58295	4.29159	3.21e-05	0.000304342	XM_024263753.1	PREDICTED: Oryzias melastigma probable histone deacetylase 1-B (LOC112140744), mRNA
Locus_10871_Transcript_3/9_Confidence_0.619_Length_1918	1.57974	4.23392	9.48e-06	0.000111919	XM_019770249.1	PREDICTED: Branchiostoma belcheri protein lifeguard 4-like (LOC109471058), mRNA
Locus_12017_Transcript_6/11_Confidence_0.500_Length_698	1.57643	3.4519	1.68e-06	2.73e-05	XM_009050080.1	Lottia gigantea hypothetical protein mRNA
Locus_7438_Transcript_10/16_Confidence_0.500_Length_1890	1.56375	5.36041	6.43e-06	8.11e-05	XM_022254449.1	PREDICTED: Acanthaster planci AP-2 complex subunit mu (LOC110989811), transcript variant X2, mRNA
Locus_8628_Transcript_20/26_Confidence_0.061_Length_1499	1.55956	3.61757	5.28e-06	6.88e-05	CP012160.1	Octadecabacter temperatus strain SB1, complete genome
Locus_817_Transcript_6/8_Confidence_0.429_Length_3227	1.54933	6.69985	3.01e-05	0.000287305	XM_017609948.1	PREDICTED: Rhagoletis zephyria probable aconitate hydratase, mitochondrial (LOC108358546), mRNA
Locus_3170_Transcript_27/34_Confidence_0.194_Length_2201	1.53329	4.65371	1.55e-05	0.000166796	CP017049.1	Burkholderia pseudomallei strain MSHR5864 chromosome 2, complete sequence
Locus_493_Transcript_105/143_Confidence_0.009_Length_3056	1.52992	4.91983	2.22e-05	0.00022229	XM_013528985.1	PREDICTED: Lingula anatina T-complex protein 1 subunit zeta (LOC106154587), mRNA
Locus_509_Transcript_22/29_Confidence_0.105_Length_1379	1.52343	6.69092	1.41e-05	0.000155186	XM_011680505.1	PREDICTED: Strongylocentrotus purpuratus ras homolog gene family, member C-like (LOC585398), transcript variant X2, mRNA
Locus_24028_Transcript_2/3_Confidence_0.333_Length_1514	1.52193	2.44281	1.53e-05	0.000165981	LN028023.1	Spirometra erinaceieuropaei genome assembly S_erinaceieuropaei, scaffold SPER_scaffold0027496
Locus_3831_Transcript_5/11_Confidence_0.467_Length_2560	1.51515	5.02531	3.49e-05	0.000324562	XM_015849853.1	PREDICTED: Coturnix japonica hydroxysteroid dehydrogenase like 2 (HSDL2), mRNA
Locus_21372_Transcript_1/3_Confidence_0.600_Length_568	1.51182	2.52609	1.84e-05	0.000191914	KU364338.1	Apostichopus japonicus mitochondrial reactive oxygen species modulator 1 mRNA, complete cds; nuclear gene for mitochondrial product
Locus_6017_Transcript_12/51_Confidence_0.039_Length_2379	1.50909	6.85651	1.11e-05	0.000127257	XM_023967991.1	PREDICTED: Salvelinus alpinus dolichyl-diphosphooligosaccharide--protein glycosyltransferase subunit STT3A (LOC111950419), mRNA

## Sheet: 2.5-9
Assembled transcript	logFC	logCPM	PValue	FDR	NT Hit	Description	Gene name
Locus_72_Transcript_97/311_Confidence_0.012_Length_477	9.43057	11.0814	2.88e-16	1.48e-13	KX874354.1	Isostichopus badionotus voucher UF:4703 cytochrome c oxidase subunit I (COI) gene, partial cds; mitochondrial
Locus_72_Transcript_42/311_Confidence_0.009_Length_371	6.36723	6.70977	3.45e-05	0.000321408	AY262896.1	Echinometra oblonga isolate GOB5 cytochrome oxidase subunit I gene, partial cds; mitochondrial
Locus_3503_Transcript_24/47_Confidence_0.152_Length_496	6.28469	5.49184	3.05e-05	0.000290778	AM949492.1	Uncultured bacterium partial 16S rRNA gene, clone rRNA_oxic_20
Locus_9566_Transcript_4/43_Confidence_0.172_Length_1263	6.20965	4.2682	1.44e-05	0.00015797	CP013693.1	Cutibacterium acnes strain A1-14 chromosome
Locus_1078_Transcript_66/108_Confidence_0.025_Length_513	6.20831	6.24292	3.45e-05	0.000321532	DQ297131.1	Crossaster papposus 28S ribosomal RNA gene, partial sequence
Locus_3956_Transcript_2/41_Confidence_0.048_Length_3435	6.19059	5.54057	3.3e-08	1.03e-06	AB509226.1	Apostichopus japonicus AjMYP2 mRNA for major yolk protein 2, complete cds
Locus_9566_Transcript_9/43_Confidence_0.172_Length_2143	6.13829	6.86252	2.6e-05	0.000256088	CP003196.1	Propionibacterium acnes TypeIA2 P.acn17, complete genome
Locus_831_Transcript_39/52_Confidence_0.068_Length_622	5.40059	6.75787	9.47e-21	1.62e-17	AY369129.1	Isostichopus fuscus isolate E_7 cytochrome oxidase subunit I (COI) gene, partial cds; mitochondrial
Locus_9184_Transcript_4/12_Confidence_0.100_Length_1763	4.92528	2.98904	1.35e-11	1.33e-09	XM_019764161.1	PREDICTED: Branchiostoma belcheri fibrinogen C domain-containing protein 1-like (LOC109466438), mRNA
Locus_16859_Transcript_6/19_Confidence_0.273_Length_1137	4.5766	4.00444	7.25e-06	8.94e-05	XM_020527279.1	PREDICTED: Rhincodon typus tenascin C (tnc), transcript variant X11, mRNA
Locus_371_Transcript_2/24_Confidence_0.040_Length_4019	4.31201	9.85401	3.19e-05	0.00030262	XM_022237866.1	PREDICTED: Acanthaster planci myosin heavy chain, striated muscle-like (LOC110980848), mRNA
Locus_18152_Transcript_5/7_Confidence_0.700_Length_357	4.1704	3.10185	6.26e-08	1.78e-06	LN590686.1	Cyprinus carpio genome assembly common carp genome, scaffold: LG35, chromosome: 35
Locus_72_Transcript_50/311_Confidence_0.009_Length_362	4.16588	5.98981	1.24e-06	2.11e-05	KJ680291.1	Echinometra mathaei mitochondrion, complete genome
Locus_7838_Transcript_23/36_Confidence_0.147_Length_997	4.1625	2.16854	2.75e-07	6.05e-06	NR_103194.1	Spirochaeta africana strain Z-7692 23S ribosomal RNA gene, complete sequence
Locus_72_Transcript_84/311_Confidence_0.006_Length_551	4.09735	4.10517	3.23e-11	2.67e-09	KX874354.1	Isostichopus badionotus voucher UF:4703 cytochrome c oxidase subunit I (COI) gene, partial cds; mitochondrial
Locus_5998_Transcript_5/26_Confidence_0.094_Length_5427	4.0416	4.57321	1.24e-13	2.36e-11	XM_017471260.1	PREDICTED: Ictalurus punctatus tenascin R (tnr), mRNA
Locus_181_Transcript_22/33_Confidence_0.100_Length_4165	4.02373	3.90231	7.25e-06	8.94e-05	XM_024381673.1	PREDICTED: Oncorhynchus tshawytscha spectrin alpha chain, non-erythrocytic 1 (LOC112220077), transcript variant X10, mRNA
Locus_560_Transcript_2/30_Confidence_0.321_Length_4320	3.97499	7.82213	1.57e-05	0.0001685	XM_014984813.1	PREDICTED: Poecilia mexicana filamin-C-like (LOC106916484), transcript variant X4, mRNA
Locus_1078_Transcript_24/108_Confidence_0.057_Length_680	3.91336	2.42283	3.1e-09	1.44e-07	KY921967.1	Parazercon sp. AD1327 voucher UMMZ BMOC 08-0821-001 AD1327 28S ribosomal RNA gene, partial sequence
Locus_3453_Transcript_25/36_Confidence_0.060_Length_1940	3.65017	3.02587	4.64e-09	1.99e-07	KT779930.1	Apostichopus japonicus pyruvate kinase mRNA, complete cds
Locus_402_Transcript_26/42_Confidence_0.300_Length_4987	3.64236	4.61705	3.29e-06	4.7e-05	XM_021223852.1	PREDICTED: Mesocricetus auratus high mobility group protein B1-like (LOC101834153), mRNA
Locus_92057_Transcript_1/1_Confidence_1.000_Length_123	3.63538	12.6407	1.35e-09	7e-08	KX856756.1	Isostichopus badionotus voucher UF:4703 16S ribosomal RNA gene, partial sequence; mitochondrial
Locus_560_Transcript_18/30_Confidence_0.107_Length_3524	3.61919	5.75695	3.92e-06	5.35e-05	XM_007669659.2	PREDICTED: Ornithorhynchus anatinus filamin A (FLNA), transcript variant X6, mRNA
Locus_4267_Transcript_24/84_Confidence_0.031_Length_1151	3.61286	1.70166	2.1e-06	3.29e-05	XM_022224686.1	PREDICTED: Acanthaster planci fibrillin-2-like (LOC110973685), transcript variant X3, mRNA
Locus_3117_Transcript_17/27_Confidence_0.100_Length_1325	3.56598	3.40442	1.49e-05	0.000162247	XM_012749984.2	PREDICTED: Microcebus murinus smoothelin like 1 (SMTNL1), mRNA
Locus_2678_Transcript_20/29_Confidence_0.033_Length_3038	3.50281	2.49595	4.39e-07	8.86e-06	XM_013222784.1	PREDICTED: Biomphalaria glabrata talin-2-like (LOC106064133), transcript variant X3, mRNA
Locus_10319_Transcript_8/25_Confidence_0.077_Length_1358	3.44134	2.54624	6.28e-09	2.55e-07	XM_017255645.1	PREDICTED: Drosophila elegans RNA-binding protein 1 (LOC108135074), transcript variant X2, mRNA
Locus_536_Transcript_283/287_Confidence_0.003_Length_5082	3.36624	4.3362	1.12e-05	0.000128147	LM524968.1	Strongyloides venezuelensis genome assembly S_venezuelensis_HH1, scaffold SVE_scaffold0000001
Locus_2678_Transcript_17/29_Confidence_0.100_Length_3484	3.35102	3.06396	4.31e-07	8.71e-06	XM_013222784.1	PREDICTED: Biomphalaria glabrata talin-2-like (LOC106064133), transcript variant X3, mRNA
Locus_181_Transcript_11/33_Confidence_0.050_Length_3584	3.27108	2.52422	2.56e-07	5.7e-06	XM_021645799.1	PREDICTED: Meriones unguiculatus spectrin alpha, non-erythrocytic 1 (Sptan1), transcript variant X5, mRNA
Locus_6095_Transcript_8/9_Confidence_0.100_Length_3703	3.25273	3.89777	1.48e-07	3.61e-06	XM_006816730.1	PREDICTED: Saccoglossus kowalevskii sortilin-related receptor-like (LOC102803190), partial mRNA
Locus_6350_Transcript_9/20_Confidence_0.625_Length_2031	3.25018	1.63625	1.01e-08	3.82e-07	XM_005989593.2	PREDICTED: Latimeria chalumnae fumarylacetoacetate hydrolase (fumarylacetoacetase) (FAH), transcript variant X4, mRNA
Locus_421_Transcript_146/253_Confidence_0.013_Length_2386	3.2442	2.47191	1.74e-08	5.97e-07	XM_019864665.1	PREDICTED: Hippocampus comes ankyrin-3-like (LOC109512600), transcript variant X27, mRNA
Locus_86390_Transcript_1/1_Confidence_1.000_Length_131	3.23049	13.2031	8.39e-08	2.23e-06	EU822435.1	Isostichopus badionotus isolate FAO44 16S ribosomal RNA gene, partial sequence; mitochondrial
Locus_2721_Transcript_19/36_Confidence_0.152_Length_1927	3.2087	4.07546	9.06e-11	6.31e-09	XM_023963887.1	PREDICTED: Oryzias latipes aldehyde dehydrogenase 2 family member (aldh2), mRNA
Locus_509_Transcript_25/29_Confidence_0.026_Length_2242	3.19905	2.46804	4.25e-06	5.74e-05	XM_023957057.1	PREDICTED: Oryzias latipes rho-related GTP-binding protein RhoA-C (LOC101160539), transcript variant X2, mRNA
Locus_13063_Transcript_7/9_Confidence_0.429_Length_1182	3.15498	2.46381	3.49e-09	1.59e-07	XM_022239236.1	PREDICTED: Acanthaster planci protein PRRC2C-like (LOC110981581), mRNA
Locus_181_Transcript_15/33_Confidence_0.075_Length_4745	3.06837	3.60902	1.36e-05	0.000149966	XM_021645799.1	PREDICTED: Meriones unguiculatus spectrin alpha, non-erythrocytic 1 (Sptan1), transcript variant X5, mRNA
Locus_512_Transcript_9/20_Confidence_0.174_Length_4867	3.05242	5.43634	3.21e-06	4.63e-05	XM_011665408.1	PREDICTED: Strongylocentrotus purpuratus sarco/endoplasmic reticulum calcium transporting ATPase (SERCA), transcript variant X1, mRNA
Locus_1289_Transcript_34/51_Confidence_0.039_Length_3497	3.05083	5.80103	7.89e-07	1.45e-05	XM_002681596.1	Naegleria gruberi hypothetical protein, mRNA
Locus_20423_Transcript_16/25_Confidence_0.055_Length_1190	2.99286	2.9753	2.05e-09	9.94e-08	LN003030.1	Spirometra erinaceieuropaei genome assembly S_erinaceieuropaei, scaffold SPER_scaffold0003005
Locus_281_Transcript_8/100_Confidence_0.023_Length_957	2.98913	3.35754	1.02e-06	1.78e-05	XM_017822103.1	PREDICTED: Lepidothrix coronata ribosomal protein L18a (RPL18A), mRNA
Locus_7981_Transcript_11/18_Confidence_0.062_Length_3554	2.9614	3.1397	3.16e-11	2.63e-09	XM_014810864.1	PREDICTED: Priapulus caudatus transient receptor potential cation channel subfamily M member 2-like (LOC106808236), mRNA
Locus_71_Transcript_24/60_Confidence_0.051_Length_3993	2.93655	8.88078	3.96e-06	5.4e-05	XM_013523278.2	PREDICTED: Lingula anatina dual oxidase 2-like (LOC106150451), transcript variant X2, mRNA
Locus_22195_Transcript_7/8_Confidence_0.143_Length_1083	2.92796	1.91351	1.94e-08	6.57e-07	CP012404.1	Azospirillum thiophilum strain BV-S chromosome 4, complete sequence
Locus_17695_Transcript_3/5_Confidence_0.400_Length_1938	2.90975	3.97227	4.85e-06	6.39e-05	XM_022402246.1	PREDICTED: Limulus polyphemus barH-like 1 homeobox protein (LOC106473856), mRNA
Locus_1428_Transcript_101/113_Confidence_0.038_Length_2302	2.89262	2.45693	1.55e-05	0.000166868	LK965903.1	Brugia pahangi genome assembly B_pahangi_Glasgow, scaffold BPAG_contig0001082
Locus_5407_Transcript_2/8_Confidence_0.714_Length_4979	2.88789	2.01401	5.91e-07	1.13e-05	JQ973862.1	Fundulus heteroclitus MAPK14-1 (MAPK14-1) mRNA, complete cds
Locus_9491_Transcript_9/11_Confidence_0.053_Length_1863	2.86115	2.28879	1.38e-09	7.15e-08	AK417415.1	Riptortus pedestris mRNA for importin alpha, complete cds, sequence id: Rped-0638
Locus_1550_Transcript_4/5_Confidence_0.400_Length_883	2.85289	1.62001	2.12e-08	7.13e-07	XM_022100865.1	PREDICTED: Folsomia candida dynein light chain 2, cytoplasmic (LOC110852757), mRNA
Locus_18049_Transcript_7/12_Confidence_0.273_Length_1795	2.82491	3.39314	5.67e-07	1.09e-05	XM_020177950.1	PREDICTED: Castor canadensis glycerol-3-phosphate dehydrogenase 1 (Gpd1), mRNA
Locus_1513_Transcript_15/24_Confidence_0.133_Length_1862	2.78923	2.1204	1.24e-08	4.52e-07	XM_008075031.1	Vavraia culicis subsp. floridensis hypothetical protein partial mRNA
Locus_2458_Transcript_6/12_Confidence_0.091_Length_2925	2.77842	1.76778	1.13e-06	1.95e-05	KC511737.1	Apostichopus japonicus clone 2041 microsatellite sequence
Locus_8388_Transcript_6/16_Confidence_0.429_Length_3492	2.76924	7.85425	4.13e-06	5.6e-05	XM_010485243.2	PREDICTED: Camelina sativa protein TOC75-3, chloroplastic-like (LOC104762037), mRNA
Locus_826_Transcript_10/13_Confidence_0.182_Length_1464	2.74539	2.36338	3.18e-08	9.95e-07	XM_018553257.1	PREDICTED: Nanorana parkeri VPS35, retromer complex component (VPS35), mRNA
Locus_4976_Transcript_7/10_Confidence_0.286_Length_4790	2.74258	4.56011	1.98e-09	9.71e-08	XM_017446093.1	PREDICTED: Diaphorina citri dihydrolipoyllysine-residue succinyltransferase component of 2-oxoglutarate dehydrogenase complex, mitochondrial-like (LOC103514126), mRNA
Locus_3916_Transcript_7/31_Confidence_0.129_Length_3181	2.68988	5.39109	1.34e-06	2.26e-05	KM281939.1	Holothuria glaberrima SoxB1 mRNA, complete cds
Locus_13168_Transcript_4/7_Confidence_0.429_Length_2213	2.67119	5.78706	2.5e-08	8.17e-07	XM_008582856.1	PREDICTED: Galeopterus variegatus hepatic leukemia factor (HLF), transcript variant X2, mRNA
Locus_4648_Transcript_16/16_Confidence_0.000_Length_2348	2.65516	3.08991	9.59e-08	2.52e-06	XM_022085545.1	PREDICTED: Zootermopsis nevadensis bifunctional glutamate/proline--tRNA ligase (LOC110840481), mRNA
Locus_19697_Transcript_4/8_Confidence_0.769_Length_612	2.65427	2.47037	4.8e-10	2.79e-08	XM_022246200.1	PREDICTED: Acanthaster planci uncharacterized LOC110985278 (LOC110985278), transcript variant X5, mRNA
Locus_2188_Transcript_9/18_Confidence_0.250_Length_4159	2.63232	5.35523	1.24e-06	2.11e-05	AP018153.1	Caenorhabditis sp. 34 TK-2017 DNA. chromosome 3, nearly complete genome
Locus_1000_Transcript_30/34_Confidence_0.049_Length_1863	2.63003	2.8559	1.46e-09	7.51e-08	XM_013248077.1	PREDICTED: Stomoxys calcitrans cytosolic 10-formyltetrahydrofolate dehydrogenase (LOC106084409), mRNA
Locus_3987_Transcript_4/5_Confidence_0.500_Length_2273	2.62278	5.62375	1.42e-08	5.01e-07	XM_011671048.1	PREDICTED: Strongylocentrotus purpuratus fimbrin-like (LOC586505), mRNA
Locus_421_Transcript_132/253_Confidence_0.026_Length_4440	2.61603	4.44067	1.67e-06	2.71e-05	XM_023462816.1	PREDICTED: Trichogramma pretiosum ankyrin-2-like (LOC106651230), transcript variant X3, mRNA
Locus_1550_Transcript_1/5_Confidence_0.800_Length_897	2.56441	5.93572	1.1e-06	1.92e-05	XM_022100865.1	PREDICTED: Folsomia candida dynein light chain 2, cytoplasmic (LOC110852757), mRNA
Locus_2115_Transcript_6/14_Confidence_0.286_Length_4401	2.56399	3.34784	4.2e-06	5.68e-05	XM_024567699.1	PREDICTED: Desmodus rotundus unc-79 homolog, NALCN channel complex subunit (UNC79), transcript variant X4, mRNA
Locus_52362_Transcript_1/2_Confidence_0.667_Length_564	2.56267	1.65279	9.82e-09	3.71e-07	XM_022665143.1	PREDICTED: Astyanax mexicanus galactosamine (N-acetyl)-6-sulfatase (galns), mRNA
Locus_5781_Transcript_9/17_Confidence_0.143_Length_3594	2.55314	3.83619	6.71e-07	1.27e-05	XM_783688.4	PREDICTED: Strongylocentrotus purpuratus DNA-directed RNA polymerase II subunit RPB1 (LOC583794), transcript variant X1, mRNA
Locus_761_Transcript_5/51_Confidence_0.088_Length_181	2.5487	14.5245	1.17e-05	0.000132623	EU822435.1	Isostichopus badionotus isolate FAO44 16S ribosomal RNA gene, partial sequence; mitochondrial
Locus_4050_Transcript_32/52_Confidence_0.028_Length_1737	2.52979	2.70334	5.26e-07	1.03e-05	XM_024852677.1	Aspergillus steynii IBT 23096 dipeptidyl peptidase (P170DRAFT_469807), partial mRNA
Locus_50_Transcript_68/283_Confidence_0.008_Length_196	2.50846	3.47099	3.37e-05	0.000315288	KT239015.1	Loricariichthys castaneus voucher MNRJ41545 mitochondrion, partial genome
Locus_1982_Transcript_19/30_Confidence_0.023_Length_1930	2.50739	2.91836	1.32e-07	3.3e-06	AY617048.1	Sepiella japonica rhodopsin gene, partial cds
Locus_23738_Transcript_3/7_Confidence_0.399_Length_1511	2.50634	3.23161	7.74e-07	1.43e-05	XM_021467931.1	PREDICTED: Danio rerio ATP-binding cassette, sub-family C (CFTR/MRP), member 8b (abcc8b), transcript variant X5, mRNA
