# Supplementary material for: Comparative Transcriptomes of the Body Wall of Wild and Farmed Sea Cucumber Isostichopus badionotus
Source: Int J Mol Sci. 2021 Apr 9;22(8):3882. doi: 10.3390/ijms22083882 (PMC8070510; doi:10.3390/ijms22083882)
Supplement: Supplementary file 1 [file ijms-22-03882-s001.zip › Supplementary Table S9.xlsx]

## Sheet: Kegg_ko_mapping
KEGG Pathway	ko ID's / Gene names
ko01100 Metabolic pathways (222)	ko:K00025 MDH1, ko:K00026 MDH2, ko:K00029 E1.1.1.40, ko:K00030 IDH3, ko:K00031 IDH1, ko:K00033 PGD, ko:K00072 SPR, ko:K00079 CBR1, ko:K00088 IMPDH, ko:K00128 ALDH, ko:K00134 GAPDH, ko:K00139 ALDH5A1, ko:K00140 mmsA, ko:K00149 ALDH9A1, ko:K00161 PDHA, ko:K00162 PDHB, ko:K00164 OGDH, ko:K00166 BCKDHA, ko:K00167 BCKDHB, ko:K00236 SDHC, ko:K00237 SDHD, ko:K00249 ACADM, ko:K00252 GCDH, ko:K00261 GLUD1…
ko00010 Glycolysis / Gluconeogenesis (11)	ko:K00128 ALDH, ko:K00134 GAPDH, ko:K00149 ALDH9A1, ko:K00161 PDHA, ko:K00162 PDHB, ko:K00873 PK, ko:K01596 E4.1.1.32, ko:K01623 ALDO, ko:K01689 ENO, ko:K01810 GPI, ko:K03841 FBP ,
ko00020 Citrate cycle (TCA cycle) (17)	ko:K00025 MDH1, ko:K00026 MDH2, ko:K00030 IDH3, ko:K00031 IDH1, ko:K00161 PDHA, ko:K00162 PDHB, ko:K00164 OGDH, ko:K00236 SDHC, ko:K00237 SDHD, ko:K00658 DLST, ko:K01596 E4.1.1.32, ko:K01647 CS, ko:K01676 E4.2.1.2A, ko:K01679 E4.2.1.2B, ko:K01681 ACO, ko:K01899 LSC1, ko:K01900 LSC2 ,
ko00030 Pentose phosphate pathway (10)	ko:K00033 PGD, ko:K00615 E2.2.1.1, ko:K00616 E2.2.1.2, ko:K01057 PGLS, ko:K01619 deoC, ko:K01623 ALDO, ko:K01783 rpe, ko:K01807 rpiA, ko:K01810 GPI, ko:K03841 FBP ,
ko00190 Oxidative phosphorylation (47)	ko:K00236 SDHC, ko:K00237 SDHD, ko:K00412 CYTB, ko:K00413 CYC1, ko:K00415 QCR2, ko:K02126 ATPeF0A, ko:K02127 ATPeF0B, ko:K02128 ATPeF0C, ko:K02130 ATPeF0F, ko:K02131 ATPeF0F6, ko:K02132 ATPeF1A, ko:K02133 ATPeF1B, ko:K02136 ATPeF1G, ko:K02137 ATPeF0O, ko:K02138 ATPeF0D, ko:K02140 ATPeFG, ko:K02144 ATPeV1H, ko:K02145 ATPeV1A, ko:K02147 ATPeV1B, ko:K02256 COX1, ko:K02261 COX2, ko:K02262 COX3, ko:K0…
ko00230 Purine metabolism (11)	ko:K00088 IMPDH, ko:K00364 E1.7.1.7, ko:K00602 purH, ko:K00760 hprT, ko:K00873 PK, ko:K00939 adk, ko:K01518 NUDT2, ko:K01587 PAICS, ko:K10807 RRM1, ko:K10808 RRM2, ko:K13811 PAPSS ,
ko00280 Valine, leucine and isoleucine degradation (13)	ko:K00128 ALDH, ko:K00140 mmsA, ko:K00149 ALDH9A1, ko:K00166 BCKDHA, ko:K00167 BCKDHB, ko:K00249 ACADM, ko:K00626 ACAT, ko:K01640 E4.1.3.4, ko:K01966 PCCB, ko:K01969 E6.4.1.4B, ko:K05606 MCEE, ko:K07515 HADHA, ko:K08683 HSD17B10 ,
ko00310 Lysine degradation (10)	ko:K00128 ALDH, ko:K00149 ALDH9A1, ko:K00252 GCDH, ko:K00626 ACAT, ko:K00658 DLST, ko:K06101 ASH1L, ko:K07515 HADHA, ko:K11423 SETD2, ko:K18201 AGPHD1, ko:K20796 PRDM7_9 ,
ko00330 Arginine and proline metabolism (10)	ko:K00128 ALDH, ko:K00149 ALDH9A1, ko:K00294 E1.2.1.88, ko:K00472 P4HA, ko:K00613 GATM, ko:K00657 speG, ko:K01581 E4.1.1.17, ko:K08660 CNDP2, ko:K14454 GOT1, ko:K14455 GOT2 ,
ko00480 Glutathione metabolism (13)	ko:K00031 IDH1, ko:K00033 PGD, ko:K00383 GSR, ko:K00432 gpx, ko:K00799 GST, ko:K01255 CARP, ko:K01581 E4.1.1.17, ko:K04097 HPGDS, ko:K05361 GPX4, ko:K07232 CHAC, ko:K10807 RRM1, ko:K10808 RRM2, ko:K11188 PRDX6 ,
ko00600 Sphingolipid metabolism (10)	ko:K00654 SPT, ko:K01134 ARSA, ko:K01186 NEU1, ko:K01202 GALC, ko:K04710 CERS1_2_3_4, ko:K04712 DEGS, ko:K12348 ASAH1, ko:K12349 ASAH2, ko:K12357 NEU2_3_4, ko:K12382 PSAP ,
ko00620 Pyruvate metabolism (12)	ko:K00025 MDH1, ko:K00026 MDH2, ko:K00029 E1.1.1.40, ko:K00128 ALDH, ko:K00149 ALDH9A1, ko:K00161 PDHA, ko:K00162 PDHB, ko:K00626 ACAT, ko:K00873 PK, ko:K01596 E4.1.1.32, ko:K01676 E4.2.1.2A, ko:K01679 E4.2.1.2B ,
ko00630 Glyoxylate and dicarboxylate metabolism (10)	ko:K00025 MDH1, ko:K00026 MDH2, ko:K00626 ACAT, ko:K01647 CS, ko:K01681 ACO, ko:K01816 hyi, ko:K01966 PCCB, ko:K02437 gcvH, ko:K05606 MCEE, ko:K11517 HAO ,
ko00640 Propanoate metabolism (11)	ko:K00140 mmsA, ko:K00166 BCKDHA, ko:K00167 BCKDHB, ko:K00626 ACAT, ko:K01899 LSC1, ko:K01900 LSC2, ko:K01908 ACSS3, ko:K01966 PCCB, ko:K05606 MCEE, ko:K07515 HADHA, ko:K18426 ECHDC1 ,
ko00710 Carbon fixation in photosynthetic organisms (12)	ko:K00025 MDH1, ko:K00026 MDH2, ko:K00029 E1.1.1.40, ko:K00134 GAPDH, ko:K00615 E2.2.1.1, ko:K00814 GPT, ko:K01623 ALDO, ko:K01783 rpe, ko:K01807 rpiA, ko:K03841 FBP, ko:K14454 GOT1, ko:K14455 GOT2 ,
ko01110 Biosynthesis of secondary metabolites (72)	ko:K00006 GPD1, ko:K00025 MDH1, ko:K00026 MDH2, ko:K00030 IDH3, ko:K00031 IDH1, ko:K00033 PGD, ko:K00088 IMPDH, ko:K00128 ALDH, ko:K00134 GAPDH, ko:K00149 ALDH9A1, ko:K00161 PDHA, ko:K00162 PDHB, ko:K00164 OGDH, ko:K00166 BCKDHA, ko:K00167 BCKDHB, ko:K00236 SDHC, ko:K00237 SDHD, ko:K00249 ACADM, ko:K00252 GCDH, ko:K00544 BHMT, ko:K00602 purH, ko:K00611 OTC, ko:K00615 E2.2.1.1, ko:K00616 E2.2.1.2,…
ko01120 Microbial metabolism in diverse environments (49)	ko:K00025 MDH1, ko:K00026 MDH2, ko:K00029 E1.1.1.40, ko:K00030 IDH3, ko:K00031 IDH1, ko:K00033 PGD, ko:K00128 ALDH, ko:K00134 GAPDH, ko:K00139 ALDH5A1, ko:K00149 ALDH9A1, ko:K00161 PDHA, ko:K00162 PDHB, ko:K00164 OGDH, ko:K00236 SDHC, ko:K00237 SDHD, ko:K00252 GCDH, ko:K00261 GLUD1_2, ko:K00288 MTHFD, ko:K00451 HGD, ko:K00615 E2.2.1.1, ko:K00616 E2.2.1.2, ko:K00626 ACAT, ko:K00658 DLST, ko:K00814…
ko01200 Carbon metabolism (40)	ko:K00025 MDH1, ko:K00026 MDH2, ko:K00029 E1.1.1.40, ko:K00030 IDH3, ko:K00031 IDH1, ko:K00033 PGD, ko:K00134 GAPDH, ko:K00140 mmsA, ko:K00161 PDHA, ko:K00162 PDHB, ko:K00164 OGDH, ko:K00236 SDHC, ko:K00237 SDHD, ko:K00261 GLUD1_2, ko:K00615 E2.2.1.1, ko:K00616 E2.2.1.2, ko:K00626 ACAT, ko:K00658 DLST, ko:K00814 GPT, ko:K00873 PK, ko:K01057 PGLS, ko:K01623 ALDO, ko:K01647 CS, ko:K01676 E4.2.1.2A,…
ko01230 Biosynthesis of amino acids (19)	ko:K00030 IDH3, ko:K00031 IDH1, ko:K00134 GAPDH, ko:K00611 OTC, ko:K00615 E2.2.1.1, ko:K00616 E2.2.1.2, ko:K00814 GPT, ko:K00873 PK, ko:K01623 ALDO, ko:K01647 CS, ko:K01681 ACO, ko:K01689 ENO, ko:K01697 CBS, ko:K01783 rpe, ko:K01807 rpiA, ko:K11067 NAGS, ko:K14454 GOT1, ko:K14455 GOT2, ko:K14677 ACY1 ,
ko03010 Ribosome (47)	ko:K02865 RP-L10Ae, ko:K02866 RP-L10e, ko:K02868 RP-L11e, ko:K02870 RP-L12e, ko:K02874 RP-L14, ko:K02877 RP-L15e, ko:K02880 RP-L17e, ko:K02882 RP-L18Ae, ko:K02883 RP-L18e, ko:K02884 RP-L19, ko:K02885 RP-L19e, ko:K02886 RP-L2, ko:K02888 RP-L21, ko:K02889 RP-L21e, ko:K02890 RP-L22, ko:K02900 RP-L27Ae, ko:K02902 RP-L28, ko:K02910 RP-L31e, ko:K02922 RP-L37e, ko:K02925 RP-L3e, ko:K02927 RP-L40e, ko:K0…
ko03013 RNA transport (36)	ko:K03231 EEF1A, ko:K03237 EIF2S1, ko:K03239 EIF2B1, ko:K03240 EIF2B5, ko:K03245 EIF3J, ko:K03251 EIF3D, ko:K03252 EIF3C, ko:K03258 EIF4B, ko:K03259 EIF4E, ko:K03260 EIF4G, ko:K03540 RPR2, ko:K03680 EIF2B4, ko:K03754 EIF2B2, ko:K05749 CYFIP, ko:K07205 EIF4EBP1, ko:K07936 RAN, ko:K10577 UBE2I, ko:K12160 SUMO, ko:K12812 DDX39B, ko:K12876 RBM8A, ko:K12880 THOC3, ko:K12882 NCBP1, ko:K12883 NCBP2, ko:…
ko03015 mRNA surveillance pathway (21)	ko:K00565 RNMT, ko:K03456 PPP2R1, ko:K04382 PPP2C, ko:K06269 PPP1C, ko:K06965 PELO, ko:K11584 PPP2R5, ko:K12812 DDX39B, ko:K12876 RBM8A, ko:K12882 NCBP1, ko:K12883 NCBP2, ko:K13025 EIF4A3, ko:K13098 TLS, ko:K13114 PNN, ko:K13126 PABPC, ko:K14325 RNPS1, ko:K14397 NUDT21, ko:K14405 FIP1L1, ko:K14406 CSTF1, ko:K14408 CSTF3, ko:K14409 SMG7, ko:K14411 MSI ,
ko03018 RNA degradation (11)	ko:K01689 ENO, ko:K04077 groEL, ko:K07573 CSL4, ko:K12598 MTR4, ko:K12604 CNOT1, ko:K12606 RCD1, ko:K12621 LSM2, ko:K12624 LSM5, ko:K12626 LSM7, ko:K13126 PABPC, ko:K14443 TOB ,
ko03040 Spliceosome (50)	ko:K03283 HSPA1s, ko:K10599 PRPF19, ko:K11086 SNRPB, ko:K11087 SNRPD1, ko:K11088 SNRPD3, ko:K11092 SNRPA1, ko:K11093 SNRP70, ko:K11098 SNRPF, ko:K11099 SNRPG, ko:K12621 LSM2, ko:K12624 LSM5, ko:K12626 LSM7, ko:K12741 HNRNPA1_3, ko:K12812 DDX39B, ko:K12816 CDC40, ko:K12818 DHX8, ko:K12820 DHX15, ko:K12822 RBM25, ko:K12823 DDX5, ko:K12824 TCERG1, ko:K12827 SF3A3, ko:K12828 SF3B1, ko:K12830 SF3B3, k…
ko03050 Proteasome (20)	ko:K02725 PSMA1, ko:K02726 PSMA2, ko:K02728 PSMA4, ko:K02729 PSMA5, ko:K02731 PSMA7, ko:K02732 PSMB1, ko:K02736 PSMB4, ko:K02738 PSMB6, ko:K02739 PSMB7, ko:K03028 PSMD2, ko:K03029 PSMD4, ko:K03031 PSMD8, ko:K03033 PSMD3, ko:K03035 PSMD12, ko:K03037 PSMD6, ko:K03061 PSMC2, ko:K03063 PSMC4, ko:K03065 PSMC3, ko:K06691 RPN13, ko:K11599 POMP ,
ko04010 MAPK signaling pathway (18)	ko:K02580 NFKB1, ko:K03173 TRAF2, ko:K03283 HSPA1s, ko:K04352 RASA1, ko:K04371 ERK, ko:K04377 MYC, ko:K04381 STMN1, ko:K04392 RAC1, ko:K04402 GADD45, ko:K04405 ECSIT, ko:K04409 PAK1, ko:K04437 FL, ko:K04459 DUSP, ko:K04468 NLK, ko:K04730 IRAK1, ko:K05094 FGFR3, ko:K06268 PPP3R, ko:K20216 DUSP10 ,
ko04012 ErbB signaling pathway (10)	ko:K01116 PLCG1, ko:K02649 PIK3R1_2_3, ko:K04371 ERK, ko:K04377 MYC, ko:K04409 PAK1, ko:K05725 PTK2, ko:K06619 ABL1, ko:K07205 EIF4EBP1, ko:K11224 STAT5B, ko:K19862 NCK2 ,
ko04013 MAPK signaling pathway - fly (12)	ko:K04352 RASA1, ko:K04371 ERK, ko:K04382 PPP2C, ko:K04392 RAC1, ko:K04508 TBL1, ko:K05759 PFN, ko:K06689 UBE2D, ko:K07293 PTPN11, ko:K13411 DUOX, ko:K16197 YWHAB_Q_Z, ko:K18529 KSR2, ko:K20216 DUSP10 ,
ko04014 Ras signaling pathway (19)	ko:K01047 PLA2G, ko:K01116 PLCG1, ko:K02580 NFKB1, ko:K02649 PIK3R1_2_3, ko:K04352 RASA1, ko:K04371 ERK, ko:K04392 RAC1, ko:K04409 PAK1, ko:K04513 RHOA, ko:K04545 GNG10, ko:K05094 FGFR3, ko:K05731 TIAM1, ko:K06619 ABL1, ko:K07293 PTPN11, ko:K07834 RALA, ko:K07888 RAB5B, ko:K17633 RASAL2, ko:K17635 RGL1, ko:K18529 KSR2 ,
ko04015 Rap1 signaling pathway (17)	ko:K01116 PLCG1, ko:K02105 CTNNB1, ko:K02649 PIK3R1_2_3, ko:K04145 DRD2, ko:K04371 ERK, ko:K04392 RAC1, ko:K04513 RHOA, ko:K04630 GNAI, ko:K05094 FGFR3, ko:K05692 ACTB_G1, ko:K05719 ITGB1, ko:K05730 VAV, ko:K05731 TIAM1, ko:K05759 PFN, ko:K06271 TLN, ko:K07834 RALA, ko:K17700 RAP1GAP ,
ko04020 Calcium signaling pathway (12)	ko:K01116 PLCG1, ko:K04129 CHRM1, ko:K04194 CCKAR, ko:K04958 ITPR1, ko:K04962 RYR2, ko:K05853 ATP2A, ko:K05863 SLC25A4S, ko:K06268 PPP3R, ko:K09565 PPIF, ko:K15040 VDAC2, ko:K16059 STIM1, ko:K20858 MCU ,
ko04022 cGMP-PKG signaling pathway (15)	ko:K01540 ATP1B, ko:K04371 ERK, ko:K04513 RHOA, ko:K04630 GNAI, ko:K04958 ITPR1, ko:K05853 ATP2A, ko:K05863 SLC25A4S, ko:K05870 CREB1, ko:K06268 PPP3R, ko:K06269 PPP1C, ko:K07376 PRKG1, ko:K09048 CREB3, ko:K09565 PPIF, ko:K15040 VDAC2, ko:K17751 MYH6_7 ,
ko04024 cAMP signaling pathway (18)	ko:K01540 ATP1B, ko:K02580 NFKB1, ko:K02649 PIK3R1_2_3, ko:K04129 CHRM1, ko:K04145 DRD2, ko:K04371 ERK, ko:K04392 RAC1, ko:K04409 PAK1, ko:K04513 RHOA, ko:K04615 GABBR, ko:K04630 GNAI, ko:K04962 RYR2, ko:K05730 VAV, ko:K05731 TIAM1, ko:K05853 ATP2A, ko:K05870 CREB1, ko:K06269 PPP1C, ko:K09048 CREB3 ,
ko04062 Chemokine signaling pathway (16)	ko:K01116 PLCG1, ko:K02580 NFKB1, ko:K02649 PIK3R1_2_3, ko:K04371 ERK, ko:K04392 RAC1, ko:K04409 PAK1, ko:K04513 RHOA, ko:K04545 GNG10, ko:K04630 GNAI, ko:K05725 PTK2, ko:K05730 VAV, ko:K05731 TIAM1, ko:K05747 WAS, ko:K06068 PRKCD, ko:K11224 STAT5B, ko:K12366 ELMO1 ,
ko04064 NF-kappa B signaling pathway (10)	ko:K01116 PLCG1, ko:K02580 NFKB1, ko:K03115 CSNK2B, ko:K03173 TRAF2, ko:K04402 GADD45, ko:K04730 IRAK1, ko:K05855 SYK, ko:K10577 UBE2I, ko:K12646 DDX58, ko:K16060 BIRC2_3 ,
ko04066 HIF-1 signaling pathway (14)	ko:K00134 GAPDH, ko:K00161 PDHA, ko:K00162 PDHB, ko:K01116 PLCG1, ko:K01623 ALDO, ko:K01689 ENO, ko:K02580 NFKB1, ko:K02649 PIK3R1_2_3, ko:K02991 RP-S6e, ko:K03259 EIF4E, ko:K03873 ELOB, ko:K04371 ERK, ko:K07205 EIF4EBP1, ko:K16451 TIMP1 ,
ko04071 Sphingolipid signaling pathway (16)	ko:K00654 SPT, ko:K01379 CTSD, ko:K02580 NFKB1, ko:K02649 PIK3R1_2_3, ko:K03173 TRAF2, ko:K03456 PPP2R1, ko:K04371 ERK, ko:K04382 PPP2C, ko:K04392 RAC1, ko:K04513 RHOA, ko:K04630 GNAI, ko:K04710 CERS1_2_3_4, ko:K04712 DEGS, ko:K11584 PPP2R5, ko:K12348 ASAH1, ko:K12349 ASAH2 ,
ko04072 Phospholipase D signaling pathway (12)	ko:K00889 PIP5K, ko:K01116 PLCG1, ko:K01313 F2, ko:K01528 DNM1_3, ko:K02649 PIK3R1_2_3, ko:K04371 ERK, ko:K04513 RHOA, ko:K05855 SYK, ko:K07206 TSC1, ko:K07293 PTPN11, ko:K07834 RALA, ko:K07937 ARF1_2 ,
ko04080 Neuroactive ligand-receptor interaction (11)	ko:K01312 PRSS1_2_3, ko:K01313 F2, ko:K04129 CHRM1, ko:K04145 DRD2, ko:K04170 BRS3, ko:K04194 CCKAR, ko:K04306 RXFP1, ko:K04577 CALCRL, ko:K04615 GABBR, ko:K05052 NMUR1, ko:K08375 NPFFR2 ,
ko04110 Cell cycle (20)	ko:K02087 CDK1, ko:K02180 BUB3, ko:K02209 MCM5, ko:K02210 MCM7, ko:K02542 MCM6, ko:K03094 SKP1, ko:K04377 MYC, ko:K04402 GADD45, ko:K04503 CCND1, ko:K04802 PC, ko:K06067 HDAC1_2, ko:K06619 ABL1, ko:K06622 CDKN2C, ko:K06630 YWHAE, ko:K06641 CHEK2, ko:K06669 SMC3, ko:K06670 SCC1, ko:K06671 STAG1_2, ko:K08866 TTK, ko:K16197 YWHAB_Q_Z ,
ko04111 Cell cycle - yeast (13)	ko:K02180 BUB3, ko:K02209 MCM5, ko:K02210 MCM7, ko:K02542 MCM6, ko:K03094 SKP1, ko:K03456 PPP2R1, ko:K04371 ERK, ko:K04382 PPP2C, ko:K06641 CHEK2, ko:K06669 SMC3, ko:K06670 SCC1, ko:K06671 STAG1_2, ko:K08866 TTK ,
ko04113 Meiosis - yeast (10)	ko:K02209 MCM5, ko:K02210 MCM7, ko:K02542 MCM6, ko:K03456 PPP2R1, ko:K04382 PPP2C, ko:K04630 GNAI, ko:K06269 PPP1C, ko:K06669 SMC3, ko:K06671 STAG1_2, ko:K11584 PPP2R5 ,
ko04114 Oocyte meiosis (13)	ko:K02087 CDK1, ko:K03094 SKP1, ko:K03456 PPP2R1, ko:K04367 MOS, ko:K04371 ERK, ko:K04382 PPP2C, ko:K04958 ITPR1, ko:K06268 PPP3R, ko:K06269 PPP1C, ko:K06630 YWHAE, ko:K06669 SMC3, ko:K11584 PPP2R5, ko:K16197 YWHAB_Q_Z ,
ko04120 Ubiquitin mediated proteolysis (23)	ko:K02927 RP-L40e, ko:K02977 RP-S27Ae, ko:K03094 SKP1, ko:K03178 UBE1, ko:K03873 ELOB, ko:K04555 UBE2G2, ko:K04678 SMURF, ko:K06689 UBE2D, ko:K07868 RHOBTB1_2, ko:K08770 UBC, ko:K10291 FBXO4, ko:K10575 UBE2G1, ko:K10577 UBE2I, ko:K10579 UBE2M, ko:K10580 UBE2N, ko:K10583 UBE2S, ko:K10590 TRIP12, ko:K10592 HUWE1, ko:K10599 PRPF19, ko:K10601 SYVN1, ko:K10610 DDB1, ko:K10611 RBX2, ko:K16060 BIRC2_3 ,
ko04137 Mitophagy - animal (10)	ko:K02927 RP-L40e, ko:K02977 RP-S27Ae, ko:K03115 CSNK2B, ko:K05688 PINK1, ko:K07897 RAB7A, ko:K08339 ATG5, ko:K08770 UBC, ko:K08860 EIF2AK3, ko:K11839 USP8, ko:K17986 FUNDC1 ,
ko04138 Autophagy - yeast (15)	ko:K00654 SPT, ko:K03237 EIF2S1, ko:K04382 PPP2C, ko:K06027 NSF, ko:K07756 IP6K, ko:K07897 RAB7A, ko:K08333 PIK3R4, ko:K08339 ATG5, ko:K08343 ATG3, ko:K15296 NAPA, ko:K17260 ACTR2, ko:K17906 ATG2, ko:K18584 ACTR3, ko:K20180 VPS16, ko:K20181 VPS18 ,
ko04140 Autophagy - animal (19)	ko:K01363 CTSB, ko:K01365 CTSL, ko:K01379 CTSD, ko:K02649 PIK3R1_2_3, ko:K03237 EIF2S1, ko:K04371 ERK, ko:K04382 PPP2C, ko:K04958 ITPR1, ko:K06068 PRKCD, ko:K06528 LAMP1_2, ko:K07206 TSC1, ko:K07298 STK11, ko:K07897 RAB7A, ko:K08333 PIK3R4, ko:K08339 ATG5, ko:K08343 ATG3, ko:K08860 EIF2AK3, ko:K11248 SH3GLB1, ko:K17906 ATG2 ,
ko04141 Protein processing in endoplasmic reticulum (45)	ko:K03094 SKP1, ko:K03173 TRAF2, ko:K03237 EIF2S1, ko:K03283 HSPA1s, ko:K04523 UBQLN, ko:K04555 UBE2G2, ko:K05546 GANAB, ko:K06689 UBE2D, ko:K07151 STT3, ko:K08054 CANX, ko:K08056 PDIA3, ko:K08057 CALR, ko:K08288 PRKCSH, ko:K08860 EIF2AK3, ko:K09481 SEC61B, ko:K09487 HSP90B, ko:K09490 HSPA5, ko:K09502 DNAJA1, ko:K09517 DNAJB11, ko:K09523 DNAJC3, ko:K09525 DNAJC5, ko:K09580 PDIA1, ko:K09582 PDIA4,…
ko04142 Lysosome (35)	ko:K01132 GALNS, ko:K01134 ARSA, ko:K01135 ARSB, ko:K01158 DNASE2, ko:K01186 NEU1, ko:K01202 GALC, ko:K01206 FUCA, ko:K01275 CTSC, ko:K01363 CTSB, ko:K01365 CTSL, ko:K01369 LGMN, ko:K01373 CTSF, ko:K01374 CTSO, ko:K01379 CTSD, ko:K01444 AGA, ko:K01565 SGSH, ko:K02144 ATPeV1H, ko:K03661 ATPeV0B, ko:K03662 ATPeVS1, ko:K04644 CLTA, ko:K04646 CLTC, ko:K06528 LAMP1_2, ko:K08568 CTSZ, ko:K12311 MAN2B1,…
ko04144 Endocytosis (34)	ko:K00889 PIP5K, ko:K01528 DNM1_3, ko:K03283 HSPA1s, ko:K04513 RHOA, ko:K04644 CLTA, ko:K04646 CLTC, ko:K04678 SMURF, ko:K05094 FGFR3, ko:K07888 RAB5B, ko:K07897 RAB7A, ko:K07905 RAB11B, ko:K07937 ARF1_2, ko:K10364 CAPZA, ko:K10365 CAPZB, ko:K11248 SH3GLB1, ko:K11824 AP2A, ko:K11826 AP2M1, ko:K11827 AP2S1, ko:K11839 USP8, ko:K11866 STAMBP, ko:K12189 VPS25, ko:K12196 VPS4, ko:K12471 EPN, ko:K12481…
ko04145 Phagosome (21)	ko:K01365 CTSL, ko:K02144 ATPeV1H, ko:K02145 ATPeV1A, ko:K02147 ATPeV1B, ko:K03661 ATPeV0B, ko:K03662 ATPeVS1, ko:K04392 RAC1, ko:K04659 THBS2S, ko:K05692 ACTB_G1, ko:K05719 ITGB1, ko:K06528 LAMP1_2, ko:K07374 TUBA, ko:K07375 TUBB, ko:K07888 RAB5B, ko:K07897 RAB7A, ko:K08009 CYBA, ko:K08054 CANX, ko:K08057 CALR, ko:K09481 SEC61B, ko:K10415 DYNC1I, ko:K10956 SEC61A ,
ko04146 Peroxisome (10)	ko:K00031 IDH1, ko:K01640 E4.1.3.4, ko:K01897 ACSL, ko:K05677 ABCD3, ko:K08764 SCP2, ko:K11187 PRDX5, ko:K11517 HAO, ko:K12405 HSD17B4, ko:K13239 ECI2, ko:K13344 PEX13 ,
ko04150 mTOR signaling pathway (20)	ko:K02144 ATPeV1H, ko:K02145 ATPeV1A, ko:K02147 ATPeV1B, ko:K02432 FZD1_7, ko:K02649 PIK3R1_2_3, ko:K02991 RP-S6e, ko:K03068 LRP5_6, ko:K03258 EIF4B, ko:K03259 EIF4E, ko:K04371 ERK, ko:K04513 RHOA, ko:K07205 EIF4EBP1, ko:K07206 TSC1, ko:K07298 STK11, ko:K10421 CLIP1, ko:K14004 SEC13, ko:K15728 LPIN, ko:K16344 LAMTOR5, ko:K20398 LAMTOR2, ko:K20405 NPRL2 ,
ko04151 PI3K-Akt signaling pathway (39)	ko:K01596 E4.1.1.32, ko:K02580 NFKB1, ko:K02649 PIK3R1_2_3, ko:K02991 RP-S6e, ko:K03258 EIF4B, ko:K03259 EIF4E, ko:K03456 PPP2R1, ko:K04129 CHRM1, ko:K04371 ERK, ko:K04377 MYC, ko:K04382 PPP2C, ko:K04392 RAC1, ko:K04399 CASP9, ko:K04503 CCND1, ko:K04545 GNG10, ko:K04659 THBS2S, ko:K05094 FGFR3, ko:K05635 LAMC1, ko:K05719 ITGB1, ko:K05725 PTK2, ko:K05855 SYK, ko:K05870 CREB1, ko:K06237 COL4A, ko:K…
ko04152 AMPK signaling pathway (17)	ko:K01596 E4.1.1.32, ko:K02649 PIK3R1_2_3, ko:K03234 EEF2, ko:K03456 PPP2R1, ko:K03841 FBP, ko:K04382 PPP2C, ko:K04503 CCND1, ko:K05870 CREB1, ko:K07197 SREBP1, ko:K07205 EIF4EBP1, ko:K07206 TSC1, ko:K07297 ADIPOR, ko:K07298 STK11, ko:K07877 RAB2A, ko:K07905 RAB11B, ko:K09048 CREB3, ko:K11584 PPP2R5 ,
ko04210 Apoptosis (23)	ko:K01275 CTSC, ko:K01363 CTSB, ko:K01365 CTSL, ko:K01373 CTSF, ko:K01374 CTSO, ko:K01379 CTSD, ko:K02580 NFKB1, ko:K02649 PIK3R1_2_3, ko:K03173 TRAF2, ko:K03237 EIF2S1, ko:K04371 ERK, ko:K04398 CASP8, ko:K04399 CASP9, ko:K04402 GADD45, ko:K04727 AIFM1, ko:K04958 ITPR1, ko:K05692 ACTB_G1, ko:K06114 SPTA, ko:K07374 TUBA, ko:K07611 LMNB, ko:K08568 CTSZ, ko:K08860 EIF2AK3, ko:K16060 BIRC2_3 ,
ko04211 Longevity regulating pathway (10)	ko:K02580 NFKB1, ko:K02649 PIK3R1_2_3, ko:K03259 EIF4E, ko:K05870 CREB1, ko:K07205 EIF4EBP1, ko:K07206 TSC1, ko:K07297 ADIPOR, ko:K07298 STK11, ko:K08339 ATG5, ko:K09048 CREB3 ,
ko04217 Necroptosis (14)	ko:K00261 GLUD1_2, ko:K00522 FTH1, ko:K00688 PYG, ko:K03173 TRAF2, ko:K04398 CASP8, ko:K04727 AIFM1, ko:K05401 TLR3, ko:K05863 SLC25A4S, ko:K10630 RBCK1, ko:K11224 STAT5B, ko:K11251 H2A, ko:K12196 VPS4, ko:K15040 VDAC2, ko:K16060 BIRC2_3 ,
ko04218 Cellular senescence (18)	ko:K02087 CDK1, ko:K02580 NFKB1, ko:K02649 PIK3R1_2_3, ko:K04371 ERK, ko:K04377 MYC, ko:K04402 GADD45, ko:K04503 CCND1, ko:K04958 ITPR1, ko:K05863 SLC25A4S, ko:K06268 PPP3R, ko:K06269 PPP1C, ko:K06641 CHEK2, ko:K07205 EIF4EBP1, ko:K07206 TSC1, ko:K10752 RBBP4, ko:K15040 VDAC2, ko:K18753 ZFP36L, ko:K20858 MCU ,
ko04260 Cardiac muscle contraction (13)	ko:K00412 CYTB, ko:K00413 CYC1, ko:K00415 QCR2, ko:K01540 ATP1B, ko:K02256 COX1, ko:K02261 COX2, ko:K02262 COX3, ko:K02263 COX4, ko:K02265 COX5B, ko:K02267 COX6B, ko:K04962 RYR2, ko:K05853 ATP2A, ko:K17751 MYH6_7 ,
ko04261 Adrenergic signaling in cardiomyocytes (12)	ko:K01540 ATP1B, ko:K03456 PPP2R1, ko:K04371 ERK, ko:K04382 PPP2C, ko:K04630 GNAI, ko:K04962 RYR2, ko:K05853 ATP2A, ko:K05870 CREB1, ko:K06269 PPP1C, ko:K09048 CREB3, ko:K11584 PPP2R5, ko:K17751 MYH6_7 ,
ko04270 Vascular smooth muscle contraction (10)	ko:K01047 PLA2G, ko:K04371 ERK, ko:K04513 RHOA, ko:K04577 CALCRL, ko:K04958 ITPR1, ko:K06068 PRKCD, ko:K06269 PPP1C, ko:K07376 PRKG1, ko:K10352 MYH9s, ko:K12751 MYL6 ,
ko04310 Wnt signaling pathway (15)	ko:K02105 CTNNB1, ko:K02432 FZD1_7, ko:K03068 LRP5_6, ko:K03094 SKP1, ko:K03115 CSNK2B, ko:K04377 MYC, ko:K04392 RAC1, ko:K04468 NLK, ko:K04491 TCF7L2, ko:K04499 RUVBL1, ko:K04503 CCND1, ko:K04508 TBL1, ko:K04513 RHOA, ko:K06268 PPP3R, ko:K08957 CSNK1A ,
ko04360 Axon guidance (20)	ko:K01116 PLCG1, ko:K02090 CDK5, ko:K02649 PIK3R1_2_3, ko:K04352 RASA1, ko:K04371 ERK, ko:K04392 RAC1, ko:K04409 PAK1, ko:K04513 RHOA, ko:K04630 GNAI, ko:K05719 ITGB1, ko:K05725 PTK2, ko:K06268 PPP3R, ko:K06272 ILK, ko:K06619 ABL1, ko:K06820 PLX, ko:K06838 SLIT1, ko:K06839 SLIT2, ko:K06843 NTN1, ko:K07293 PTPN11, ko:K19862 NCK2 ,
ko04361 Axon regeneration (11)	ko:K02599 NOTCH1, ko:K04392 RAC1, ko:K04459 DUSP, ko:K04513 RHOA, ko:K06068 PRKCD, ko:K06704 ADAM10, ko:K06839 SLIT2, ko:K06843 NTN1, ko:K09442 SPDEF, ko:K16336 SDC2, ko:K19862 NCK2 ,
ko04371 Apelin signaling pathway (10)	ko:K02991 RP-S6e, ko:K04371 ERK, ko:K04503 CCND1, ko:K04545 GNG10, ko:K04630 GNAI, ko:K04958 ITPR1, ko:K04962 RYR2, ko:K08333 PIK3R4, ko:K09203 EGR1, ko:K11831 NRF1 ,
ko04380 Osteoclast differentiation (10)	ko:K02580 NFKB1, ko:K02649 PIK3R1_2_3, ko:K03173 TRAF2, ko:K04371 ERK, ko:K04392 RAC1, ko:K05855 SYK, ko:K05870 CREB1, ko:K06268 PPP3R, ko:K08009 CYBA, ko:K09030 FOSL2 ,
ko04390 Hippo signaling pathway (15)	ko:K02105 CTNNB1, ko:K02432 FZD1_7, ko:K03456 PPP2R1, ko:K04377 MYC, ko:K04382 PPP2C, ko:K04491 TCF7L2, ko:K04503 CCND1, ko:K05691 CTN, ko:K05692 ACTB_G1, ko:K06094 LLGL, ko:K06269 PPP1C, ko:K06630 YWHAE, ko:K16060 BIRC2_3, ko:K16197 YWHAB_Q_Z, ko:K16796 SOX2 ,
ko04510 Focal adhesion (27)	ko:K00889 PIP5K, ko:K02105 CTNNB1, ko:K02649 PIK3R1_2_3, ko:K04371 ERK, ko:K04392 RAC1, ko:K04409 PAK1, ko:K04437 FL, ko:K04503 CCND1, ko:K04513 RHOA, ko:K04659 THBS2S, ko:K05635 LAMC1, ko:K05692 ACTB_G1, ko:K05699 ACTN1_4, ko:K05719 ITGB1, ko:K05725 PTK2, ko:K05730 VAV, ko:K06237 COL4A, ko:K06240 LAMA3_5, ko:K06269 PPP1C, ko:K06271 TLN, ko:K06272 ILK, ko:K06275 PARV, ko:K06583 ITGA7, ko:K06584 I…
ko04512 ECM-receptor interaction (11)	ko:K04659 THBS2S, ko:K05635 LAMC1, ko:K05719 ITGB1, ko:K06237 COL4A, ko:K06240 LAMA3_5, ko:K06255 HSPG2, ko:K06265 DAG1, ko:K06583 ITGA7, ko:K06584 ITGA8, ko:K06585 ITGA9, ko:K19719 COL2A ,
ko04520 Adherens junction (18)	ko:K02105 CTNNB1, ko:K03115 CSNK2B, ko:K04371 ERK, ko:K04392 RAC1, ko:K04468 NLK, ko:K04491 TCF7L2, ko:K04513 RHOA, ko:K05691 CTN, ko:K05692 ACTB_G1, ko:K05693 PTPRM, ko:K05694 PTPRB, ko:K05695 PTPRF, ko:K05699 ACTN1_4, ko:K05701 TJP1, ko:K05705 YES1, ko:K05747 WAS, ko:K14394 ACP1, ko:K16848 IQGAP1 ,
ko04530 Tight junction (20)	ko:K03456 PPP2R1, ko:K04382 PPP2C, ko:K04392 RAC1, ko:K04503 CCND1, ko:K04513 RHOA, ko:K04802 PC, ko:K05692 ACTB_G1, ko:K05699 ACTN1_4, ko:K05701 TJP1, ko:K05719 ITGB1, ko:K05731 TIAM1, ko:K05747 WAS, ko:K05762 RDX, ko:K06094 LLGL, ko:K07298 STK11, ko:K07374 TUBA, ko:K10352 MYH9s, ko:K12751 MYL6, ko:K17260 ACTR2, ko:K18584 ACTR3 ,
ko04611 Platelet activation (13)	ko:K01313 F2, ko:K02649 PIK3R1_2_3, ko:K04371 ERK, ko:K04513 RHOA, ko:K04630 GNAI, ko:K04958 ITPR1, ko:K05692 ACTB_G1, ko:K05719 ITGB1, ko:K05855 SYK, ko:K06269 PPP1C, ko:K06271 TLN, ko:K07376 PRKG1, ko:K16059 STIM1 ,
ko04612 Antigen processing and presentation (10)	ko:K01363 CTSB, ko:K01365 CTSL, ko:K01369 LGMN, ko:K03283 HSPA1s, ko:K05870 CREB1, ko:K08054 CANX, ko:K08056 PDIA3, ko:K08057 CALR, ko:K08066 NFYC, ko:K09490 HSPA5 ,
ko04621 NOD-like receptor signaling pathway (19)	ko:K01363 CTSB, ko:K02580 NFKB1, ko:K03173 TRAF2, ko:K03671 trxA, ko:K04371 ERK, ko:K04398 CASP8, ko:K04513 RHOA, ko:K04958 ITPR1, ko:K04977 TRPM2, ko:K06068 PRKCD, ko:K06630 YWHAE, ko:K08009 CYBA, ko:K08339 ATG5, ko:K10630 RBCK1, ko:K15040 VDAC2, ko:K16060 BIRC2_3, ko:K20858 MCU, ko:K20865 NLRP12, ko:K20909 ANTXR ,
ko04625 C-type lectin receptor signaling pathway (11)	ko:K02580 NFKB1, ko:K02649 PIK3R1_2_3, ko:K04371 ERK, ko:K04398 CASP8, ko:K04409 PAK1, ko:K04513 RHOA, ko:K04958 ITPR1, ko:K05855 SYK, ko:K06068 PRKCD, ko:K06268 PPP3R, ko:K07293 PTPN11 ,
ko04650 Natural killer cell mediated cytotoxicity (10)	ko:K01116 PLCG1, ko:K02649 PIK3R1_2_3, ko:K04371 ERK, ko:K04392 RAC1, ko:K04409 PAK1, ko:K05730 VAV, ko:K05855 SYK, ko:K06268 PPP3R, ko:K07293 PTPN11, ko:K07984 SH3BP2 ,
ko04666 Fc gamma R-mediated phagocytosis (11)	ko:K00889 PIP5K, ko:K01116 PLCG1, ko:K02649 PIK3R1_2_3, ko:K04371 ERK, ko:K04392 RAC1, ko:K04409 PAK1, ko:K05730 VAV, ko:K05747 WAS, ko:K05768 GSN, ko:K05855 SYK, ko:K06068 PRKCD ,
ko04670 Leukocyte transendothelial migration (14)	ko:K01116 PLCG1, ko:K02105 CTNNB1, ko:K02649 PIK3R1_2_3, ko:K04392 RAC1, ko:K04513 RHOA, ko:K04630 GNAI, ko:K05691 CTN, ko:K05692 ACTB_G1, ko:K05699 ACTN1_4, ko:K05719 ITGB1, ko:K05725 PTK2, ko:K05730 VAV, ko:K07293 PTPN11, ko:K08009 CYBA ,
ko04714 Thermogenesis (56)	ko:K00236 SDHC, ko:K00237 SDHD, ko:K00412 CYTB, ko:K00413 CYC1, ko:K00415 QCR2, ko:K01897 ACSL, ko:K02126 ATPeF0A, ko:K02127 ATPeF0B, ko:K02128 ATPeF0C, ko:K02130 ATPeF0F, ko:K02131 ATPeF0F6, ko:K02132 ATPeF1A, ko:K02133 ATPeF1B, ko:K02136 ATPeF1G, ko:K02137 ATPeF0O, ko:K02138 ATPeF0D, ko:K02140 ATPeFG, ko:K02256 COX1, ko:K02261 COX2, ko:K02262 COX3, ko:K02263 COX4, ko:K02265 COX5B, ko:K02267 COX…
ko04721 Synaptic vesicle cycle (16)	ko:K01528 DNM1_3, ko:K02144 ATPeV1H, ko:K02145 ATPeV1A, ko:K02147 ATPeV1B, ko:K03661 ATPeV0B, ko:K04644 CLTA, ko:K04646 CLTC, ko:K05038 SLC6A5_9, ko:K05040 SLC6A7, ko:K06027 NSF, ko:K11824 AP2A, ko:K11826 AP2M1, ko:K11827 AP2S1, ko:K15292 STXBP1, ko:K15296 NAPA, ko:K18211 SNAP25 ,
ko04722 Neurotrophin signaling pathway (13)	ko:K01116 PLCG1, ko:K02580 NFKB1, ko:K02649 PIK3R1_2_3, ko:K04371 ERK, ko:K04392 RAC1, ko:K04513 RHOA, ko:K04730 IRAK1, ko:K06068 PRKCD, ko:K06619 ABL1, ko:K06630 YWHAE, ko:K07293 PTPN11, ko:K12388 SORT1, ko:K12462 ARHGDI ,
ko04723 Retrograde endocannabinoid signaling (24)	ko:K03878 ND1, ko:K03881 ND4, ko:K03883 ND5, ko:K03934 NDUFS1, ko:K03935 NDUFS2, ko:K03940 NDUFS7, ko:K03941 NDUFS8, ko:K03942 NDUFV1, ko:K03943 NDUFV2, ko:K03946 NDUFA2, ko:K03950 NDUFA6, ko:K03953 NDUFA9, ko:K03956 NDUFA11, ko:K03959 NDUFB3, ko:K03962 NDUFB6, ko:K03964 NDUFB8, ko:K03966 NDUFB10, ko:K03968 NDUFC2, ko:K04371 ERK, ko:K04545 GNG10, ko:K04630 GNAI, ko:K04958 ITPR1, ko:K11353 NDUFA13…
ko04728 Dopaminergic synapse (10)	ko:K03456 PPP2R1, ko:K04145 DRD2, ko:K04382 PPP2C, ko:K04545 GNG10, ko:K04630 GNAI, ko:K04958 ITPR1, ko:K05870 CREB1, ko:K06269 PPP1C, ko:K09048 CREB3, ko:K11584 PPP2R5 ,
ko04810 Regulation of actin cytoskeleton (27)	ko:K00889 PIP5K, ko:K01313 F2, ko:K02649 PIK3R1_2_3, ko:K04129 CHRM1, ko:K04367 MOS, ko:K04371 ERK, ko:K04392 RAC1, ko:K04409 PAK1, ko:K04513 RHOA, ko:K05094 FGFR3, ko:K05692 ACTB_G1, ko:K05699 ACTN1_4, ko:K05719 ITGB1, ko:K05725 PTK2, ko:K05730 VAV, ko:K05731 TIAM1, ko:K05749 CYFIP, ko:K05750 NCKAP1, ko:K05759 PFN, ko:K05762 RDX, ko:K05768 GSN, ko:K06269 PPP1C, ko:K06583 ITGA7, ko:K06584 ITGA8, …
ko04910 Insulin signaling pathway (14)	ko:K00688 PYG, ko:K01596 E4.1.1.32, ko:K02649 PIK3R1_2_3, ko:K02991 RP-S6e, ko:K03259 EIF4E, ko:K03841 FBP, ko:K04371 ERK, ko:K04695 SOCS2, ko:K04739 PRKAR, ko:K05695 PTPRF, ko:K06269 PPP1C, ko:K07197 SREBP1, ko:K07205 EIF4EBP1, ko:K07206 TSC1 ,
ko04915 Estrogen signaling pathway (11)	ko:K01379 CTSD, ko:K02649 PIK3R1_2_3, ko:K03283 HSPA1s, ko:K04371 ERK, ko:K04615 GABBR, ko:K04630 GNAI, ko:K04958 ITPR1, ko:K05870 CREB1, ko:K06068 PRKCD, ko:K09048 CREB3, ko:K09487 HSP90B ,
ko04918 Thyroid hormone synthesis (13)	ko:K00383 GSR, ko:K00432 gpx, ko:K01540 ATP1B, ko:K04958 ITPR1, ko:K05870 CREB1, ko:K06233 LRP2, ko:K08054 CANX, ko:K09048 CREB3, ko:K09487 HSP90B, ko:K09490 HSPA5, ko:K09582 PDIA4, ko:K13411 DUOX, ko:K17231 IYD ,
ko04919 Thyroid hormone signaling pathway (17)	ko:K01116 PLCG1, ko:K01540 ATP1B, ko:K02105 CTNNB1, ko:K02599 NOTCH1, ko:K02649 PIK3R1_2_3, ko:K04371 ERK, ko:K04377 MYC, ko:K04399 CASP9, ko:K04503 CCND1, ko:K05692 ACTB_G1, ko:K05853 ATP2A, ko:K06067 HDAC1_2, ko:K08524 RXRA, ko:K15133 MED17, ko:K15167 MED24, ko:K15170 MED27, ko:K17751 MYH6_7 ,
ko04921 Oxytocin signaling pathway (12)	ko:K03234 EEF2, ko:K04371 ERK, ko:K04503 CCND1, ko:K04513 RHOA, ko:K04630 GNAI, ko:K04958 ITPR1, ko:K04962 RYR2, ko:K04977 TRPM2, ko:K05692 ACTB_G1, ko:K06268 PPP3R, ko:K06269 PPP1C, ko:K12751 MYL6 ,
ko04922 Glucagon signaling pathway (11)	ko:K00161 PDHA, ko:K00162 PDHB, ko:K00688 PYG, ko:K00873 PK, ko:K01596 E4.1.1.32, ko:K03841 FBP, ko:K04958 ITPR1, ko:K05870 CREB1, ko:K06268 PPP3R, ko:K09048 CREB3, ko:K11434 PRMT1 ,
ko04928 Parathyroid hormone synthesis, secretion and action (12)	ko:K03068 LRP5_6, ko:K04371 ERK, ko:K04513 RHOA, ko:K04630 GNAI, ko:K04958 ITPR1, ko:K05870 CREB1, ko:K07763 MMP14, ko:K08524 RXRA, ko:K08558 NR4A2, ko:K09048 CREB3, ko:K09203 EGR1, ko:K14683 SLC34A ,
ko04931 Insulin resistance (15)	ko:K00688 PYG, ko:K01596 E4.1.1.32, ko:K02580 NFKB1, ko:K02649 PIK3R1_2_3, ko:K05695 PTPRF, ko:K05870 CREB1, ko:K06068 PRKCD, ko:K06269 PPP1C, ko:K07197 SREBP1, ko:K07293 PTPN11, ko:K08745 SLC27A1_4, ko:K09048 CREB3, ko:K09113 MLX, ko:K15719 NCOAT, ko:K17605 PPP2R4 ,
ko04932 Non-alcoholic fatty liver disease (38)	ko:K00236 SDHC, ko:K00237 SDHD, ko:K00412 CYTB, ko:K00413 CYC1, ko:K00415 QCR2, ko:K02256 COX1, ko:K02261 COX2, ko:K02262 COX3, ko:K02263 COX4, ko:K02265 COX5B, ko:K02267 COX6B, ko:K02580 NFKB1, ko:K02649 PIK3R1_2_3, ko:K03173 TRAF2, ko:K03237 EIF2S1, ko:K03934 NDUFS1, ko:K03935 NDUFS2, ko:K03940 NDUFS7, ko:K03941 NDUFS8, ko:K03942 NDUFV1, ko:K03943 NDUFV2, ko:K03946 NDUFA2, ko:K03950 NDUFA6, ko:…
ko04933 AGE-RAGE signaling pathway in diabetic complications (10)	ko:K01116 PLCG1, ko:K02580 NFKB1, ko:K02649 PIK3R1_2_3, ko:K04371 ERK, ko:K04392 RAC1, ko:K04503 CCND1, ko:K06068 PRKCD, ko:K06237 COL4A, ko:K09203 EGR1, ko:K11224 STAT5B ,
ko04934 Cushing syndrome (16)	ko:K00512 CYP17A, ko:K01679 E4.2.1.2B, ko:K02105 CTNNB1, ko:K02432 FZD1_7, ko:K04371 ERK, ko:K04491 TCF7L2, ko:K04503 CCND1, ko:K04630 GNAI, ko:K04958 ITPR1, ko:K05870 CREB1, ko:K06622 CDKN2C, ko:K09048 CREB3, ko:K11839 USP8, ko:K14961 RBBP5, ko:K14963 WDR5, ko:K17767 AIP ,
ko04935 Growth hormone synthesis, secretion and action (10)	ko:K01116 PLCG1, ko:K02649 PIK3R1_2_3, ko:K04371 ERK, ko:K04630 GNAI, ko:K04695 SOCS2, ko:K04958 ITPR1, ko:K05725 PTK2, ko:K05870 CREB1, ko:K09048 CREB3, ko:K11224 STAT5B ,
ko04972 Pancreatic secretion (10)	ko:K01047 PLA2G, ko:K01312 PRSS1_2_3, ko:K01540 ATP1B, ko:K04194 CCKAR, ko:K04392 RAC1, ko:K04513 RHOA, ko:K04958 ITPR1, ko:K04962 RYR2, ko:K05030 CLCA3_4, ko:K05853 ATP2A ,
ko05010 Alzheimer disease (91)	ko:K00134 GAPDH, ko:K00236 SDHC, ko:K00237 SDHD, ko:K00412 CYTB, ko:K00413 CYC1, ko:K00415 QCR2, ko:K02090 CDK5, ko:K02105 CTNNB1, ko:K02126 ATPeF0A, ko:K02127 ATPeF0B, ko:K02128 ATPeF0C, ko:K02131 ATPeF0F6, ko:K02132 ATPeF1A, ko:K02133 ATPeF1B, ko:K02136 ATPeF1G, ko:K02137 ATPeF0O, ko:K02138 ATPeF0D, ko:K02256 COX1, ko:K02261 COX2, ko:K02262 COX3, ko:K02263 COX4, ko:K02265 COX5B, ko:K02267 COX6B…
ko05012 Parkinson disease (81)	ko:K00236 SDHC, ko:K00237 SDHD, ko:K00412 CYTB, ko:K00413 CYC1, ko:K00415 QCR2, ko:K01116 PLCG1, ko:K02126 ATPeF0A, ko:K02127 ATPeF0B, ko:K02128 ATPeF0C, ko:K02131 ATPeF0F6, ko:K02132 ATPeF1A, ko:K02133 ATPeF1B, ko:K02136 ATPeF1G, ko:K02137 ATPeF0O, ko:K02138 ATPeF0D, ko:K02256 COX1, ko:K02261 COX2, ko:K02262 COX3, ko:K02263 COX4, ko:K02265 COX5B, ko:K02267 COX6B, ko:K02725 PSMA1, ko:K02726 PSMA2…
ko05014 Amyotrophic lateral sclerosis (94)	ko:K00236 SDHC, ko:K00237 SDHD, ko:K00412 CYTB, ko:K00413 CYC1, ko:K00415 QCR2, ko:K00432 gpx, ko:K02126 ATPeF0A, ko:K02127 ATPeF0B, ko:K02128 ATPeF0C, ko:K02131 ATPeF0F6, ko:K02132 ATPeF1A, ko:K02133 ATPeF1B, ko:K02136 ATPeF1G, ko:K02137 ATPeF0O, ko:K02138 ATPeF0D, ko:K02256 COX1, ko:K02261 COX2, ko:K02262 COX3, ko:K02263 COX4, ko:K02265 COX5B, ko:K02267 COX6B, ko:K02725 PSMA1, ko:K02726 PSMA2, …
ko05016 Huntington disease (88)	ko:K00236 SDHC, ko:K00237 SDHD, ko:K00412 CYTB, ko:K00413 CYC1, ko:K00415 QCR2, ko:K00432 gpx, ko:K02126 ATPeF0A, ko:K02127 ATPeF0B, ko:K02128 ATPeF0C, ko:K02131 ATPeF0F6, ko:K02132 ATPeF1A, ko:K02133 ATPeF1B, ko:K02136 ATPeF1G, ko:K02137 ATPeF0O, ko:K02138 ATPeF0D, ko:K02256 COX1, ko:K02261 COX2, ko:K02262 COX3, ko:K02263 COX4, ko:K02265 COX5B, ko:K02267 COX6B, ko:K02725 PSMA1, ko:K02726 PSMA2, …
ko05017 Spinocerebellar ataxia (27)	ko:K02649 PIK3R1_2_3, ko:K02725 PSMA1, ko:K02726 PSMA2, ko:K02728 PSMA4, ko:K02729 PSMA5, ko:K02731 PSMA7, ko:K02732 PSMB1, ko:K02736 PSMB4, ko:K02738 PSMB6, ko:K02739 PSMB7, ko:K03028 PSMD2, ko:K03029 PSMD4, ko:K03031 PSMD8, ko:K03033 PSMD3, ko:K03035 PSMD12, ko:K03037 PSMD6, ko:K03061 PSMC2, ko:K03063 PSMC4, ko:K03065 PSMC3, ko:K03120 TBP, ko:K03173 TRAF2, ko:K04958 ITPR1, ko:K05853 ATP2A, ko:K…
ko05020 Prion disease (84)	ko:K00236 SDHC, ko:K00237 SDHD, ko:K00412 CYTB, ko:K00413 CYC1, ko:K00415 QCR2, ko:K02126 ATPeF0A, ko:K02127 ATPeF0B, ko:K02128 ATPeF0C, ko:K02131 ATPeF0F6, ko:K02132 ATPeF1A, ko:K02133 ATPeF1B, ko:K02136 ATPeF1G, ko:K02137 ATPeF0O, ko:K02138 ATPeF0D, ko:K02256 COX1, ko:K02261 COX2, ko:K02262 COX3, ko:K02263 COX4, ko:K02265 COX5B, ko:K02267 COX6B, ko:K02599 NOTCH1, ko:K02649 PIK3R1_2_3, ko:K02725…
ko05034 Alcoholism (11)	ko:K04145 DRD2, ko:K04371 ERK, ko:K04545 GNG10, ko:K04630 GNAI, ko:K05870 CREB1, ko:K06067 HDAC1_2, ko:K06269 PPP1C, ko:K09048 CREB3, ko:K11251 H2A, ko:K11253 H3, ko:K11418 HDAC11 ,
ko05100 Bacterial invasion of epithelial cells (14)	ko:K01528 DNM1_3, ko:K02105 CTNNB1, ko:K02649 PIK3R1_2_3, ko:K04392 RAC1, ko:K04513 RHOA, ko:K04644 CLTA, ko:K04646 CLTC, ko:K05691 CTN, ko:K05692 ACTB_G1, ko:K05719 ITGB1, ko:K05725 PTK2, ko:K06272 ILK, ko:K12366 ELMO1, ko:K16942 SEPT2 ,
ko05110 Vibrio cholerae infection (14)	ko:K01116 PLCG1, ko:K02144 ATPeV1H, ko:K02145 ATPeV1A, ko:K02147 ATPeV1B, ko:K03661 ATPeV0B, ko:K03662 ATPeVS1, ko:K05692 ACTB_G1, ko:K05701 TJP1, ko:K07937 ARF1_2, ko:K09481 SEC61B, ko:K09582 PDIA4, ko:K10949 KDELR, ko:K10950 ERO1L, ko:K10956 SEC61A ,
ko05120 Epithelial cell signaling in Helicobacter pylori infection (14)	ko:K01116 PLCG1, ko:K02144 ATPeV1H, ko:K02145 ATPeV1A, ko:K02147 ATPeV1B, ko:K02580 NFKB1, ko:K03661 ATPeV0B, ko:K03662 ATPeVS1, ko:K04392 RAC1, ko:K04409 PAK1, ko:K05701 TJP1, ko:K05728 CSK, ko:K06059 ADAM17, ko:K06704 ADAM10, ko:K07293 PTPN11 ,
ko05130 Pathogenic Escherichia coli infection (27)	ko:K00134 GAPDH, ko:K01313 F2, ko:K02580 NFKB1, ko:K02985 RP-S3e, ko:K03173 TRAF2, ko:K04371 ERK, ko:K04392 RAC1, ko:K04398 CASP8, ko:K04399 CASP9, ko:K04409 PAK1, ko:K04513 RHOA, ko:K04730 IRAK1, ko:K05692 ACTB_G1, ko:K05701 TJP1, ko:K05719 ITGB1, ko:K05749 CYFIP, ko:K05750 NCKAP1, ko:K06185 ABCF2, ko:K06619 ABL1, ko:K07293 PTPN11, ko:K07374 TUBA, ko:K07375 TUBB, ko:K07937 ARF1_2, ko:K10352 MYH9…
ko05131 Shigellosis (31)	ko:K01116 PLCG1, ko:K02580 NFKB1, ko:K02649 PIK3R1_2_3, ko:K02927 RP-L40e, ko:K02977 RP-S27Ae, ko:K03094 SKP1, ko:K03173 TRAF2, ko:K04371 ERK, ko:K04392 RAC1, ko:K04513 RHOA, ko:K04958 ITPR1, ko:K05692 ACTB_G1, ko:K05699 ACTN1_4, ko:K05719 ITGB1, ko:K05725 PTK2, ko:K05759 PFN, ko:K06068 PRKCD, ko:K06271 TLN, ko:K06272 ILK, ko:K06689 UBE2D, ko:K07937 ARF1_2, ko:K08333 PIK3R4, ko:K08339 ATG5, ko:K0…
ko05132 Salmonella infection (31)	ko:K00134 GAPDH, ko:K02105 CTNNB1, ko:K02580 NFKB1, ko:K02985 RP-S3e, ko:K03094 SKP1, ko:K03173 TRAF2, ko:K03671 trxA, ko:K04371 ERK, ko:K04377 MYC, ko:K04392 RAC1, ko:K04398 CASP8, ko:K04409 PAK1, ko:K04437 FL, ko:K04491 TCF7L2, ko:K04513 RHOA, ko:K04730 IRAK1, ko:K05692 ACTB_G1, ko:K05749 CYFIP, ko:K05750 NCKAP1, ko:K05759 PFN, ko:K07834 RALA, ko:K07888 RAB5B, ko:K07897 RAB7A, ko:K07937 ARF1_2,…
ko05135 Yersinia infection (17)	ko:K00889 PIP5K, ko:K01116 PLCG1, ko:K02580 NFKB1, ko:K02649 PIK3R1_2_3, ko:K03173 TRAF2, ko:K04371 ERK, ko:K04392 RAC1, ko:K04513 RHOA, ko:K04730 IRAK1, ko:K05692 ACTB_G1, ko:K05719 ITGB1, ko:K05725 PTK2, ko:K05730 VAV, ko:K05747 WAS, ko:K12366 ELMO1, ko:K17260 ACTR2, ko:K18584 ACTR3 ,
ko05142 Chagas disease (10)	ko:K01283 ACE, ko:K02580 NFKB1, ko:K02649 PIK3R1_2_3, ko:K03456 PPP2R1, ko:K04371 ERK, ko:K04382 PPP2C, ko:K04398 CASP8, ko:K04630 GNAI, ko:K04730 IRAK1, ko:K08057 CALR ,
ko05145 Toxoplasmosis (12)	ko:K02580 NFKB1, ko:K03283 HSPA1s, ko:K04371 ERK, ko:K04398 CASP8, ko:K04399 CASP9, ko:K04630 GNAI, ko:K04730 IRAK1, ko:K05635 LAMC1, ko:K05719 ITGB1, ko:K06240 LAMA3_5, ko:K09565 PPIF, ko:K16060 BIRC2_3 ,
ko05152 Tuberculosis (18)	ko:K01379 CTSD, ko:K02144 ATPeV1H, ko:K02580 NFKB1, ko:K03661 ATPeV0B, ko:K03662 ATPeVS1, ko:K04077 groEL, ko:K04371 ERK, ko:K04398 CASP8, ko:K04399 CASP9, ko:K04513 RHOA, ko:K04730 IRAK1, ko:K05855 SYK, ko:K05870 CREB1, ko:K06268 PPP3R, ko:K06528 LAMP1_2, ko:K07888 RAB5B, ko:K07897 RAB7A, ko:K08066 NFYC ,
ko05160 Hepatitis C (18)	ko:K02105 CTNNB1, ko:K02580 NFKB1, ko:K02649 PIK3R1_2_3, ko:K03173 TRAF2, ko:K03237 EIF2S1, ko:K03456 PPP2R1, ko:K04371 ERK, ko:K04377 MYC, ko:K04382 PPP2C, ko:K04398 CASP8, ko:K04399 CASP9, ko:K04503 CCND1, ko:K05401 TLR3, ko:K06630 YWHAE, ko:K08524 RXRA, ko:K08860 EIF2AK3, ko:K12646 DDX58, ko:K16197 YWHAB_Q_Z ,
ko05161 Hepatitis B (17)	ko:K02580 NFKB1, ko:K02649 PIK3R1_2_3, ko:K03662 ATPeVS1, ko:K04371 ERK, ko:K04377 MYC, ko:K04398 CASP8, ko:K04399 CASP9, ko:K04730 IRAK1, ko:K04802 PC, ko:K05401 TLR3, ko:K05870 CREB1, ko:K06255 HSPG2, ko:K09048 CREB3, ko:K10610 DDB1, ko:K11224 STAT5B, ko:K12646 DDX58, ko:K16197 YWHAB_Q_Z ,
ko05162 Measles (13)	ko:K02580 NFKB1, ko:K02649 PIK3R1_2_3, ko:K03115 CSNK2B, ko:K03237 EIF2S1, ko:K03283 HSPA1s, ko:K04398 CASP8, ko:K04399 CASP9, ko:K04503 CCND1, ko:K04730 IRAK1, ko:K08860 EIF2AK3, ko:K11224 STAT5B, ko:K12646 DDX58, ko:K14753 RACK1 ,
ko05163 Human cytomegalovirus infection (22)	ko:K02105 CTNNB1, ko:K02580 NFKB1, ko:K02649 PIK3R1_2_3, ko:K03173 TRAF2, ko:K04371 ERK, ko:K04377 MYC, ko:K04392 RAC1, ko:K04398 CASP8, ko:K04399 CASP9, ko:K04503 CCND1, ko:K04513 RHOA, ko:K04545 GNG10, ko:K04630 GNAI, ko:K04958 ITPR1, ko:K05725 PTK2, ko:K05870 CREB1, ko:K06268 PPP3R, ko:K07205 EIF4EBP1, ko:K07206 TSC1, ko:K08056 PDIA3, ko:K08057 CALR, ko:K09048 CREB3 ,
ko05164 Influenza A (15)	ko:K01312 PRSS1_2_3, ko:K02580 NFKB1, ko:K02649 PIK3R1_2_3, ko:K03237 EIF2S1, ko:K04371 ERK, ko:K04398 CASP8, ko:K04399 CASP9, ko:K05401 TLR3, ko:K05692 ACTB_G1, ko:K05863 SLC25A4S, ko:K07905 RAB11B, ko:K09523 DNAJC3, ko:K12646 DDX58, ko:K15043 KPNA2_7, ko:K15047 HNRNPUL1 ,
ko05165 Human papillomavirus infection (40)	ko:K00873 PK, ko:K02105 CTNNB1, ko:K02144 ATPeV1H, ko:K02145 ATPeV1A, ko:K02147 ATPeV1B, ko:K02432 FZD1_7, ko:K02580 NFKB1, ko:K02599 NOTCH1, ko:K02649 PIK3R1_2_3, ko:K03120 TBP, ko:K03456 PPP2R1, ko:K03661 ATPeV0B, ko:K03662 ATPeVS1, ko:K04371 ERK, ko:K04382 PPP2C, ko:K04398 CASP8, ko:K04491 TCF7L2, ko:K04503 CCND1, ko:K04659 THBS2S, ko:K05401 TLR3, ko:K05635 LAMC1, ko:K05719 ITGB1, ko:K05725 PT…
ko05166 Human T-cell leukemia virus 1 infection (21)	ko:K02180 BUB3, ko:K02580 NFKB1, ko:K02649 PIK3R1_2_3, ko:K03120 TBP, ko:K04371 ERK, ko:K04377 MYC, ko:K04503 CCND1, ko:K05863 SLC25A4S, ko:K05870 CREB1, ko:K06268 PPP3R, ko:K06271 TLN, ko:K06622 CDKN2C, ko:K06641 CHEK2, ko:K07936 RAN, ko:K08054 CANX, ko:K08057 CALR, ko:K09048 CREB3, ko:K09203 EGR1, ko:K11224 STAT5B, ko:K15040 VDAC2, ko:K15304 RANBP3 ,
ko05167 Kaposi sarcoma-associated herpesvirus infection (21)	ko:K01116 PLCG1, ko:K02105 CTNNB1, ko:K02580 NFKB1, ko:K02649 PIK3R1_2_3, ko:K02927 RP-L40e, ko:K02977 RP-S27Ae, ko:K03173 TRAF2, ko:K04371 ERK, ko:K04377 MYC, ko:K04392 RAC1, ko:K04398 CASP8, ko:K04399 CASP9, ko:K04503 CCND1, ko:K04545 GNG10, ko:K04958 ITPR1, ko:K05401 TLR3, ko:K05855 SYK, ko:K05870 CREB1, ko:K06268 PPP3R, ko:K08343 ATG3, ko:K08770 UBC ,
ko05168 Herpes simplex virus 1 infection (26)	ko:K02580 NFKB1, ko:K02649 PIK3R1_2_3, ko:K03173 TRAF2, ko:K03237 EIF2S1, ko:K03239 EIF2B1, ko:K03240 EIF2B5, ko:K03680 EIF2B4, ko:K03754 EIF2B2, ko:K04398 CASP8, ko:K04399 CASP9, ko:K04730 IRAK1, ko:K05401 TLR3, ko:K05855 SYK, ko:K06269 PPP1C, ko:K07205 EIF4EBP1, ko:K07206 TSC1, ko:K07293 PTPN11, ko:K08056 PDIA3, ko:K08057 CALR, ko:K08860 EIF2AK3, ko:K09228 KRAB, ko:K12646 DDX58, ko:K12890 SFRS1…
ko05169 Epstein-Barr virus infection (26)	ko:K02580 NFKB1, ko:K02649 PIK3R1_2_3, ko:K03028 PSMD2, ko:K03029 PSMD4, ko:K03031 PSMD8, ko:K03033 PSMD3, ko:K03035 PSMD12, ko:K03037 PSMD6, ko:K03061 PSMC2, ko:K03063 PSMC4, ko:K03065 PSMC3, ko:K03173 TRAF2, ko:K04377 MYC, ko:K04392 RAC1, ko:K04398 CASP8, ko:K04399 CASP9, ko:K04402 GADD45, ko:K04503 CCND1, ko:K04730 IRAK1, ko:K05855 SYK, ko:K06067 HDAC1_2, ko:K06691 RPN13, ko:K08056 PDIA3, ko:K…
ko05170 Human immunodeficiency virus 1 infection (25)	ko:K01116 PLCG1, ko:K02087 CDK1, ko:K02580 NFKB1, ko:K02649 PIK3R1_2_3, ko:K03094 SKP1, ko:K03173 TRAF2, ko:K03873 ELOB, ko:K04371 ERK, ko:K04392 RAC1, ko:K04398 CASP8, ko:K04399 CASP9, ko:K04409 PAK1, ko:K04545 GNG10, ko:K04630 GNAI, ko:K04730 IRAK1, ko:K04958 ITPR1, ko:K05725 PTK2, ko:K06268 PPP3R, ko:K08056 PDIA3, ko:K08057 CALR, ko:K10610 DDB1, ko:K10611 RBX2, ko:K12392 AP1B1, ko:K12393 AP1M,…
ko05200 Pathways in cancer (41)	ko:K00799 GST, ko:K01116 PLCG1, ko:K01313 F2, ko:K01679 E4.2.1.2B, ko:K02105 CTNNB1, ko:K02432 FZD1_7, ko:K02580 NFKB1, ko:K02599 NOTCH1, ko:K02649 PIK3R1_2_3, ko:K03068 LRP5_6, ko:K03094 SKP1, ko:K03173 TRAF2, ko:K03873 ELOB, ko:K04371 ERK, ko:K04377 MYC, ko:K04392 RAC1, ko:K04398 CASP8, ko:K04399 CASP9, ko:K04402 GADD45, ko:K04491 TCF7L2, ko:K04503 CCND1, ko:K04513 RHOA, ko:K04545 GNG10, ko:K04…
ko05202 Transcriptional misregulation in cancer (18)	ko:K00069 HPGD, ko:K02580 NFKB1, ko:K04377 MYC, ko:K04402 GADD45, ko:K05725 PTK2, ko:K06067 HDAC1_2, ko:K06532 PROM1, ko:K06571 TSPAN7, ko:K06622 CDKN2C, ko:K08524 RXRA, ko:K11253 H3, ko:K11449 JMJD1C, ko:K11459 PCGF4, ko:K12823 DDX5, ko:K13098 TLS, ko:K15621 BAIAP3, ko:K15623 SS18, ko:K16060 BIRC2_3 ,
ko05203 Viral carcinogenesis (26)	ko:K00873 PK, ko:K02087 CDK1, ko:K02580 NFKB1, ko:K02649 PIK3R1_2_3, ko:K03120 TBP, ko:K03141 TFIIH1, ko:K03173 TRAF2, ko:K04371 ERK, ko:K04392 RAC1, ko:K04398 CASP8, ko:K04503 CCND1, ko:K04513 RHOA, ko:K05699 ACTN1_4, ko:K05768 GSN, ko:K05855 SYK, ko:K05870 CREB1, ko:K06067 HDAC1_2, ko:K06630 YWHAE, ko:K09048 CREB3, ko:K10610 DDB1, ko:K10691 UBR4, ko:K11224 STAT5B, ko:K11418 HDAC11, ko:K11838 US…
ko05205 Proteoglycans in cancer (28)	ko:K01116 PLCG1, ko:K01365 CTSL, ko:K02105 CTNNB1, ko:K02432 FZD1_7, ko:K02649 PIK3R1_2_3, ko:K02991 RP-S6e, ko:K03258 EIF4B, ko:K04371 ERK, ko:K04377 MYC, ko:K04392 RAC1, ko:K04409 PAK1, ko:K04437 FL, ko:K04503 CCND1, ko:K04513 RHOA, ko:K04958 ITPR1, ko:K05692 ACTB_G1, ko:K05719 ITGB1, ko:K05725 PTK2, ko:K05730 VAV, ko:K05731 TIAM1, ko:K05762 RDX, ko:K06255 HSPG2, ko:K06269 PPP1C, ko:K07293 PTPN…
ko05206 MicroRNAs in cancer (17)	ko:K01116 PLCG1, ko:K02580 NFKB1, ko:K02599 NOTCH1, ko:K02649 PIK3R1_2_3, ko:K04371 ERK, ko:K04377 MYC, ko:K04381 STMN1, ko:K04503 CCND1, ko:K04513 RHOA, ko:K05094 FGFR3, ko:K05762 RDX, ko:K06067 HDAC1_2, ko:K06619 ABL1, ko:K10577 UBE2I, ko:K11459 PCGF4, ko:K12886 HNRNPK, ko:K17391 IGF2BP1 ,
ko05210 Colorectal cancer (11)	ko:K02105 CTNNB1, ko:K02649 PIK3R1_2_3, ko:K04371 ERK, ko:K04377 MYC, ko:K04392 RAC1, ko:K04399 CASP9, ko:K04402 GADD45, ko:K04491 TCF7L2, ko:K04503 CCND1, ko:K04513 RHOA, ko:K07834 RALA ,
ko05213 Endometrial cancer (10)	ko:K02105 CTNNB1, ko:K02649 PIK3R1_2_3, ko:K04371 ERK, ko:K04377 MYC, ko:K04399 CASP9, ko:K04402 GADD45, ko:K04491 TCF7L2, ko:K04503 CCND1, ko:K05691 CTN, ko:K06272 ILK ,
ko05215 Prostate cancer (10)	ko:K02105 CTNNB1, ko:K02580 NFKB1, ko:K02649 PIK3R1_2_3, ko:K04371 ERK, ko:K04399 CASP9, ko:K04491 TCF7L2, ko:K04503 CCND1, ko:K05870 CREB1, ko:K09048 CREB3, ko:K09487 HSP90B ,
ko05220 Chronic myeloid leukemia (11)	ko:K02580 NFKB1, ko:K02649 PIK3R1_2_3, ko:K04371 ERK, ko:K04377 MYC, ko:K04402 GADD45, ko:K04503 CCND1, ko:K06067 HDAC1_2, ko:K06619 ABL1, ko:K07293 PTPN11, ko:K08878 BCR1, ko:K11224 STAT5B ,
ko05222 Small cell lung cancer (15)	ko:K02580 NFKB1, ko:K02649 PIK3R1_2_3, ko:K03173 TRAF2, ko:K04377 MYC, ko:K04399 CASP9, ko:K04402 GADD45, ko:K04503 CCND1, ko:K05635 LAMC1, ko:K05719 ITGB1, ko:K05725 PTK2, ko:K06237 COL4A, ko:K06240 LAMA3_5, ko:K08524 RXRA, ko:K08528 RARB, ko:K16060 BIRC2_3 ,
ko05224 Breast cancer (12)	ko:K02105 CTNNB1, ko:K02432 FZD1_7, ko:K02599 NOTCH1, ko:K02649 PIK3R1_2_3, ko:K03068 LRP5_6, ko:K04371 ERK, ko:K04377 MYC, ko:K04402 GADD45, ko:K04491 TCF7L2, ko:K04503 CCND1, ko:K06051 DLL, ko:K08957 CSNK1A ,
ko05225 Hepatocellular carcinoma (19)	ko:K00799 GST, ko:K01116 PLCG1, ko:K02105 CTNNB1, ko:K02432 FZD1_7, ko:K02649 PIK3R1_2_3, ko:K03068 LRP5_6, ko:K04371 ERK, ko:K04377 MYC, ko:K04402 GADD45, ko:K04491 TCF7L2, ko:K04503 CCND1, ko:K05692 ACTB_G1, ko:K08957 CSNK1A, ko:K11647 SMARCA2_4, ko:K11648 SMARCB1, ko:K11650 SMARCD, ko:K11651 SMARCE1, ko:K11652 ACTL6B, ko:K11757 PBRM1 ,
ko05226 Gastric cancer (13)	ko:K02105 CTNNB1, ko:K02432 FZD1_7, ko:K02649 PIK3R1_2_3, ko:K03068 LRP5_6, ko:K04371 ERK, ko:K04377 MYC, ko:K04402 GADD45, ko:K04491 TCF7L2, ko:K04503 CCND1, ko:K05691 CTN, ko:K08524 RXRA, ko:K08528 RARB, ko:K08957 CSNK1A ,
ko05410 Hypertrophic cardiomyopathy (11)	ko:K01283 ACE, ko:K04962 RYR2, ko:K05692 ACTB_G1, ko:K05719 ITGB1, ko:K05853 ATP2A, ko:K06265 DAG1, ko:K06583 ITGA7, ko:K06584 ITGA8, ko:K06585 ITGA9, ko:K12567 TTN, ko:K17751 MYH6_7 ,
ko05412 Arrhythmogenic right ventricular cardiomyopathy (11)	ko:K02105 CTNNB1, ko:K04491 TCF7L2, ko:K04962 RYR2, ko:K05691 CTN, ko:K05692 ACTB_G1, ko:K05719 ITGB1, ko:K05853 ATP2A, ko:K06265 DAG1, ko:K06583 ITGA7, ko:K06584 ITGA8, ko:K06585 ITGA9 ,
ko05414 Dilated cardiomyopathy (10)	ko:K04962 RYR2, ko:K05692 ACTB_G1, ko:K05719 ITGB1, ko:K05853 ATP2A, ko:K06265 DAG1, ko:K06583 ITGA7, ko:K06584 ITGA8, ko:K06585 ITGA9, ko:K12567 TTN, ko:K17751 MYH6_7 ,
ko05418 Fluid shear stress and atherosclerosis (14)	ko:K00799 GST, ko:K01365 CTSL, ko:K02105 CTNNB1, ko:K02580 NFKB1, ko:K02649 PIK3R1_2_3, ko:K03671 trxA, ko:K04392 RAC1, ko:K04513 RHOA, ko:K05692 ACTB_G1, ko:K05725 PTK2, ko:K08009 CYBA, ko:K09487 HSP90B, ko:K12160 SUMO, ko:K16336 SDC2 ,
